# Supplementary material for: Exploring Protein Functions of Gut Bacteriome and Mycobiome in Thai Infants Associated with Atopic Dermatitis Through Metaproteomic and Host Interaction Analysis
Source: Int J Mol Sci. 2024 Dec 18;25(24):13533. doi: 10.3390/ijms252413533 (PMC11676981; doi:10.3390/ijms252413533)
Supplement: Supplementary file 1 [file ijms-25-13533-s001.zip]

Archive with 2 entries (2 files):
- Supplementary Figures.pdf
- Supplementary file 1.xlsx
