# Supplementary material for: Exploring Protein Functions of Gut Bacteriome and Mycobiome in Thai Infants Associated with Atopic Dermatitis Through Metaproteomic and Host Interaction Analysis
Source: Int J Mol Sci. 2024 Dec 18;25(24):13533. doi: 10.3390/ijms252413533 (PMC11676981; doi:10.3390/ijms252413533)
Supplement: Supplementary file 1 [file ijms-25-13533-s001.zip › Supplementary file 1.xlsx]

## Sheet: Supplementary
Exploring protein functions of gut bacteriome and mycobiome in Thai infants associated with atopic dermatitis through metaproteomic and host interaction analysis
Thanawit Chantanaskul1, Preecha Patumcharoenpol2, Sittirak Roytrakul3, Amornthep Kingkaw4, and Wanwipa Vongsangnak2,5*
1Genetic Engineering and Bioinformatics Program, Graduate School, Kasetsart University, Bangkok 10900, Thailand. 2Department of Zoology, Faculty of Science, Kasetsart University, Bangkok 10900, 3Functional Ingredients and Food Innovation Research Group, National Center for Genetic Engineering and Biotechnology, National Science and Technology Development Agency, 144 Thailand Science Park, Phaholy…
Sample Table
Bacteriome species abundance
Mycobiome species abundance
Bacteriome proteins abundance
Mycobiome proteins abundance
Human proteins abundance
* Correspondence: wanwipa.v@ku.ac.th

## Sheet: Sample Table
Sample IDs	Technology	Subject count (n=52)	Groups	Reference
S105M12	16S rRNA	1	Healthy	Patumcharoenpol et al. (2023)
S165M12	16S rRNA	2	Healthy	Patumcharoenpol et al. (2023)
S098M12	16S rRNA	3	Healthy	Patumcharoenpol et al. (2023)
S212M12	16S rRNA	4	Healthy	Patumcharoenpol et al. (2023)
S192M12	16S rRNA	5	Healthy	Patumcharoenpol et al. (2023)
S155M12	16S rRNA	6	Healthy	Patumcharoenpol et al. (2023)
S135M12	16S rRNA	7	Healthy	Patumcharoenpol et al. (2023)
S337M09	16S rRNA	8	Healthy	Patumcharoenpol et al. (2023)
S277M09	16S rRNA	9	Healthy	Patumcharoenpol et al. (2023)
S134M12	16S rRNA	10	Healthy	Patumcharoenpol et al. (2023)
S333M09	16S rRNA	11	Healthy	Patumcharoenpol et al. (2023)
S116M09	16S rRNA	12	Healthy	Patumcharoenpol et al. (2023)
S120M09	16S rRNA	13	Healthy	Patumcharoenpol et al. (2023)
S317M09	16S rRNA	14	Healthy	Patumcharoenpol et al. (2023)
S362M09	16S rRNA	15	Healthy	Patumcharoenpol et al. (2023)
S384M09	16S rRNA	16	Healthy	Patumcharoenpol et al. (2023)
S102M09	16S rRNA	17	Healthy	Patumcharoenpol et al. (2023)
S079M12	16S rRNA	18	AD	Patumcharoenpol et al. (2023)
S085M12	16S rRNA	19	AD	Patumcharoenpol et al. (2023)
S173M12	16S rRNA	20	AD	Patumcharoenpol et al. (2023)
S202M09	16S rRNA	21	AD	Patumcharoenpol et al. (2023)
S257M09	16S rRNA	22	AD	Patumcharoenpol et al. (2023)
S281M09	16S rRNA	23	AD	Patumcharoenpol et al. (2023)
S282M09	16S rRNA	24	AD	Patumcharoenpol et al. (2023)
S177M09	16S rRNA	25	AD	Patumcharoenpol et al. (2023)
S127M12	16S rRNA	26	AD	Patumcharoenpol et al. (2023)
S172M12	16S rRNA	27	AD	Patumcharoenpol et al. (2023)
S188M12	16S rRNA	28	AD	Patumcharoenpol et al. (2023)
S275M12	16S rRNA	29	AD	Patumcharoenpol et al. (2023)
S289M09	16S rRNA	30	AD	Patumcharoenpol et al. (2023)
S326M09	16S rRNA	31	AD	Patumcharoenpol et al. (2023)
S206M09	16S rRNA	32	AD	Patumcharoenpol et al. (2023)
S296M09	16S rRNA	33	AD	Patumcharoenpol et al. (2023)
S392M09	16S rRNA	34	AD	Patumcharoenpol et al. (2023)
S105M12	ITS2	1	Healthy	Mok et al. (2021)
S165M12	ITS2	2	Healthy	Mok et al. (2021)
S098M12	ITS2	3	Healthy	Mok et al. (2021)
S212M12	ITS2	4	Healthy	Mok et al. (2021)
S192M12	ITS2	5	Healthy	Mok et al. (2021)
S155M12	ITS2	6	Healthy	Mok et al. (2021)
S135M12	ITS2	7	Healthy	Mok et al. (2021)
S337M09	ITS2	8	Healthy	Mok et al. (2021)
S277M09	ITS2	9	Healthy	Mok et al. (2021)
S134M12	ITS2	10	Healthy	Mok et al. (2021)
S333M09	ITS2	11	Healthy	Mok et al. (2021)
S116M09	ITS2	12	Healthy	Mok et al. (2021)
S120M09	ITS2	13	Healthy	Mok et al. (2021)
S317M09	ITS2	14	Healthy	Mok et al. (2021)
S362M09	ITS2	15	Healthy	Mok et al. (2021)
S384M09	ITS2	16	Healthy	Mok et al. (2021)
S102M09	ITS2	17	Healthy	Mok et al. (2021)
S079M12	ITS2	18	AD	Mok et al. (2021)
S085M12	ITS2	19	AD	Mok et al. (2021)
S173M12	ITS2	20	AD	Mok et al. (2021)
S202M09	ITS2	21	AD	Mok et al. (2021)
S257M09	ITS2	22	AD	Mok et al. (2021)
S281M09	ITS2	23	AD	Mok et al. (2021)
S282M09	ITS2	24	AD	Mok et al. (2021)
S177M09	ITS2	25	AD	Mok et al. (2021)
S127M12	ITS2	26	AD	Mok et al. (2021)
S172M12	ITS2	27	AD	Mok et al. (2021)
S188M12	ITS2	28	AD	Mok et al. (2021)
S275M12	ITS2	29	AD	Mok et al. (2021)
S289M09	ITS2	30	AD	Mok et al. (2021)
S326M09	ITS2	31	AD	Mok et al. (2021)
S206M09	ITS2	32	AD	Mok et al. (2021)
S296M09	ITS2	33	AD	Mok et al. (2021)
S392M09	ITS2	34	AD	Mok et al. (2021)
H01	Metaproteomics	35	Healthy	Kingkaw et al. (2019)
H02	Metaproteomics	36	Healthy	Kingkaw et al. (2019)
H03	Metaproteomics	37	Healthy	Kingkaw et al. (2019)
H04	Metaproteomics	38	Healthy	Kingkaw et al. (2019)
H05	Metaproteomics	39	Healthy	Kingkaw et al. (2019)
H06	Metaproteomics	40	Healthy	Kingkaw et al. (2019)
H07	Metaproteomics	41	Healthy	Kingkaw et al. (2019)
H08	Metaproteomics	42	Healthy	Kingkaw et al. (2019)
H09	Metaproteomics	43	Healthy	Kingkaw et al. (2019)
H10	Metaproteomics	44	Healthy	Kingkaw et al. (2019)
H11	Metaproteomics	45	Healthy	Kingkaw et al. (2019)
AD01	Metaproteomics	46	AD	Kingkaw et al. (2019)
AD02	Metaproteomics	47	AD	Kingkaw et al. (2019)
AD03	Metaproteomics	48	AD	Kingkaw et al. (2019)
AD04	Metaproteomics	49	AD	Kingkaw et al. (2019)
AD05	Metaproteomics	50	AD	Kingkaw et al. (2019)
AD06	Metaproteomics	51	AD	Kingkaw et al. (2019)
AD07	Metaproteomics	52	AD	Kingkaw et al. (2019)

## Sheet: Bacteriome species abundance
Bacteriome species abundance (Log2 transformation)
Species	H01	H02	H03	H04	H05	H06	H07	H08	H09	H10	H11	AD01	AD02	AD03	AD04	AD05	AD06	AD07
Absicoccus_porci	19.8961	22.0576	19.6027	23.6355	20.2167	20.9479	22.6517	21.058	18.2359	19.8078	18.0553	20.9469	21.8199	22.6227	20.7853	20.6901	19.7756	19.7428
Acetatifactor_muris	17.9478	20.2989	0	17.9768	17.8401	16.6809	18.2514	20.0116	0	16.7338	16.6516	12.914	15.7832	17.7937	17.1534	16.7461	20.1611	15.1634
Acetilactobacillus_jinshanensis	18.8085	17.2447	17.3952	17.4159	13.1883	14.1885	18.5228	18.1576	16.9877	15.5266	18.3782	21.1117	16.8902	18.8898	18.6253	17.3163	14.7774	11.6932
Acetitomaculum_ruminis	17.7168	14.0649	19.0405	15.4205	0	0	15.4815	15.1942	13.7651	14.3536	15.4991	14.1951	14.5652	15.6728	15.5504	14.1913	15.5612	19.8999
Acetobacterium_bakii	24.9379	23.5179	19.8214	20.9794	17.0509	20.0095	20.9409	18.6362	18.0849	19.2265	20.8925	19.5961	18.7011	20.4355	18.4529	20.529	20.701	18.396
Acetobacterium_paludosum	21.0119	19.5138	20.0616	20.8919	20.4418	18.1691	22.2358	21.2403	19.3931	19.1429	20.5158	20.8369	20.758	21.3477	20.6872	19.3525	20.2881	19.1413
Acetobacterium_wieringae	23.6882	20.6931	19.2138	19.3151	18.3188	17.946	19.3076	20.2651	19.0854	20.1503	19.5627	19.582	20.2201	22.1354	20.0763	20.2962	19.7052	19.8403
Acetobacterium_woodii	20.2963	20.2586	20.7275	20.9487	16.6465	20.8318	20.9307	20.2733	20.6493	18.1871	20.7252	22.2684	19.9475	20.9553	20.3506	20.367	20.6887	19.8397
Aeriscardovia_aeriphila	21.3165	23.0509	20.3769	20.1465	18.6144	19.0292	22.2951	18.8468	19.0543	19.0277	21.2501	22.2654	20.3769	21.1649	18.1129	20.0493	20.0724	18.847
Agathobacter_rectalis	22.9345	22.1142	21.0692	21.1916	21.675	22.2552	21.1037	20.8335	20.7623	20.0872	21.6901	23.0125	22.2637	21.9874	21.4085	22.5872	19.6916	21.5036
Agathobacter_ruminis	11.7168	16.592	17.2662	17.1454	16.8826	15.4874	0	14.7717	12.3907	14.0126	13.4721	14.8542	12.2458	12.1976	14.2143	14.7584	15.2027	12.2635
Agrilactobacillus_composti	18.1716	20.0392	19.8589	20.3342	18.0729	15.7514	21.5229	16.9794	19.949	20.1153	18.7518	21.3893	19.6293	16.3866	16.6203	17.7522	19.5411	17.4535
Alkalibacter_rhizosphaerae	20.8687	21.4488	20.9526	20.6895	18.6865	18.9403	22.195	18.3814	19.5602	19.826	21.4323	20.604	20.5759	18.7706	19.6763	21.2091	20.4269	20.896
Alkalibacter_saccharofermentans	19.896	20.6681	17.9967	18.7864	18.4811	19.0228	20.8277	19.5477	16.8257	19.6728	18.2539	21.9913	18.0351	21.8086	19.9868	21.0028	20.1178	21.0472
Alkalibaculum_bacchi	21.8856	20.2132	20.4208	20.295	19.6684	18.8134	19.8202	21.1045	20.3478	20.5714	18.4964	20.9926	21.0145	22.9051	17.5742	19.6518	19.6616	18.4449
Alkalibaculum_sporogenes	22.5357	20.6165	21.5844	20.6433	18.7918	17.8164	20.0061	20.1146	20.4224	19.6115	21.4638	22.0498	20.2094	20.2842	18.3863	19.6138	20.5465	22.4897
Allisonella_histaminiformans	20.8039	19.8361	19.7489	21.1781	18.6574	20.7596	18.3468	18.3938	18.0276	18.5433	16.7023	21.1271	20.4797	19.9988	19.5255	18.9383	20.4504	21.4659
Alloscardovia_macacae	20.045	19.8317	19.5629	19.0056	21.2267	19.7799	19.8414	20.2215	18.0248	17.3084	19.5066	19.8504	19.324	19.3274	18.2538	20.0534	18.8315	21.0652
Alloscardovia_omnicolens	19.3993	20.1706	19.9885	19.8321	19.0143	20.5894	21.7487	21.8011	20.1187	18.2446	21.3229	19.8927	21.2443	21.6545	19.4199	20.2083	20.3569	18.2788
Alloscardovia_theropitheci	20.9694	20.6677	18.4172	20.5995	18.9971	16.8381	18.7192	16.9579	20.517	18.9951	19.5371	20.742	21.7509	20.7462	20.8815	18.2981	19.4171	17.4617
Amedibacillus_dolichus	21.6829	23.295	23.5641	23.1043	23.5008	22.5575	20.1948	22.141	23.6304	21.228	23.1947	23.8517	19.2015	21.7149	22.6726	21.4861	23.4785	23.4538
Amedibacterium_intestinale	21.5354	22.0566	21.1757	21.9044	20.2518	21.9162	21.06	21.321	19.0744	19.7185	19.986	22.8671	21.7494	22.0704	20.5415	21.2994	20.4581	21.9263
Amylolactobacillus_amylophilus	0	18.9413	14.309	14.4135	18.595	19.3192	18.799	21.0545	12.8795	12.5546	19.5857	19.0228	17.4296	15.2427	11.4105	0	0	0
Amylolactobacillus_amylotrophicus	12.6785	0	16.4181	0	0	0	21.068	20.1446	0	0	0	17.5318	0	20.186	0	0	0	0
Anaerobium_acetethylicum	21.3805	19.4379	18.4204	21.7002	18.1549	19.9194	20.2689	16.6791	15.7805	13.9362	17.8235	16.1975	19.2068	0	19.2314	18.0636	12.3592	19.0964
Anaerobutyricum_hallii	16.7141	21.7003	16.2914	19.3881	18.2646	18.2179	14.2931	18.4551	19.0893	15.9279	20.8761	20.693	14.665	18.0831	17.6184	15.3527	18.7879	17.4049
Anaerobutyricum_soehngenii	17.6815	18.6851	12.9731	14.7825	17.9496	17.5931	14.0726	14.1094	0	0	11.7811	0	13.6628	17.091	12.5841	0	12.1776	0
Anaerocolumna_aminovalerica	14.9222	17.0278	14.0999	14.4449	10.614	14.8334	17.2666	13.4932	0	16.7849	17.5089	14.8669	13.5548	14.1933	14.3387	19.5521	15.5213	0
Anaerocolumna_cellulosilytica	18.8312	18.5898	19.8409	20.147	19.365	16.4813	20.9957	0	17.9069	15.514	19.2922	19.0426	14.3036	21.262	19.0955	14.8137	19.547	17.9621
Anaerocolumna_chitinilytica	21.4115	22.1791	19.1365	20.5823	18.2241	14.0525	21.1016	20.2377	18.9425	21.356	21.9779	19.1674	20.8062	21.1339	18.7936	19.9351	19.4845	16.3982
Anaerocolumna_jejuensis	19.4062	18.503	17.5457	18.0816	11.4013	16.7143	16.398	19.9356	16.6213	17.6221	18.2907	20.8833	19.5235	18.2288	15.49	13.593	16.4878	18.3017
Anaerocolumna_sedimenticola	20.3187	19.9348	20.0528	15.5398	12.6391	19.024	14.2125	14.8382	13.239	16.1276	19.3998	18.548	18.5564	0	17.835	19.6639	0	17.5801
Anaerocolumna_xylanovorans	17.2098	18.5862	16.156	17.3596	16.4415	13.8878	15.5742	16.8888	16.7572	16.7366	16.8092	19.127	17.0904	17.4162	18.1331	17.826	17.4304	15.8809
Anaerofustis_stercorihominis	25.2116	24.5752	20.8141	22.8411	18.8808	17.2153	18.3731	21.2104	20.2876	20.9354	20.7377	21.8791	19.4182	20.3506	19.3787	20.5241	21.4312	20.1848
Anaeroglobus_geminatus	23.7711	21.9665	22.412	21.7312	20.9312	21.1004	21.6938	20.4522	20.5031	19.9591	22.2951	22.3928	20.836	21.3359	21.8589	21.7774	20.1143	21.5164
Anaeromicropila_herbilytica	20.7334	17.5367	17.1351	12.4451	0	0	18.8403	16.5291	14.8963	0	13.3967	19.859	15.6065	21.0838	17.8637	17.1309	15.5857	17.2043
Anaeromicropila_populeti	20.622	18.5243	18.901	19.694	16.6684	17.8058	15.3132	13.1959	18.4227	18.1382	15.2586	18.5927	15.3702	17.4133	18.7396	18.9591	15.5269	21.822
Anaeromonas_frigoriresistens	19.5314	19.0994	15.148	16.06	11.9819	15.6638	0	12.344	15.1319	17.9854	16.3312	17.6598	21.5875	18.6469	15.5444	15.9974	17.2395	17.6527
Anaerorhabdus_furcosa	22.2382	20.5677	19.6634	21.3981	17.4919	22.1272	18.4761	21.6833	17.2959	19.5915	21.2756	22.7106	20.8566	22.0395	21.3461	20.4366	19.7362	20.9239
Anaerosacchariphilus_hominis	0	19.3805	14.9275	20.7629	0	14.0636	12.8325	0	16.8212	17.3032	17.8667	19.0965	20.1293	15.4273	18.8927	18.8799	19.9051	16.5361
Anaerosacchariphilus_polymeriproducens	15.7658	19.1622	18.2829	20.5956	14.1376	14.9813	21.2889	19.8762	16.5026	17.1569	18.3261	18.2175	22.1176	19.1166	19.3886	17.7337	19.2204	19.4332
Anaerosporobacter_mobilis	18.7556	13.1865	16.9989	18.9258	14.4802	17.7395	18.4131	17.6555	13.4032	11.7901	18.1979	16.2077	17.5127	18.2601	18.521	16.7609	16.1603	12.6682
Anaerostipes_butyraticus	17.4316	17.3227	12.8703	18.8111	16.712	0	15.5154	16.7606	16.6582	15.3401	18.5442	17.0407	16.3779	16.1315	17.6143	18.8194	16.7356	18.0309
Anaerostipes_caccae	13.8561	15.7171	17.2042	0	15.085	0	19.8621	17.198	19.306	0	16.0214	16.2186	15.7619	14.563	0	18.503	0	15.0298
Anaerostipes_hadrus	17.0785	15.878	19.0304	17.8195	13.0276	13.2359	21.0796	20.1517	17.1562	14.101	18.3928	12.8471	16.115	18.1523	17.244	19.748	19.0767	22.1643
Anaerostipes_rhamnosivorans	18.7045	19.7883	15.8608	20.6539	0	0	12.5477	16.4438	17.9916	0	19.4904	13.3974	14.0834	0	15.2161	16.3999	14.5866	0
Apilactobacillus_apinorum	19.2123	0	11.4513	0	12.4864	17.4653	13.6495	0	0	0	14.6694	18.2967	0	16.6323	0	0	17.0558	15.8486
Apilactobacillus_bombintestini	17.4749	19.8441	19.7689	19.3477	0	18.2661	16.0341	14.4284	15.8071	15.0495	19.8885	16.0597	16.1592	20.161	16.8526	16.5971	18.0312	16.4589
Apilactobacillus_kunkeei	24.823	20.583	19.135	21.4889	17.8577	15.5933	20.8031	19.9824	18.6235	19.196	20.3213	17.4331	21.297	19.0317	19.755	20.5593	19.9617	16.875
Apilactobacillus_micheneri	0	0	0	15.212	0	0	14.3821	0	0	0	0	0	0	0	0	0	0	0
Apilactobacillus_ozensis	20.5442	22.0549	17.2358	19.1391	18.9313	18.5546	13.8391	12.8145	14.2951	17.2687	12.2404	18.5369	15.9381	16.3923	19.8364	17.7794	16.5642	16.7687
Atlantibacter_hermannii	17.1666	22.7125	18.4175	22.4285	0	13.9212	20.3192	12.8315	13.7405	14.8181	17.4672	18.044	19.7541	20.3934	12.9704	15.1855	17.5569	18.0007
Atlantibacter_subterranea	21.0277	16.0452	17.0427	19.569	0	13.8345	14.3528	15.5782	16.6575	16.4998	18.9379	16.0285	0	16.8721	16.1128	16.3946	16.4281	17.3312
Bacteroides_acidifaciens	24.2997	21.6896	20.4198	20.6398	18.092	18.0689	21.6993	20.8737	21.6383	18.4035	22.1434	20.6537	20.7074	21.207	22.1193	19.7126	20.1219	19.169
Bacteroides_caccae	19.7714	18.2293	19.8128	22.8087	18.8747	17.512	20.5177	20.0299	20.4133	22.7	21.4014	22.6266	21.9459	20.2183	19.5727	20.7702	18.1057	19.2406
Bacteroides_caecimuris	17.5777	19.2088	20.1078	17.2886	17.0415	14.7791	17.6518	18.2513	17.1116	17.5264	17.5481	19.3472	17.5452	0	17.1383	17.1511	19.2681	16.1881
Bacteroides_cellulosilyticus	22.3392	23.2107	20.6542	22.9062	20.9881	18.9922	22.1486	19.5568	22.7414	20.4103	22.7751	20.6649	21.0405	21.0523	22.9365	21.5554	20.7007	21.0344
Bacteroides_clarus	19.8945	19.5447	19.6957	19.966	20.1075	18.5429	21.4911	17.0359	19.2285	17.3973	19.166	19.5601	17.9146	19.5051	19.8466	18.9448	19.3976	19.7721
Bacteroides_coprosuis	17.392	17.5955	21.9716	17.8405	18.9637	13.988	18.5405	16.1181	17.7955	17.5543	20.8952	19.5101	19.7727	17.1468	20.2202	14.858	17.5417	18.1328
Bacteroides_eggerthii	19.2564	22.0453	18.6237	21.6357	18.7093	17.3149	19.7074	19.6064	19.3604	18.0677	21.2276	18.6988	20.8598	18.905	19.2513	19.7887	18.4584	17.9851
Bacteroides_faecalis	19.37	22.5358	19.9231	21.965	18.5161	20.7088	18.9303	22.0379	19.9633	19.4672	19.7399	20.025	22.6215	17.8467	22.2537	20.101	19.9163	21.0795
Bacteroides_faecichinchillae	20.4114	21.5127	19.0012	21.2725	17.5808	17.014	19.4636	20.5903	19.5326	18.5185	19.1247	19.2984	18.6481	18.834	20.5017	17.2821	18.6377	19.7304
Bacteroides_faecis	16.2538	20.4713	18.0371	15.8631	18.6724	17.766	17.9378	16.3062	16.4313	16.2804	17.7244	18.2307	18.0671	17.9361	14.0836	17.1672	16.9404	12.3081
Bacteroides_faecium	20.1811	20.7239	19.6654	16.9667	17.9344	16.1372	25.2219	24.5167	16.609	16.988	17.1742	20.7105	20.3411	25.2136	24.3997	19.6703	18.9849	20.2919
Bacteroides_finegoldii	20.4982	19.7347	21.9573	16.4601	22.3421	22.3756	21.633	21.3283	18.9059	19.6518	20.4547	20.2557	22.0704	22.1267	20.9161	19.2355	20.2063	21.1299
Bacteroides_fluxus	21.7067	21.3697	21.7745	21.0015	14.8274	20.6049	19.2187	18.5933	19.5311	18.8882	21.9434	17.3882	19.2838	20.0184	18.9096	22.0028	19.3679	18.0793
Bacteroides_fragilis	23.1595	24.3157	21.9325	22.4449	23.4822	21.2215	22.5091	22.1253	22.1569	21.9608	22.5671	23.5923	22.8392	23.5901	22.717	22.4199	22.4748	22.1155
Bacteroides_graminisolvens	20.7578	19.8124	19.4299	21.3795	17.7068	20.6727	19.8808	18.3843	18.8947	19.2142	18.5164	18.6018	18.8001	16.5847	16.8714	19.6626	19.1024	19.0466
Bacteroides_helcogenes	21.2425	19.8619	19.2553	20.3054	20.5076	17.8102	20.7843	19.8619	20.0432	20.6844	20.0022	20.6606	20.54	20.178	20.1373	19.8831	19.5438	18.0777
Bacteroides_heparinolyticus	21.3081	20.4864	20.6277	21.7789	21.278	17.6087	20.9391	19.6182	18.5239	19.3119	22.6192	19.7719	20.2995	19.8333	19.6655	18.3541	20.4801	20.7753
Bacteroides_intestinalis	23.0742	20.2736	19.1903	22.2757	20.7373	18.6873	19.4192	20.5744	21.2084	22.0274	21.0876	20.4518	21.6152	21.2495	21.3267	19.1293	20.4988	19.2636
Bacteroides_luti	21.2633	19.3885	19.8417	18.9868	20.9124	18.5067	21.4667	20.2867	19.505	18.5388	21.7466	19.6338	20.176	21.6134	20.1254	21.2691	19.5415	19.7082
Bacteroides_muris	19.7038	12.0427	15.5719	19.9231	17.15	0	15.1131	18.7735	18.0473	18.0991	15.1095	18.169	16.3895	19.5829	17.3134	14.8607	16.4444	20.2783
Bacteroides_nordii	16.0411	18.5655	17.2546	20.4179	18.3712	19.2589	20.294	20.931	18.0194	17.8941	18.5827	16.5832	20.272	17.7121	20.9542	20.5833	19.5384	15.6075
Bacteroides_oleiciplenus	20.2629	19.8268	20.45	21.6277	22.4661	20.9976	22.4257	22.7685	19.6455	18.7656	19.6818	23.2152	20.9697	22.6477	21.6609	20.7465	20.4798	20.9708
Bacteroides_ovatus	22.6521	22.0544	21.7251	21.8075	22.2947	19.3565	22.7359	22.0583	21.7008	20.5462	20.8942	22.9397	21.5727	23.0799	21.0499	20.8695	21.265	21.2747
Bacteroides_pectinophilus	20.1435	22.1637	20.9079	19.1145	17.1864	17.2064	18.9155	18.5202	19.6144	19.9529	20.9356	19.8592	18.7021	19.8125	16.7068	19.7033	21.2703	20.4232
Bacteroides_pyogenes	20.3392	21.2127	21.1337	20.9619	20.8531	19.5346	22.2249	21.7096	19.001	19.7455	20.7461	20.4036	20.576	22.3663	20.398	21.4019	21.0213	20.076
Bacteroides_reticulotermitis	18.8707	20.2282	18.4823	19.5217	17.8322	17.4513	20.902	18.5109	19.2062	21.5763	18.4607	20.5027	20.3211	20.704	19.97	19.4983	20.8231	18.268
Bacteroides_salyersiae	21.4444	19.7215	19.3059	18.8458	19.1848	16.5303	18.0929	19.9466	18.5387	18.184	14.3654	15.4224	15.7934	16.9485	18.6143	16.5292	16.4604	17.1463
Bacteroides_stercorirosoris	19.55	21.5093	18.7018	20.9045	19.406	12.3418	17.7472	18.2857	18.0292	18.5684	19.9038	20.766	16.4344	13.6545	19.1361	18.7759	19.7261	19.8487
Bacteroides_stercoris	22.6028	23.6435	20.9927	23.4644	21.5365	19.2843	23.7028	22.8586	20.7294	20.4282	22.3961	22.0343	22.5133	22.5766	22.4551	21.4644	21.9191	21.8646
Bacteroides_thetaiotaomicron	22.1191	24.1148	22.0244	21.1891	19.3687	21.2756	21.7106	21.3935	21.3506	22.0817	21.1524	22.166	21.4323	23.064	20.7017	20.4859	20.3522	20.1149
Bacteroides_uniformis	22.9432	22.4062	21.7535	22.8236	21.6977	20.5927	22.9906	22.77	21.136	21.5791	20.9299	22.4106	22.6096	23.9006	21.0061	22.2812	21.8942	22.3163
Bacteroides_xylanisolvens	22.7809	22.8043	21.4955	23.2277	20.1232	18.6266	21.4967	22.4297	22.4698	20.8458	22.452	22.9166	20.1131	21.6963	22.7797	21.3726	20.2125	20.8987
Bacteroides_zhangwenhongii	18.8276	23.4092	18.4994	19.9515	17.4634	17.9395	21.9159	18.8709	13.4325	14.9731	17.9908	17.8103	19.5747	21.0607	18.398	17.5346	19.519	18.8456
Bavariicoccus_seileri	20.0877	19.7087	19.646	20.9243	16.9808	19.683	17.608	20.2177	18.834	18.1053	18.9364	19.7717	20.1017	13.4687	16.7641	19.5632	18.4927	17.3266
Bifidobacterium_actinocoloniiforme	19.3673	20.4561	18.4095	20.7858	18.8427	18.9349	20.2955	21.2267	20.1232	18.6618	21.6877	19.9915	19.838	21.2294	22.0318	19.8307	20.2938	21.3862
Bifidobacterium_adolescentis	21.889	22.7643	21.5897	22.7482	19.4145	19.8586	21.6471	21.7846	21.5176	20.5193	20.5293	21.4974	21.4101	20.5964	22.7714	20.7122	21.3562	20.6982
Bifidobacterium_aemilianum	20.9041	20.8986	18.1008	21.1833	18.9429	17.0626	16.5674	18.6498	17.0024	18.8994	18.468	19.3246	17.2476	18.7681	18.1292	19.8528	16.7991	16.9636
Bifidobacterium_aerophilum	19.2353	19.7032	21.3646	20.2167	17.7489	20.3642	16.2346	19.7773	19.5278	19.6579	18.4664	21.272	18.8392	19.3685	20.1878	18.1235	19.9732	19.2545
Bifidobacterium_angulatum	20.3618	19.5018	18.7974	19.8433	14.8822	15.2574	20.7	16.2482	15.5288	18.6217	18.3997	19.1412	19.9917	21.8438	18.2843	22.1927	19.3888	17.4995
Bifidobacterium_animalis	20.9385	20.5954	19.9315	20.7357	18.2305	20.0817	22.4843	19.7893	19.8815	19.9513	20.8373	20.0296	21.3219	21.3672	21.1528	19.7683	21.0259	19.7902
Bifidobacterium_anseris	17.4309	18.5569	18.4629	17.5585	14.3653	17.3559	16.3316	16.3072	20.0493	18.1331	17.9778	17.2584	20.2298	21.1382	15.8167	18.2646	16.8798	18.6006
Bifidobacterium_apri	20.1567	20.8343	16.7969	19.5665	21.3048	20.4431	18.1491	19.2599	20.7204	18.1152	16.6434	21.4316	17.3545	19.1746	20.4906	16.3121	17.9385	19.194
Bifidobacterium_aquikefiri	19.8167	20.4538	20.0407	19.7994	21.7867	21.0906	20.5815	17.6828	21.2801	19.5031	19.091	20.8443	19.8093	19.8313	20.6332	18.3591	19.555	21.0765
Bifidobacterium_asteroides	25.1709	23.5874	23.3394	22.8434	21.0284	22.6309	23.3343	22.0245	22.0362	20.5391	21.1851	22.4602	22.6924	21.9486	21.4139	21.0967	21.5471	21.1375
Bifidobacterium_avesanii	21.4299	20.5471	19.6577	21.3435	19.831	14.6027	20.0502	18.2451	17.8864	18.3981	18.2492	19.1684	19.0313	21.8099	19.129	19.63	18.0148	19.5103
Bifidobacterium_biavatii	21.0402	21.056	20.0171	22.2426	20.2496	19.4431	22.0145	21.2368	20.9759	19.1438	21.3402	20.2958	21.2827	21.7609	20.5853	20.3068	19.6975	18.327
Bifidobacterium_bifidum	20.894	21.0291	20.8307	21.4842	19.3586	20.5772	20.4781	20.4963	20.5862	18.8018	20.7378	20.8351	22.4344	22.4971	20.8646	20.1687	20.2619	20.1832
Bifidobacterium_bohemicum	19.0898	19.6882	20.224	21.0803	18.8022	16.33	21.6184	18.5825	17.058	18.5069	21.072	19.1874	18.8172	21.4719	20.926	19.7794	18.01	17.1958
Bifidobacterium_bombi	19.3216	21.261	18.5736	22.9285	19.5329	19.7056	21.7077	21.5343	17.1544	18.5535	22.1358	17.2248	18.919	20.5293	18.1337	18.8351	17.2177	18.7741
Bifidobacterium_boum	21.5148	21.0293	20.1657	19.5595	19.0537	18.4143	20.2741	22.2165	18.7379	17.6906	18.3017	19.2544	20.6127	17.6374	17.7371	18.4516	18.6142	18.607
Bifidobacterium_breve	18.6626	20.2873	19.1393	21.9472	19.5174	20.3047	22.4574	18.5478	18.8565	17.0696	19.2562	18.4081	20.174	21.6586	17.0274	19.2695	18.9693	18.6854
Bifidobacterium_callimiconis	19.5968	21.8042	19.7381	19.719	17.6532	20.893	19.2602	16.1794	17.7272	18.6852	20.1538	19.8081	19.0489	20.2696	19.3122	18.8645	18.4597	18.6177
Bifidobacterium_callitrichidarum	21.1341	21.063	20.1437	19.0074	16.6483	20.2367	18.1994	20.2555	19.791	16.4295	21.1573	23.2584	20.5177	18.3978	17.5963	20.7523	19.5094	18.7576
Bifidobacterium_callitrichos	22.3822	23.8976	21.1576	23.5236	19.6982	20.0626	22.8499	22.7944	21.5377	18.6204	21.9538	22.9746	20.7152	23.1116	21.5426	21.6638	20.8351	20.9364
Bifidobacterium_canis	23.4978	22.9554	19.8081	20.2613	19.1749	18.9691	22.9717	16.3764	20.4012	19.5485	19.6775	23.2702	21.8829	23.3009	18.7713	21.9142	20.4647	18.2033
Bifidobacterium_castoris	20.7695	21.5576	21.2782	22.3981	19.9456	20.3575	20.957	21.1781	20.6573	21.289	19.2588	20.9584	20.6841	20.5529	19.634	20.2743	19.3957	21.2664
Bifidobacterium_catenulatum	22.3583	20.2587	19.1238	18.3326	20.1726	16.9787	17.4571	18.4025	18.7896	19.2613	17.945	19.6092	21.1152	20.6852	19.6279	18.7222	19.2973	20.5845
Bifidobacterium_catulorum	18.9049	20.414	19.4058	19.5343	15.7642	20.8007	19.8724	17.8636	21.0082	18.2167	16.6171	22.1233	20.1832	22.3092	20.2892	18.5677	19.9805	21.7923
Bifidobacterium_cebidarum	18.7736	18.992	17.5141	21.2897	16.2861	15.6114	21.1179	15.9453	17.025	17.0909	20.2329	19.247	19.5735	21.176	18.7207	17.3784	19.34	16.1969
Bifidobacterium_choerinum	21.7774	21.7121	19.5107	22.0241	20.2754	19.0989	17.8641	17.3547	18.2678	18.2172	18.5456	20.0105	19.0486	22.2702	18.2786	19.3582	18.8964	19.108
Bifidobacterium_choloepi	21.7075	21.872	19.1801	18.6246	17.1889	14.8866	21.1795	17.2249	22.1323	18.4483	21.574	22.0581	17.4974	17.8526	18.9413	21.8123	21.3686	22.3835
Bifidobacterium_commune	21.1304	21.4794	20.5207	22.5792	19.4212	20.0573	22.5905	22.2327	19.3439	22.3681	20.6662	20.4342	19.675	22.2518	20.2001	20.9252	20.1898	19.9932
Bifidobacterium_coryneforme	20.7978	19.959	19.06	19.1946	17.8047	20.4948	20.0986	16.6461	19.248	15.02	18.4408	20.171	17.9248	22.5195	16.7653	17.7117	17.7689	19.673
Bifidobacterium_criceti	18.4645	18.4561	18.9209	19.6128	16.2937	18.0975	19.576	20.7264	20.3456	18.9663	21.7894	18.9623	17.4979	16.7241	21.4208	19.5658	19.2229	15.752
Bifidobacterium_crudilactis	20.3015	20.9544	17.6188	20.0509	18.0335	16.4852	16.2208	16.0251	17.4571	17.3823	19.0576	19.1029	17.3099	15.2183	16.6414	19.2588	18.3974	19.4699
Bifidobacterium_cuniculi	21.9174	22.8451	18.7052	26.2898	22.2033	20.3254	20.7806	19.0192	20.7809	20.5567	21.4529	20.3271	20.2034	21.3041	21.323	20.5302	20.8635	22.2482
Bifidobacterium_dentium	23.7506	22.6307	21.9048	23.4128	18.0397	20.1897	20.2787	24.0305	22.7159	21.9139	23.2037	22.6334	20.7808	21.6555	23.0676	21.8899	22.8487	22.4659
Bifidobacterium_dolichotidis	19.2628	18.8547	19.2988	19.3406	18.9525	16.5267	19.4914	16.3769	17.2446	11.4434	18.2683	19.3908	18.3573	17.9441	16.9092	18.2401	17.8523	15.2662
Bifidobacterium_erythrocebi	20.5092	19.4335	16.8057	21.2615	18.49	16.3927	21.9338	21.2015	19.8969	19.324	18.84	20.2131	18.8468	17.2372	19.0386	20.2362	18.0728	18.162
Bifidobacterium_eulemuris	21.9293	22.5753	20.6827	21.548	20.2323	19.8901	18.0428	20.1681	17.9835	20.1117	20.4935	20.4759	19.2628	21.8701	20.0596	20.6428	20.489	19.826
Bifidobacterium_felsineum	19.716	19.5228	18.5131	19.1705	17.3432	15.5693	19.6231	14.4943	24.5524	18.3308	19.2741	17.736	16.6265	15.9526	17.2161	15.4977	18.9116	25.8889
Bifidobacterium_gallicum	21.9529	18.6226	20.75	19.9532	19.7704	19.5239	18.7134	21.4034	19.7055	20.6111	19.7596	21.4146	19.7794	19.7503	19.5796	20.9196	18.756	19.0493
Bifidobacterium_goeldii	19.4652	17.745	18.7039	17.849	14.0792	13.6643	21.6594	16.1809	15.1105	15.4875	21.3228	18.5123	19.1933	19.8707	16.8322	17.6398	19.98	20.9646
Bifidobacterium_hapali	21.5915	17.6277	18.0093	18.5569	21.6915	17.6797	16.0932	19.9789	19.3538	18.7114	19.3771	17.4437	21.6084	18.1254	18.562	17.7531	18.8068	18.2188
Bifidobacterium_imperatoris	22.0269	20.1608	18.0704	19.6226	18.6012	19.3025	20.2053	17.8002	19.0468	18.9956	17.067	19.325	16.1334	18.3961	18.7303	17.0286	18.6105	19.6046
Bifidobacterium_indicum	20.793	19.3587	18.3594	20.3704	20.0864	18.5711	18.0746	20.2012	16.5259	18.2737	17.3199	18.8805	18.8073	16.8372	20.5331	17.744	19.2258	19.6188
Bifidobacterium_italicum	20.6435	22.9534	19.4058	21.6961	19.8609	19.1344	21.3809	21.6758	20.5832	19.5269	20.6274	20.1042	19.2849	22.0184	21.552	18.7482	19.7233	22.0526
Bifidobacterium_jacchi	19.0137	21.2616	19.8159	23.0361	18.6052	18.5373	21.8897	20.4599	19.7546	19.2587	20.0521	20.275	20.9076	21.4834	20.9942	19.449	20.2233	18.865
Bifidobacterium_lemurum	19.087	22.3412	19.6172	20.5781	19.6339	20.9078	20.786	20.0297	18.8128	19.0264	21.3539	19.3124	20.4813	18.6154	19.9484	20.0653	20.3053	19.1278
Bifidobacterium_leontopitheci	25.8386	24.2902	20.2753	20.6567	19.5273	17.4125	19.6253	21.5418	18.1579	18.8082	17.2246	22.8571	22.6594	21.6963	18.7206	19.7598	20.6228	19.1657
Bifidobacterium_longum	24.1962	24.2121	21.5111	23.259	22.6384	20.9222	22.9675	22.1791	22.299	20.7217	22.2906	23.2161	22.7959	23.1856	22.0689	23.3649	22.2049	21.9132
Bifidobacterium_magnum	20.1625	19.373	19.2134	20.7521	15.2476	17.9123	21.6885	20.8789	17.1334	16.4736	16.5834	17.6991	20.5069	21.4871	20.1897	18.3596	17.274	19.8705
Bifidobacterium_margollesii	21.3639	21.5921	18.8053	21.451	20.6273	19.1091	20.971	20.3358	20.3024	19.0266	20.7782	21.0825	21.0581	20.4596	20.8025	19.9	19.1448	19.2506
Bifidobacterium_merycicum	16.76	22.506	18.3748	20.0433	17.7274	20.2584	20.0644	18.1056	19.0887	19.5467	20.7373	20.5136	20.41	20.2295	18.1558	21.59	20.9815	20.3846
Bifidobacterium_minimum	23.8922	18.5013	19.6531	19.9071	18.8726	16.9414	17.9448	21.2289	17.4105	17.7415	19.0444	19.4465	19.0606	19.1047	20.661	18.4129	20.6065	19.3832
Bifidobacterium_mongoliense	20.7518	19.4824	20.6827	22.7436	22.674	20.5036	21.4112	18.7002	19.9827	19.6155	20.9393	18.3351	20.1693	21.0463	20.9424	21.8884	20.3669	21.2569
Bifidobacterium_moraviense	20.3436	20.3761	18.6326	16.8569	16.2597	17.4973	18.5313	17.7357	19.5531	18.4524	17.6091	21.2982	18.2821	17.5187	18.2253	18.9051	17.082	20.2843
Bifidobacterium_moukalabense	21.5598	21.3249	19.7333	20.7189	19.8201	18.749	20.4474	17.0575	19.2579	20.1244	17.9867	19.8402	20.2081	19.6462	19.1715	19.9739	19.7165	22.4486
Bifidobacterium_myosotis	21.4884	21.5443	20.3624	20.8333	18.5407	20.8027	20.0201	18.2574	20.9146	18.5486	20.4054	19.939	17.9754	20.5413	18.2085	21.1382	20.8118	17.8377
Bifidobacterium_oedipodis	18.9927	19.6125	21.6496	20.1839	18.7163	17.1467	20.289	19.2242	20.2937	19.1419	19.1002	21.8433	19.5839	20.3519	18.938	19.8231	20.0364	20.3417
Bifidobacterium_olomucense	18.6486	21.6531	18.4706	20.4781	16.0174	19.0915	20.611	19.6697	16.5632	18.7956	17.1932	18.3428	14.3105	17.8422	17.9594	19.2662	19.8827	20.456
Bifidobacterium_parmae	18.5794	20.0019	19.3322	21.5433	19.4597	18.3553	21.2411	15.3905	20.9692	19.5661	20.1545	20.0733	20.8748	20.0746	22.1266	18.6349	19.5652	18.9962
Bifidobacterium_platyrrhinorum	21.2786	21.0141	19.279	21.7546	19.0922	18.6949	18.7701	20.8375	17.8135	19.1628	20.2474	22.4175	19.3116	21.3673	20.8746	20.4383	19.5304	18.3109
Bifidobacterium_primatium	16.3173	18.9589	20.3495	21.115	16.5907	15.9105	19.2051	19.0405	19.2961	16.317	18.1447	18.7243	19.9505	19.0842	18.1257	18.0354	17.8565	15.1952
Bifidobacterium_pseudocatenulatum	19.6445	23.7264	20.2094	21.1727	17.5898	19.2117	21.4864	20.7048	19.2827	18.737	20.3272	19.0374	19.7484	21.1338	19.8403	20.9122	20.4015	18.4882
Bifidobacterium_pseudolongum	26.6739	26.5916	26.6248	26.4096	22.6797	20.9969	22.5497	20.2823	21.7378	25.9182	26.0897	26.7063	22.5317	21.7266	21.3698	26.429	21.9317	21.8822
Bifidobacterium_psychraerophilum	20.2836	20.511	17.7766	21.6059	17.7808	13.676	21.7961	17.4302	17.9928	18.4663	18.3659	18.4829	17.2685	18.28	15.7119	19.4804	17.744	20.9615
Bifidobacterium_pullorum	25.3808	24.1335	21.0225	21.8922	20.3665	19.8814	21.915	22.1414	20.3684	21.3402	20.4444	20.3808	21.6466	21.7311	20.6703	22.0819	21.1566	22.0665
Bifidobacterium_ramosum	20.3284	20.3868	19.4529	19.6538	19.1663	17.3913	20.8049	18.9591	17.8184	19.3934	20.4492	20.7262	19.2707	18.7588	20.7023	19.8455	19.5582	20.7344
Bifidobacterium_reuteri	20.8378	20.0337	18.6302	19.2658	21.0401	16.8543	21.4583	19.94	20.6156	19.1558	19.4432	22.6177	20.0282	21.5292	17.3965	17.8275	20.038	16.9488
Bifidobacterium_ruminantium	15.8832	18.5911	16.9104	19.025	18.3192	20.0295	17.3211	16.8681	19.5329	17.5491	17.7641	22.1831	19.9607	16.5612	18.536	17.2934	18.8075	19.6794
Bifidobacterium_saguini	21.2101	18.6324	19.3854	17.1561	16.7565	18.8228	17.8283	16.8646	15.3754	17.2687	16.3615	16.6071	17.9013	18.5307	18.4164	18.426	18.8246	18.0595
Bifidobacterium_samirii	22.48	21.9474	20.8835	20.2916	21.1762	19.3284	21.3253	19.8224	18.7569	18.6347	19.9153	19.6952	18.5228	20.7702	19.0788	20.304	20.0217	19.799
Bifidobacterium_scaligerum	21.4184	21.2528	19.6017	20.2272	18.0006	17.634	22.1645	21.4939	19.8413	17.2589	20.6533	21.7727	19.9848	20.8712	20.5013	19.346	20.6866	18.4508
Bifidobacterium_scardovii	21.3052	20.9364	19.1103	22.5661	18.883	16.3961	22.6438	19.414	19.0983	19.0937	21.9195	21.6759	21.1154	21.2454	21.5317	22.4941	20.2077	18.4598
Bifidobacterium_simiarum	21.4815	23.423	19.9507	18.6138	20.0888	18.1742	22.1747	20.2834	20.7314	17.7463	20.1096	19.847	21.9896	22.2748	19.6435	20.179	18.5114	20.2492
Bifidobacterium_stellenboschense	20.2547	18.0808	19.1062	17.8184	19.3147	19.1471	19.4187	20.7542	17.3244	18.0968	20.6011	20.2449	21.1824	20.694	18.8806	19.2582	17.7612	19.2024
Bifidobacterium_subtile	18.5206	20.2278	19.433	20.336	15.8041	20.7703	21.0456	20.3533	18.3267	18.131	19.7454	18.631	19.6103	19.8075	18.4035	19.5356	19.4339	19.2123
Bifidobacterium_thermacidophilum	18.9904	19.0301	19.1382	20.6045	15.8153	19.1755	20.2178	18.8409	15.323	18.8099	20.334	19.8655	18.787	17.9027	15.5252	18.0331	19.3502	18.0315
Bifidobacterium_thermophilum	20.3948	20.9901	21.7634	21.6357	19.6983	21.7296	21.2146	20.7813	20.8354	19.2126	20.9102	22.2307	20.8386	20.3353	21.1533	19.5568	20.3812	20.2094
Bifidobacterium_tibiigranuli	20.6479	17.9362	19.3479	18.9463	18.8081	18.9467	16.477	20.9745	19.7453	17.4968	20.2078	18.026	18.755	17.3813	19.447	20.1047	18.9735	19.7281
Bifidobacterium_tissieri	21.2452	21.1332	20.7204	21.773	20.1234	18.8498	20.8291	21.0814	20.0572	21.3906	21.2054	21.7521	19.7645	22.8086	20.1919	21.388	20.775	21.1556
Bifidobacterium_tsurumiense	16.5562	21.6195	18.361	17.8263	12.9252	17.5266	14.3147	13.5461	17.5034	15.8878	19.6593	20.5395	16.1417	21.209	19.2721	20.2336	18.1994	15.9983
Bifidobacterium_vansinderenii	23.1298	20.9078	21.9253	23.3441	20.0234	18.8262	21.9923	20.1064	21.3845	22.1352	23.0329	23.3625	21.1381	21.2834	19.5635	22.8872	22.9391	22.5875
Bifidobacterium_vespertilionis	19.7022	21.5068	18.8311	20.9659	19.9211	18.9868	22.7614	21.9796	19.6876	18.7611	20.2543	19.7236	20.0209	22.2249	18.8502	21.1012	20.1502	20.5804
Bifidobacterium_xylocopae	20.9123	16.6588	21.3673	22.7311	18.5074	18.8635	17.0672	18.6046	18.2592	19.149	19.166	19.3739	21.5254	16.4913	18.0022	18.8077	19.03	15.4156
Bilifractor_porci	0	14.9993	15.9399	0	17.5966	18.3413	0	13.004	0	13.2889	15.9094	0	0	13.5442	0	12.9619	0	19.9485
Blautia_argi	14.5316	0	0	14.0252	12.0578	15.3078	17.4584	20.6741	0	16.9625	18.6248	16.0943	21.6611	0	0	0	10.5316	13.1116
Blautia_coccoides	18.0341	22.7547	15.052	19.4282	0	15.7357	16.1826	17.0854	17.3798	17.767	18.4621	17.7957	14.3062	15.803	19.3652	19.1969	0	17.1729
Blautia_faecicola	13.2179	0	12.23	0	0	0	0	0	0	0	0	13.4788	0	0	0	15.2817	0	0
Blautia_glucerasea	0	15.3209	16.4792	20.3235	11.2479	0	16.0144	16.0652	18.5543	17.2099	11.3397	12.7038	15.5668	13.7708	12.9451	15.0812	15.465	0
Blautia_hansenii	0	0	0	11.4587	0	0	0	17.9474	0	14.6066	0	12.5645	0	15.3115	0	12.5269	0	13.5707
Blautia_hydrogenotrophica	19.3997	13.3701	0	14.7205	11.7322	18.5432	13.3129	13.2356	14.2149	14.1298	13.95	0	15.4405	0	0	17.5093	18.1139	0
Blautia_liquoris	0	16.4414	17.2328	19.3083	0	12.9376	20.9968	20.3748	14.0723	0	0	19.8776	0	15.7323	14.4011	15.9233	17.5558	0
Blautia_luti	21.4301	18.4001	18.0444	18.9003	0	0	17.819	18.4933	0	17.8336	17.9408	22.3959	16.182	21.4989	16.0138	17.8981	17.5472	18.4912
Blautia_massiliensis	17.567	17.3962	0	0	0	12.9682	12.792	13.4888	0	0	16.9353	0	0	0	16.3914	18.3229	0	0
Blautia_obeum	19.4489	20.4122	19.2436	21.0098	17.9825	19.3876	21.6272	20.6458	20.8219	19.6285	21.7389	19.8284	19.239	21.5999	19.4189	20.1155	21.0274	17.2661
Blautia_producta	19.609	18.8688	17.0851	19.9104	17.7817	17.0754	15.1843	15.0304	15.7644	18.774	18.8942	19.782	18.2064	18.8446	17.8545	17.9946	19.8618	16.4541
Blautia_pseudococcoides	13.1284	12.8258	16.8871	16.7021	10.806	13.1282	15.6024	0	17.7434	17.8722	14.5661	16.758	11.7695	0	14.6033	16.2002	17.0201	15.0308
Blautia_segnis	14.3882	21.9287	16.7316	19.5736	15.057	14.4527	20.6789	20.1335	17.9801	13.4156	15.4199	16.3582	14.5962	20.8591	0	19.336	15.4538	14.7004
Blautia_wexlerae	15.3144	11.4003	14.4525	15.1532	14.0087	10.3537	20.9738	20.0567	15.0193	17.5647	17.619	14.1874	16.4325	0	20.7501	18.332	13.5307	16.6571
Blochmanniella_floridana	12.7651	18.7561	19.6854	11.7966	0	15.8023	0	14.3997	16.3468	15.0758	16.3225	14.6921	0	0	16.5625	14.8439	15.2022	16.6357
Bombilactobacillus_apium	16.2723	0	16.8385	17.1504	19.0927	12.7557	0	19.2743	16.7857	12.0015	0	15.74	10.2577	13.5053	0	18.8449	13.3236	16.6494
Bombilactobacillus_bombi	18.918	18.4385	19.5535	16.5129	16.8277	19.0356	18.9311	16.2879	16.5352	17.0561	18.2421	19.3527	17.9131	19.282	18.9999	15.9144	19.3017	19.1899
Bombilactobacillus_mellifer	0	18.3699	12.712	18.9829	13.8559	17.4901	0	0	15.115	14.4604	12.4123	18.5918	18.3905	0	0	0	16.8927	12.4905
Bombilactobacillus_mellis	17.511	15.9177	19.0862	15.0267	0	15.7413	17.467	17.1999	17.1031	14.1815	15.7228	18.7099	13.1216	17.2582	17.0747	19.846	13.6527	14.579
Bombiscardovia_coagulans	26.6243	18.9313	17.0591	20.9344	20.0968	15.4188	15.8788	20.1259	23.8815	24.8478	26.1302	25.7933	16.4383	19.898	17.8049	26.2929	26.079	25.7774
Brevifollis_gellanilyticus	24.6423	22.8274	26.6188	22.2598	21.2605	22.0952	25.5607	22.5676	24.6907	20.6323	22.5912	22.4281	22.5515	23.0111	22.1178	21.9412	21.8431	25.9428
Breznakia_blatticola	23.1411	24.3706	20.029	22.9742	17.7962	19.1588	21.3835	21.7588	18.4239	20.4694	21.4634	20.5642	23.0737	21.7473	20.1733	20.055	21.8165	21.9436
Bulleidia_extructa	20.0167	23.0747	21.2408	20.824	18.1547	17.1827	21.256	21.7202	20.8254	18.2919	21.9672	21.4769	20.1228	20.6247	20.9062	21.2206	20.8866	20.6144
Buttiauxella_agrestis	19.9805	18.9477	18.4381	16.5958	12.9048	14.5215	16.3169	20.2204	18.4185	15.3836	19.8561	17.7813	14.0861	18.9873	17.4986	14.7562	17.072	18.1956
Buttiauxella_brennerae	17.3931	14.5273	18.5303	16.5096	0	13.686	20.3205	17.4052	14.0062	16.0412	0	17.6594	15.6377	18.646	19.8397	14.8403	0	17.7934
Buttiauxella_gaviniae	13.9963	0	19.2204	0	15.8644	11.0217	20.8595	20.1335	0	17.8595	20.3895	16.814	0	21.1256	18.4915	16.1405	0	0
Buttiauxella_izardii	18.4518	17.1056	15.7907	14.6786	16.6815	13.94	15.8287	14.9087	0	12.2399	11.079	15.737	17.1091	18.7364	12.8306	12.3016	18.6799	15.8974
Buttiauxella_noackiae	17.7521	16.8423	17.6771	15.9269	13.6816	0	14.5954	10.9893	14.5791	17.4226	18.2259	16.2303	0	13.137	15.4315	16.4242	14.9683	11.7123
Buttiauxella_warmboldiae	17.2038	17.0178	16.6548	15.9247	13.1609	13.6154	15.4589	19.3065	17.8552	16.8339	0	17.1019	16.7618	14.9459	13.0901	15.0729	17.7289	17.9829
Butyrivibrio_crossotus	14.8168	13.7372	20.1556	0	19.7623	17.5232	20.5702	14.0684	16.2906	11.8313	20.3926	17.3036	15.7006	15.4265	0	12.2326	19.2836	17.2671
Butyrivibrio_fibrisolvens	19.7447	23.5185	19.4751	19.8128	20.1687	17.1446	18.8086	19.0662	18.8524	18.2848	14.5683	17.4041	18.2618	16.682	16.9073	19.0685	17.9503	18.3703
Butyrivibrio_hungatei	20.034	21.2544	17.7767	19.6968	16.8311	16.251	18.3883	20.0693	20.3885	18.8154	20.0538	18.2967	20.0111	16.8919	19.4234	19.6399	20.3947	18.8682
Butyrivibrio_proteoclasticus	21.4302	22.3885	20.0247	21.832	17.9785	15.8965	15.7399	19.1201	16.2704	17.0583	17.9502	22.254	16.9997	20.9453	19.9951	18.4546	19.6695	15.0334
Caloramator_australicus	17.0445	18.5277	15.8568	17.1899	15.9882	14.8338	15.4412	16.037	19.2671	15.205	11.8927	18.6892	15.8981	16.0673	0	14.1046	15.6871	15.4053
Caloramator_fervidus	18.5977	18.9065	16.6962	18.4643	14.9162	17.9053	17.2565	14.7783	16.1927	17.0554	17.8694	21.5775	17.5138	12.9123	15.0192	17.9452	18.4674	16.6802
Caloramator_mitchellensis	16.3037	11.4638	11.9928	18.5357	20.8458	17.5828	12.708	14.5937	12.8972	18.9485	0	0	13.0495	15.2277	12.4474	14.5753	0	17.1738
Caloramator_proteoclasticus	20.8044	18.1694	17.0022	18.3309	16.7494	13.784	0	16.1901	0	16.2103	15.5563	13.0411	16.9354	16.9776	14.7626	15.9325	17.0114	16.2523
Caloramator_quimbayensis	14.3527	0	19.7868	19.7981	15.2889	0	13.9577	11.3561	0	16.3976	19.5703	15.1825	9.38517	0	17.0939	11.8537	0	10.4171
Candidatus_Acetatifactor_stercoripullorum	12.4546	21.3184	17.3256	18.3448	14.2467	14.8119	18.1629	18.6897	17.5386	15.1101	20.7604	16.6747	11.4222	16.3426	17.8013	15.491	18.4102	14.1449
Candidatus_Allocopromorpha_excrementavium	20.7205	21.9152	19.3681	19.5036	20.9389	18.0226	17.2595	18.8023	18.9874	17.723	20.3069	20.8432	20.3523	19.4153	21.3316	19.6972	20.2539	19.2809
Candidatus_Allocopromorpha_excrementigallinarum	18.8858	18.4718	20.5253	18.567	18.5924	15.3289	25.3003	24.5419	18.1454	18.658	18.7305	19.4126	20.8877	25.1858	24.448	20.7383	20.6412	19.4647
Candidatus_Allocopromorpha_excrementipullorum	19.46	18.1099	14.9911	20.7281	15.4914	17.2791	17.2621	15.2085	20.0409	17.5151	19.232	20.4175	17.3077	18.6882	16.8758	18.7203	17.4143	18.93
Candidatus_Anaerobutyricum_stercoripullorum	0	18.8835	0	12.2793	15.2975	15.2387	19.9125	12.7847	0	16.0308	0	0	19.5281	19.0347	0	0	17.3467	20.1177
Candidatus_Anaerobutyricum_stercoris	18.0609	0	14.387	15.6353	13.0042	0	0	19.8519	14.8239	21.6623	15.8238	16.2827	13.5506	0	13.1959	14.9798	15.49	15.7902
Candidatus_Anaerostipes_avistercoris	15.9662	13.7961	16.8987	13.4433	14.7668	13.7417	14.9257	16.1522	13.246	0	16.2029	17.294	13.8603	15.0181	16.5486	14.6899	15.0404	14.4135
Candidatus_Anaerostipes_excrementavium	15.1922	16.8446	17.8996	18.6324	17.4414	14.7644	14.7665	0	0	15.6021	17.2979	18.0092	15.6387	16.4161	0	14.6381	19.4974	14.6195
Candidatus_Annandia_adelgestsuga	0	12.5659	0	14.9548	0	0	0	0	0	0	0	0	14.4126	0	13.5204	14.3403	14.564	14.483
Candidatus_Avibacteroides_avistercoris	18.7456	20.9764	18.487	18.988	17.2032	16.3593	17.4275	18.7968	18.2907	19.0788	15.5618	18.3278	0	17.5689	18.9125	18.9252	19.7957	20.6678
Candidatus_Bacteroides_avicola	20.7719	18.9727	19.2984	20.8373	17.5204	19.9291	21.9243	20.7187	19.7539	19.2557	20.4469	19.4417	21.46	21.526	18.5934	18.9275	19.6771	16.9381
Candidatus_Bacteroides_intestinavium	18.0286	17.8397	20.6353	17.0898	17.2919	15.6264	18.1765	20.7944	14.3178	17.5148	19.741	16.1646	20.5557	17.2046	16.7821	18.7028	16.9976	16.2711
Candidatus_Bacteroides_intestinipullorum	18.1985	19.7235	17.3274	17.7958	17.6893	0	15.0467	19.299	17.3843	0	20.2036	19.0828	12.4234	20.0234	16.9329	18.4895	16.4353	18.033
Candidatus_Bacteroides_merdavium	17.4983	18.6478	20.0538	20.9168	18.0311	16.3489	17.1048	19.9292	14.7748	14.8218	17.0125	16.5334	19.7654	17.785	18.5198	16.2828	18.111	13.9856
Candidatus_Bacteroides_merdigallinarum	19.3662	18.3971	16.1401	17.9295	16.7245	15.5698	19.932	18.8374	15.5742	16.4985	16.0611	17.3215	17.2416	16.1518	16.1394	19.158	17.0046	17.5223
Candidatus_Bacteroides_merdipullorum	22.1318	18.0227	18.8972	19.9474	17.8622	20.6044	17.5698	15.8307	17.1379	16.6973	17.9399	21.4685	16.8605	17.1298	17.9383	18.6448	14.4335	19.6621
Candidatus_Bacteroides_pullicola	15.3478	17.5318	17.6444	21.0111	17.9905	16.3671	20.2843	15.2922	18.0629	17.2462	20.6854	19.2406	17.0216	18.5814	17.316	17.3767	17.0506	18.2301
Candidatus_Blautia_avicola	19.4347	16.6509	0	12.604	0	0	0	19.1513	15.2309	13.1169	15.9872	19.322	0	0	13.714	15.1612	18.7448	0
Candidatus_Blautia_faecavium	18.4884	0	17.2099	17.8719	0	0	18.6563	0	11.8928	0	15.975	0	15.8191	0	13.2739	14.2608	0	15.5584
Candidatus_Blautia_faecigallinarum	19.0699	19.5627	18.085	18.0398	12.8538	14.511	15.1326	11.3034	0	14.1392	16.2164	10.7123	14.1342	15.3944	15.9444	17.3536	16.8281	15.4868
Candidatus_Blautia_gallistercoris	19.2518	15.8477	17.2711	15.6102	0	0	15.9101	14.2843	15.0647	0	14.7238	17.6134	14.8809	17.5382	14.1491	0	14.8817	14.0796
Candidatus_Blautia_merdavium	0	15.6161	18.0829	13.6021	13.0142	0	13.6161	16.0875	14.9466	16.7482	16.6966	18.3268	14.9862	14.5136	15.8646	16.28	0	14.5884
Candidatus_Blautia_merdigallinarum	13.8318	15.3145	17.5951	0	15.1981	0	15.4161	13.2717	0	0	15.4016	16.1365	16.8347	15.0984	16.7875	15.1071	12.8181	20.0098
Candidatus_Blautia_pullicola	15.7735	0	12.2122	13.963	19.7596	13.3069	0	11.3921	0	0	13.5771	0	0	12.5096	0	0	13.2026	0
Candidatus_Blautia_pullistercoris	16.405	14.5716	17.0022	14.5372	11.7136	0	0	0	13.8753	17.4257	14.7866	19.195	0	0	11.9395	15.5019	15.9989	0
Candidatus_Blautia_stercorigallinarum	0	11.6508	0	12.4776	0	0	12.4444	12.1327	0	15.4594	0	14.4081	0	0	14.4281	15.0989	0	0
Candidatus_Blautia_stercoripullorum	18.9173	20.3488	17.0408	15.8412	18.8358	15.7279	17.4661	15.9622	11.5959	14.6573	17.4143	15.8275	16.3776	16.8289	18.547	14.0243	16.0894	16.6962
Candidatus_Blochmanniella_pennsylvanica	18.0874	16.5037	0	16.2013	0	0	12.1159	0	12.6154	12.7646	16.7217	12.1241	14.0238	10.9432	0	16.659	13.6489	16.0856
Candidatus_Blochmanniella_vafra	17.1628	12.6438	17.1071	16.8884	15.3948	0	0	0	19.2534	10.8794	14.4089	0	11.6994	15.0632	19.9364	14.9872	19.4586	11.5465
Candidatus_Caccoplasma_intestinavium	22.3729	19.8602	16.2878	21.6197	16.4313	0	17.642	19.0027	17.4933	0	17.4671	13.3731	19.1577	17.1928	17.0413	0	13.6415	0
Candidatus_Caccoplasma_merdipullorum	16.8158	20.3942	17.9378	19.9072	17.6387	17.7179	19.154	14.8473	17.5633	11.9934	14.9568	18.8133	16.5951	16.6405	18.0783	15.9501	18.5804	19.0003
Candidatus_Choladousia_intestinavium	13.2151	16.4061	15.2932	17.9823	14.7497	17.0405	14.4526	0	13.8127	17.7242	19.7039	14.3555	12.4414	21.1207	15.3146	19.3257	18.0419	21.5819
Candidatus_Companilactobacillus_pullicola	21.6879	19.8534	19.0698	19.5341	16.6832	15.3013	19.7316	18.3397	16.8261	16.8779	17.8313	18.4318	18.9913	17.7892	15.4976	18.6476	0	16.2099
Candidatus_Coprovicinus_avistercoris	25.0239	23.8784	23.0513	23.1276	20.7396	20.1906	21.4436	22.0642	21.3881	20.0861	21.6098	23.3242	22.8588	22.6976	22.0956	21.7455	21.5653	19.7978
Candidatus_Doolittlea_endobia	0	0	15.4945	0	16.2056	0	0	0	0	0	0	0	15.8931	0	0	17.7569	0	15.0279
Candidatus_Dorea_gallistercoris	16.1314	16.6182	21.0084	15.875	13.4599	0	0	19.8146	11.9392	0	0	16.9089	12.1775	0	19.9045	16.5014	0	0
Candidatus_Egerieimonas_intestinavium	17.9686	16.3355	13.9023	16.8193	14.0388	0	16.1621	16.065	0	0	16.4741	10.2847	17.4467	19.8885	20.9342	15.659	12.8909	14.7899
Candidatus_Egerieisoma_faecipullorum	16.9291	14.9131	15.4628	20.2276	15.5833	13.5646	0	15.3249	16.4835	15.2512	20.2557	17.283	12.9007	14.6868	15.9417	16.7971	17.5593	15.456
Candidatus_Eisenbergiella_intestinigallinarum	19.8709	17.275	18.3823	16.4872	16.2896	16.4446	17.456	15.5507	16.7441	15.9497	18.6437	0	15.3907	0	12.7981	17.1351	18.2379	17.1026
Candidatus_Eisenbergiella_merdavium	19.3326	15.8717	18.4204	0	11.7131	0	21.1489	0	18.7033	0	19.844	18.523	19.3405	20.835	17.2701	16.0809	14.7778	0
Candidatus_Eisenbergiella_merdigallinarum	0	15.9471	13.3587	13.7376	0	12.6578	15.7921	11.6928	13.4159	0	12.6783	20.8395	0	14.1775	12.506	15.2259	15.9621	15.4755
Candidatus_Eisenbergiella_merdipullorum	16.7481	17.9585	16.2445	12.2342	13.6974	14.7022	12.1061	12.5889	15.3376	16.2628	16.6233	13.8613	13.0961	14.607	15.5633	13.8699	16.177	16.5461
Candidatus_Eisenbergiella_pullistercoris	0	14.2174	0	12.4894	14.5981	0	14.5813	0	0	14.3491	17.5115	12.9995	0	15.4779	18.0409	14.2493	12.9721	12.7437
Candidatus_Eisenbergiella_stercorigallinarum	0	13.907	16.0186	0	19.3956	0	20.7458	0	20.5468	0	21.054	14.8572	13.2324	16.9205	19.9657	0	13.3812	0
Candidatus_Enterocloster_excrementigallinarum	12.8144	18.0314	18.5024	19.9812	0	17.8758	20.3286	19.8066	20.2096	18.0551	19.5885	18.0589	17.7633	20.9929	18.8461	17.3034	19.2693	16.5549
Candidatus_Enterocloster_excrementipullorum	19.5297	0	17.1089	14.6372	17.0516	19.3095	13.4634	20.1769	16.4245	14.8436	13.9667	17.1732	0	15.4652	17.8087	0	0	14.9341
Candidatus_Enterocloster_faecavium	17.3947	16.7955	20.1824	13.4793	0	0	15.5308	0	12.9719	0	15.3208	0	0	16.0956	13.3715	15.1485	0	13.1048
Candidatus_Enterococcus_avicola	20.9764	20.9311	20.5351	21.3248	19.931	17.767	22.0522	20.6835	20.6338	19.5556	21.0622	20.8215	19.1157	19.7521	20.3226	19.3919	20.8113	19.8316
Candidatus_Enterococcus_stercoravium	21.9403	21.0863	19.4528	22.4959	20.2398	16.9009	18.5629	19.2383	21.6203	16.4648	21.9192	20.2163	16.4167	19.3736	21.0873	17.485	19.3962	16.6762
Candidatus_Eubacterium_avistercoris	21.4241	19.0675	20.9722	20.7684	18.114	17.5102	22.0908	18.3603	20.8962	19.6505	19.4312	21.1271	21.2442	22.2585	21.537	19.4363	20.7203	21.3434
Candidatus_Eubacterium_faecale	18.9177	22.3832	19.7576	19.9949	17.5577	18.5066	20.4576	18.0622	16.4298	15.7872	18.1521	22.1254	19.8494	21.0599	17.941	21.4733	19.5783	18.6565
Candidatus_Eubacterium_faecipullorum	17.927	20.8764	20.3979	20.1668	18.739	16.6954	21.3479	19.4745	20.6106	18.5106	16.8312	19.0863	20.2972	21.2609	18.1708	19.1327	20.6256	18.6341
Candidatus_Fimicola_merdigallinarum	0	12.5302	0	0	15.7746	16.742	18.6826	15.0238	13.2075	0	13.3973	0	0	18.9774	0	9.52032	0	15.5549
Candidatus_Fusicatenibacter_intestinigallinarum	0	0	16.5621	19.2636	0	0	20.5365	19.1669	19.0051	15.833	14.0611	17.406	0	20.0352	19.1179	17.1057	18.2037	13.865
Candidatus_Fusicatenibacter_merdavium	14.0238	19.4205	15.6124	14.301	0	0	15.1094	13.1762	15.0361	14.5942	14.7647	20.4251	12.4696	18.3225	11.9753	15.0547	13.0988	0
Candidatus_Galacturonibacter_soehngenii	13.1241	14.8346	16.3079	14.4601	15.6662	11.6849	20.9203	12.4958	0	0	0	15.0689	16.6972	17.6032	0	12.4141	15.0841	14.4224
Candidatus_Gallibacteroides_avistercoris	17.7456	14.1186	16.3715	17.8843	16.6819	18.3449	16.1865	15.688	12.8982	15.4208	14.1568	18.3824	16.4717	16.8032	15.9533	19.0955	19.171	16.9694
Candidatus_Gallilactobacillus_intestinavium	17.1401	17.0415	17.5532	19.4377	12.8673	11.342	15.4089	17.3357	16.0509	16.2237	18.3835	16.4487	15.5507	16.414	17.1684	15.315	16.6647	14.785
Candidatus_Gullanella_endobia	0	19.2101	0	11.8669	0	12.9836	17.7758	0	16.871	15.9188	0	13.7722	15.7938	15.4119	0	14.1568	0	0
Candidatus_Hamiltonella_defensa	18.9386	22.7505	18.5284	21.4319	17.4223	13.6101	18.5186	19.519	20.6502	18.79	17.7127	15.0719	19.1304	15.0902	15.9174	19.5921	15.6944	19.0467
Candidatus_Hoaglandella_endobia	18.2615	0	0	17.5716	12.3114	10.143	14.0282	19.8066	13.5696	0	14.5834	14.3794	0	19.5105	0	15.0508	15.4859	17.8656
Candidatus_Ishikawella_capsulata	20.0068	23.3588	20.255	12.2872	13.7748	13.4144	15.5839	14.0262	11.366	12.4668	17.6816	17.2331	15.1094	15.4206	18.667	16.1551	0	11.1529
Candidatus_Kleidoceria_schneideri	0	18.7725	0	0	0	0	0	0	0	0	0	0	12.8269	0	0	0	0	0
Candidatus_Lachnoclostridium_pullistercoris	14.1755	15.3669	13.2949	15.5499	18.6249	14.7006	14.7273	15.9101	17.1281	12.091	17.1955	16.3695	16.9709	17.764	16.5854	16.0941	14.8555	12.8154
Candidatus_Lachnoclostridium_stercoravium	18.7208	17.5964	11.8401	15.0438	15.6325	13.1495	16.7224	16.1782	13.5808	0	18.6248	18.4346	19.0736	16.9962	17.4619	16.0294	18.1015	11.8516
Candidatus_Lachnoclostridium_stercorigallinarum	0	12.4441	16.7292	17.9189	20.6348	18.96	0	0	16.6101	0	0	13.2011	0	12.8432	15.9186	17.1646	18.5215	16.5491
Candidatus_Lachnoclostridium_stercoripullorum	16.2788	0	10.9634	15.4025	10.63	13.6141	19.3713	0	18.0909	11.1281	18.8828	0	15.2139	0	16.229	18.6249	16.4125	0
Candidatus_Lactobacillus_pullistercoris	19.7633	21.4441	20.7671	13.2744	18.7844	13.2774	21.8411	20.3701	18.9044	0	20.9977	10.4999	15.8752	20.4208	21.5765	15.7765	16.6623	12.7181
Candidatus_Levilactobacillus_faecigallinarum	19.9479	20.867	0	0	17.5504	17.0454	14.7925	0	0	11.9545	12.0973	16.916	16.558	12.5796	15.2142	16.693	14.8383	17.0487
Candidatus_Ligilactobacillus_excrementigallinarum	14.4716	14.6584	16.1056	14.4957	18.0012	18.1244	13.2548	0	17.1793	13.6307	15.7906	14.286	15.3007	17.9305	18.449	12.613	13.8652	0
Candidatus_Limenecus_avicola	0	0	0	16.1096	0	0	0	0	13.7227	13.2952	0	0	13.1045	0	12.5045	11.6458	0	0
Candidatus_Limivivens_intestinipullorum	16.6482	16.9836	16.662	15.88	15.9979	0	13.8434	15.9769	14.2292	18.1313	15.6045	15.691	11.3221	20.9772	16.9236	15.9429	12.4136	0
Candidatus_Limivivens_merdigallinarum	16.2958	14.7491	15.9738	14.8506	13.7069	19.9824	15.7315	0	19.7753	16.8878	14.3056	14.9952	13.8591	14.6981	20.9215	13.8798	17.3192	17.4092
Candidatus_Limosilactobacillus_merdavium	16.3945	19.8069	17.892	19.576	0	0	15.0292	13.0794	18.1489	17.5129	0	0	15.3412	0	17.3502	0	17.127	13.7449
Candidatus_Limosilactobacillus_merdigallinarum	16.0313	18.2582	15.3472	17.2145	13.1345	11.6941	16.9877	14.957	16.6312	16.5715	16.1177	15.8632	12.4452	16.5919	15.821	17.1465	17.7886	14.8927
Candidatus_Limosilactobacillus_merdipullorum	17.5376	16.6194	16.6046	12.5014	16.3104	13.7958	20.3901	17.1867	16.8267	15.1903	0	13.2531	15.6175	21.1016	0	15.2363	18.6277	19.5981
Candidatus_Mediterraneibacter_caccavium	12.8766	18.761	0	14.4048	0	0	0	0	15.4168	16.9839	15.2522	12.3281	13.7231	0	14.0271	13.7685	14.6509	0
Candidatus_Mediterraneibacter_faecavium	13.3834	14.4765	11.8138	16.012	13.6215	11.2352	20.6505	20.1381	13.1254	13.0626	16.2044	12.9799	16.4442	16.1067	10.5394	19.3268	19.0894	0
Candidatus_Mediterraneibacter_faecigallinarum	0	20.62	21.208	0	14.653	12.3048	20.3301	0	18.3916	0	18.8253	16.9979	0	19.464	19.8118	18.388	12.342	15.6514
Candidatus_Mediterraneibacter_faecipullorum	0	0	16.0578	0	0	0	0	0	19.639	12.042	12.3424	17.4601	0	0	20.893	0	0	14.2356
Candidatus_Mediterraneibacter_gallistercoris	22.378	20.5834	17.9376	17.9205	18.293	17.1093	16.7527	18.3686	18.977	17.7505	17.6767	19.2403	18.5815	19.8082	19.1925	17.9067	18.0907	12.5801
Candidatus_Mediterraneibacter_pullicola	0	0	21.0194	0	0	0	0	0	0	0	10.929	0	0	11.4424	19.8946	12.2565	11.5775	14.5334
Candidatus_Mediterraneibacter_quadrami	0	12.3952	13.6568	12.9483	13.9383	12.6494	14.614	15.7456	0	0	0	0	16.1233	17.6128	0	0	0	17.7524
Candidatus_Mediterraneibacter_stercoravium	18.5068	18.439	16.4038	17.2528	12.3808	14.0086	0	0	0	19.2156	16.4047	17.6786	0	0	15.9976	0	14.4198	11.7129
Candidatus_Mediterraneibacter_stercorigallinarum	0	0	18.3905	17.1064	12.3044	0	0	14.2041	18.5552	12.4386	0	13.3072	10.5499	13.9336	16.4936	16.7874	0	16.0322
Candidatus_Mediterraneibacter_tabaqchaliae	13.8887	19.0204	14.8249	0	0	18.9633	15.3911	11.5838	0	0	0	13.3026	0	13.6137	13.9443	0	16.5747	0
Candidatus_Merdibacter_merdavium	22.7047	22.8045	21.6687	22.4714	16.2079	19.078	21.0236	20.1586	19.1638	19.084	20.6986	21.2668	21.7236	21.6363	20.2215	22.5957	20.0754	20.0233
Candidatus_Merdiplasma_excrementigallinarum	13.7512	18.9995	15.0264	16.1534	0	12.6536	20.7177	19.9105	0	18.1596	12.1945	22.2784	0	21.8758	17.5354	12.1795	14.7106	17.9784
Candidatus_Moranella_endobia	21.336	14.0852	16.5878	15.3842	0	19.2744	0	14.4652	15.5507	15.0971	0	14.7297	0	0	0	17.5152	12.7861	16.4373
Candidatus_Paralactobacillus_gallistercoris	22.7585	16.517	15.8434	14.9382	12.03	17.4748	15.5066	14.7067	15.9727	17.7292	14.8086	16.9095	0	16.1884	16.541	15.5447	18.6212	15.2379
Candidatus_Phocaeicola_excrementipullorum	26.6272	26.525	26.581	26.2718	17.0387	16.1874	17.9081	23.1562	24.5402	24.9303	26.1444	26.627	16.4912	17.9813	20.7686	26.3682	26.0859	25.8879
Candidatus_Phocaeicola_faecigallinarum	19.9614	20.1078	18.9188	22.0381	16.1805	15.9018	21.1252	19.6446	18.1688	19.1075	17.0617	20.608	19.8492	18.4173	18.4757	18.4868	19.1511	21.1507
Candidatus_Profftia_tarda	0	12.9604	0	0	11.7377	0	0	14.5033	0	0	13.6201	13.2994	0	0	0	15.471	14.1492	16.0194
Candidatus_Pseudoramibacter_fermentans	23.4446	21.1706	18.2809	18.9963	20.0313	17.1058	17.6947	18.9419	19.5496	18.6855	18.6315	17.2951	20.057	20.4211	17.1441	17.5806	19.2216	17.4732
Candidatus_Pullilachnospira_gallistercoris	16.0113	17.9195	0	0	14.1298	13.0961	0	13.5437	18.6896	0	17.112	0	11.4664	18.5861	17.5025	19.2589	17.7255	16.3929
Candidatus_Pullilachnospira_stercoravium	16.3286	17.6747	18.7787	16.451	11.0089	13.5219	15.1983	13.3475	15.9291	14.8932	18.1461	17.7977	13.0107	14.6726	15.9719	15.508	16.2677	14.0378
Candidatus_Purcelliella_pentastirinorum	17.8668	15.1948	14.0317	17.1442	0	17.6781	16.2798	15.0215	13.9073	12.0732	16.3627	0	15.9091	19.7522	19.1836	11.9453	19.3964	14.0158
Candidatus_Regiella_insecticola	19.4059	19.0727	17.744	20.205	14.7181	14.2498	20.0813	19.9178	17.9006	16.8604	18.799	19.5896	14.1603	18.6872	19.7416	20.4805	19.1134	16.7734
Candidatus_Riesia_pediculicola	18.6627	10.1605	14.7562	13.821	12.2275	11.3286	15.3781	14.1865	13.4621	16.8875	0	15.8308	13.0178	14.3023	0	0	0	14.6703
Candidatus_Riesia_pediculischaeffi	18.1825	18.976	18.5229	20.3695	9.54473	0	11.7245	0	14.7835	0	17.9908	0	19.2802	21.3996	0	0	12.6874	15.5881
Candidatus_Scatomonas_pullistercoris	0	0	17.2682	13.4355	14.2052	17.9255	14.5755	14.87	13.7079	15.681	0	21.8344	15.0027	19.655	0	0	17.1286	19.1791
Candidatus_Scybalocola_faecigallinarum	15.468	20.5948	17.759	19.9895	10.528	12.7409	15.8421	13.4436	0	17.9982	18.4582	0	15.201	19.4217	12.2704	12.561	17.3785	14.3697
Candidatus_Scybalomonas_excrementavium	17.2729	14.5616	14.7194	19.8839	16.413	16.1284	0	0	13.0579	0	11.7462	13.0286	13.853	14.3339	17.0193	16.6073	15.9972	13.8442
Candidatus_Streptococcus_faecavium	22.6803	20.4699	21.3028	18.4617	18.8344	14.9617	14.1925	18.5288	19.4572	18.4473	19.2421	20.2979	19.6956	19.7949	17.1304	17.8346	17.3919	17.5231
Candidatus_Tachikawaea_gelatinosa	0	0	0	12.6321	0	0	14.1741	0	0	11.2431	17.3853	15.6904	12.9078	0	0	0	0	0
Candidatus_Ventrousia_excrementavium	0	12.5339	0	0	17.1772	0	14.5713	0	0	0	13.9999	11.5329	0	16.3899	0	0	14.9602	14.5093
Candidatus_Weimeria_bifida	19.9459	16.0884	17.0256	13.2682	16.7494	15.0896	14.2804	12.9623	15.3847	0	12.0663	16.3392	15.5596	0	0	14.0401	0	19.0388
Candidatus_Westeberhardia_cardiocondylae	16.3389	17.7815	12.9996	0	0	0	14.7993	0	16.1927	16.063	0	16.5034	12.3361	0	0	0	14.3364	16.2499
Catellicoccus_marimammalium	18.3121	17.0675	19.0487	18.1105	0	20.2757	17.2039	21.2478	18.7618	18.3035	17.2655	19.248	20.3568	20.9324	17.2028	17.9149	19.5838	20.6634
Catenibacillus_scindens	17.8395	18.5635	0	19.5807	16.2376	13.4103	14.8153	13.1707	0	11.8965	14.9736	17.6066	16.6567	14.4522	13.0781	16.0328	15.9346	12.8173
Catenisphaera_adipataccumulans	21.6724	20.8377	18.1165	22.6985	22.144	20.8496	20.584	18.5122	20.5026	18.0746	21.7183	21.3321	20.2301	17.7238	20.2872	21.1574	20.4889	20.6559
Catonella_morbi	20.3934	20.0091	21.3877	15.8277	19.001	12.5039	15.5609	0	19.089	0	16.0055	17.176	18.592	19.5134	16.9961	17.5054	16.5585	17.478
Cedecea_davisae	20.5208	19.5155	17.9175	22.1651	16.8676	18.1179	19.7952	20.8288	16.7844	14.9216	20.4744	20.1593	17.0885	16.7771	18.3587	17.8245	18.0252	17.2559
Cedecea_lapagei	17.0245	19.1251	18.6075	0	17.9803	13.3644	18.2605	20.1722	15.2257	16.4478	18.1167	16.819	0	15.6471	0	10.1738	12.229	0
Cedecea_neteri	23.1066	22.9038	21.4575	22.8524	13.5705	20.5635	17.8567	22.7067	20.4471	21.5369	22.5883	23.2877	18.9078	14.6465	22.8805	21.3981	21.3632	21.6081
Citrobacter_amalonaticus	20.1645	21.0463	20.8432	20.4006	18.1612	20.0654	20.9828	19.0416	19.3615	19.4495	18.7873	20.5652	20.2649	18.8024	19.625	20.3453	19.9775	18.8689
Citrobacter_arsenatis	16.8468	17.1836	0	0	0	12.647	0	0	14.621	16.3293	12.7073	15.4914	0	0	0	11.6032	15.9957	14.226
Citrobacter_braakii	12.0906	15.4403	14.3701	14.269	12.9332	11.3212	11.3212	0	0	15.3688	0	13.7349	14.0869	15.8184	15.0856	0	16.2422	16.3569
Citrobacter_cronae	15.6295	14.375	13.0984	15.9841	0	0	0	15.5134	14.8746	10.9513	9.718	13.9337	0	19.1574	15.1776	0	18.1035	11.6177
Citrobacter_farmeri	19.0606	20.049	17.955	21.7124	16.4003	20.6232	13.5321	14.4803	16.7349	15.3327	0	22.6094	18.8409	18.8077	18.4031	0	16.2493	16.6705
Citrobacter_freundii	18.6567	20.7208	18.5235	20.2294	16.7108	18.0802	16.2473	19.5389	22.6374	17.9395	18.1784	17.566	18.0805	18.7454	19.4688	16.9261	18.8129	17.1679
Citrobacter_gillenii	0	0	0	0	0	16.5229	0	0	0	0	0	0	11.0707	0	0	0	0	0
Citrobacter_koseri	18.1719	19.9214	19.9923	19.2799	19.7906	18.0574	17.4982	15.1897	19.2018	17.7798	19.2101	20.8517	19.4675	20.8056	19.6603	19.2332	19.4164	17.7219
Citrobacter_pasteurii	16.8139	16.8256	0	14.6656	11.8023	0	15.1983	20.363	0	0	0	0	16.4294	17.0879	13.9782	0	0	16.9581
Citrobacter_portucalensis	0	15.8785	0	0	18.5069	19.976	0	12.7546	11.2745	16.9373	15.2821	0	0	0	0	0	0	0
Citrobacter_rodentium	17.2823	23.302	17.8402	19.9902	11.6197	17.2633	22.0606	17.7499	14.6766	19.1666	20.1323	15.8464	20.5908	21.0361	16.6399	18.9383	19.2917	18.6583
Citrobacter_telavivensis	23.3041	17.726	15.6417	17.4219	21.1548	17.5703	21.1053	20.1493	17.8894	15.9954	17.7343	11.9715	16.9865	19.0642	16.6026	18.6527	16.4732	13.1699
Citrobacter_tructae	16.6232	18.8625	13.2235	0	0	0	17.7479	0	0	0	15.6033	0	16.1168	0	0	0	0	15.6786
Citrobacter_werkmanii	19.3881	0	0	14.7257	0	0	0	0	0	15.2097	0	11.6947	0	0	0	0	13.6853	13.2328
Citrobacter_youngae	18.2541	16.1124	17.1811	18.6443	14.7887	11.4696	14.8964	18.8345	17.964	14.388	14.5041	17.8216	13.5171	17.3768	0	18.8721	14.0117	0
Clostridium_aceticum	15.1451	16.0935	14.049	20.7745	16.5756	0	19.7258	12.6745	16.9698	14.3186	14.5693	12.8962	0	0	18.333	16.3298	18.805	13.2569
Clostridium_acetireducens	13.7598	15.1036	16.2822	13.3049	18.4374	13.0718	16.4715	14.2052	13.3102	11.164	13.7198	11.9669	13.6838	12.6428	14.8254	14.509	13.32	15.7852
Clostridium_acetobutylicum	19.4999	16.8733	12.3288	16.4396	14.8871	13.3016	16.6798	16.8221	18.2055	11.2827	16.0808	17.3606	15.7446	0	19.5943	19.2492	0	16.9725
Clostridium_acidisoli	16.2395	16.7865	16.8822	17.4148	14.468	17.6925	13.0074	16.3153	16.0239	16.854	17.6747	15.1305	18.5722	15.3518	16.269	17.5897	16.283	16.2315
Clostridium_aciditolerans	15.6938	17.0405	0	22.179	16.2377	12.7049	15.5979	0	14.3997	16.5778	18.0464	10.5847	12.1492	17.305	18.8122	16.9862	18.2431	16.7533
Clostridium_algidicarnis	14.5515	17.8643	0	14.0613	14.6808	12.1542	16.0458	13.9881	14.0633	16.2558	13.7443	0	12.7038	15.3902	14.4391	15.1736	16.0176	13.1754
Clostridium_aminobutyricum	18.0718	19.6549	19.0606	17.0186	16.4466	17.4778	0	18.81	20.3718	17.1773	16.307	16.5946	18.1727	18.3181	12.736	17.6706	17.1957	0
Clostridium_aminophilum	18.95	15.8163	18.1336	16.9801	19.0055	21.0485	15.9405	17.3145	14.0258	17.2189	16.6146	0	14.0728	19.1155	16.1959	13.6109	17.759	17.3135
Clostridium_amylolyticum	17.0925	17.5385	17.2617	16.54	10.9424	14.4815	16.1298	17.5965	17.5811	17.6859	17.8095	16.4465	17.1683	14.3867	15.8098	17.4544	15.8293	16.5016
Clostridium_argentinense	12.789	20.6475	17.3739	18.7363	13.1289	12.2682	13.8204	19.9352	15.0988	17.2905	13.9127	14.5517	13.58	14.7418	14.5539	15.103	15.2636	20.8442
Clostridium_autoethanogenum	18.1416	0	16.36	15.5859	13.4085	13.705	0	0	14.9196	14.6522	0	0	13.0349	0	0	14.497	14.7299	19.6072
Clostridium_baratii	22.5141	14.8118	19.6689	15.0112	18.6902	13.6826	16.6922	15.211	17.9463	15.7553	18.3703	15.5217	14.2322	17.9815	20.428	0	14.5714	13.8478
Clostridium_beijerinckii	24.956	18.7604	19.466	20.315	21.1278	19.1254	21.1644	19.7853	16.6801	18.6864	17.7011	18.2163	16.585	21.2346	19.9523	19.0193	19.0668	20.5546
Clostridium_bornimense	18.0153	16.8787	16.1795	18.2016	17.5505	20.6112	16.3209	13.8275	0	15.7439	16.8763	20.2786	18.6441	18.0634	14.6537	17.2585	17.8059	19.3458
Clostridium_botulinum	25.0929	20.8385	21.6541	24.1824	19.4171	21.0166	19.7111	22.1817	21.2319	21.9387	21.0387	23.4323	21.2661	20.1672	20.8578	19.192	20.5649	20.8298
Clostridium_bovifaecis	17.3273	15.8874	14.8256	14.6916	14.0148	17.5184	0	0	15.1708	15.5419	16.5014	0	16.062	0	18.341	16.2024	0	16.536
Clostridium_butyricum	20.677	18.9092	19.0838	16.9626	18.6775	14.8085	17.9468	17.4257	17.2772	17.5963	17.6273	17.762	17.0394	18.3925	17.5236	20.1906	18.2356	19.155
Clostridium_cadaveris	19.6952	17.9874	19.5749	19.2422	12.5683	14.0166	15.2264	18.7804	15.2104	19.6097	16.8017	19.6484	19.2271	18.669	13.1278	13.7742	17.6461	14.8568
Clostridium_carboxidivorans	19.3692	18.5659	19.1834	18.9506	16.8814	20.5764	16.2891	13.4553	19.5199	15.683	17.848	20.1489	17.0704	19.4695	16.4581	19.0056	17.3478	20.2685
Clostridium_cavendishii	18.5851	19.8946	19.9676	19.2511	13.7582	20.325	18.8352	19.4251	20.2376	19.3825	17.4272	19.3208	19.8232	19.7368	18.7295	19.2191	19.5158	20.8484
Clostridium_celatum	16.9196	15.995	17.905	11.9299	17.7538	19.9353	18.5644	14.6681	12.827	16.9004	16.1698	16.3923	11.9674	16.9612	14.9421	0	16.3418	15.6668
Clostridium_cellulovorans	19.6122	19.3431	19.0195	20.8553	16.8651	14.6116	21.5614	20.0406	20.4807	17.8935	19.9782	18.7969	19.1381	19.8499	20.2822	17.4305	18.6051	17.148
Clostridium_chauvoei	15.5768	13.9655	16.3692	0	0	16.2145	15.2067	13.2558	13.1573	0	0	0	0	13.709	0	0	13.9098	0
Clostridium_chromiireducens	21.7106	20.624	20.5504	20.2151	17.0319	17.8416	21.1601	20.2058	18.9452	21.0145	16.619	16.9388	15.2478	22.3553	19.5759	19.9792	17.6279	20.0053
Clostridium_cochlearium	16.9648	15.3568	14.7046	16.3556	13.9173	15.569	13.7252	14.7119	16.8511	16.4893	16.0083	17.1125	13.5902	15.0562	13.9973	15.6186	14.6319	11.2896
Clostridium_colicanis	14.7532	0	0	0	0	0	0	0	12.3992	0	0	15.1491	0	0	0	0	0	0
Clostridium_collagenovorans	17.7885	17.501	0	17.3526	12.5707	15.9558	0	0	14.9733	16.7114	18.2072	18.3294	17.9259	13.7486	14.9554	16.6319	17.4212	14.4213
Clostridium_combesii	14.4067	0	0	16.3735	0	0	13.1248	0	0	17.0799	0	0	0	0	0	0	14.4453	0
Clostridium_coskatii	0	15.9381	13.7705	0	0	0	0	0	14.5975	14.8578	15.5995	0	0	0	13.3953	0	17.5478	0
Clostridium_cylindrosporum	19.5675	17.597	20.054	19.981	17.6016	14.7393	20.7933	19.283	19.5184	18.8671	17.4461	18.3178	17.1189	18.158	14.5551	18.2612	19.8574	18.8107
Clostridium_disporicum	17.4376	16.824	18.4053	21.0958	18.4055	18.8905	12.1352	14.3589	19.6844	15.3222	20.4788	17.8949	17.2467	20.1084	19.6136	19.4342	19.0767	17.1291
Clostridium_drakei	16.5781	14.6047	0	16.9495	17.614	16.0395	16.2709	11.2346	19.4707	16.769	18.6248	17.9591	20.2092	14.1579	18.5237	18.9184	19.0994	12.3358
Clostridium_estertheticum	16.1735	20.3585	17.9632	21.964	12.7243	16.4993	18.6566	16.6427	16.6035	17.5871	16.8631	17.8595	17.0332	16.4663	17.9565	13.8563	18.229	13.8528
Clostridium_fallax	16.5242	15.1575	13.5918	19.3822	14.9507	17.0714	18.4892	11.4415	16.1197	0	14.8241	16.7102	0	0	0	13.6674	13.718	17.8583
Clostridium_felsineum	17.127	11.4156	13.7804	15.3555	0	15.063	12.4237	13.2706	0	13.6216	14.2569	16.3392	15.7627	16.0607	0	0	14.5317	0
Clostridium_fermenticellae	17.9324	14.2579	16.3875	20.7237	0	14.2549	19.8102	13.9441	14.9371	16.4327	15.8233	19.2206	17.5398	12.919	11.7632	0	14.2361	13.2358
Clostridium_fessum	0	18.3261	14.1593	15.8402	16.7406	14.2547	0	0	0	12.3755	17.3854	0	0	10.5172	11.3826	18.3514	12.981	15.4102
Clostridium_fimetarium	18.049	23.266	19.3051	16.4853	17.012	15.3556	22.2822	19.6777	19.4988	18.0821	19.2669	19.1463	16.5158	19.838	18.9836	16.9345	15.209	13.2696
Clostridium_frigidicarnis	25.382	23.9667	19.4768	22.6678	14.0809	15.9712	18.3901	14.4858	14.4417	18.8103	16.2999	16.8975	19.8122	20.2074	16.808	18.915	17.629	12.519
Clostridium_fungisolvens	21.4704	16.3439	0	15.5016	11.1648	15.559	15.2079	16.5857	18.9853	16.3688	16.9249	17.8977	14.8638	0	16.6009	17.6326	15.3556	15.5876
Clostridium_gasigenes	15.5669	17.2363	17.8097	17.7205	12.2796	14.5166	20.6017	15.8484	15.087	17.1713	16.5786	17.5242	16.0513	20.0942	20.7481	19.8236	15.7994	18.5177
Clostridium_grantii	17.3779	19.2068	18.6639	17.8933	14.8928	20.0863	20.6743	15.4222	15.8533	16.4257	16.6477	20.8367	19.0522	0	16.7803	16.3341	18.4234	20.6474
Clostridium_homopropionicum	0	26.5059	10.2944	0	0	14.3702	0	16.9599	13.4002	13.986	16.1138	0	14.9476	0	10.798	0	0	14.411
Clostridium_hylemonae	18.803	17.7812	11.5749	0	0	12.674	16.5593	13.2465	16.6056	0	13.098	17.3261	16.2789	15.9505	16.7851	15.9549	13.753	15.4726
Clostridium_indicum	13.5821	14.7136	18.6301	15.4895	13.4132	15.4821	17.5969	17.5512	16.7898	12.1169	18.1974	17.2835	18.9576	16.2175	16.5327	14.4804	17.7278	18.0578
Clostridium_intestinale	18.1857	23.4525	13.7001	22.7731	16.8155	16.4646	25.3258	24.4784	14.3382	22.1399	15.4556	16.855	15.7853	25.6781	24.4102	18.4388	19.2163	16.6818
Clostridium_isatidis	15.5678	16.934	15.4732	16.6082	14.3417	0	0	17.5505	11.0919	14.6389	0	15.1015	0	16.0404	0	16.1781	13.7809	15.4091
Clostridium_kluyveri	21.6804	21.1863	19.3682	21.6105	16.8813	18.6739	20.8	18.7681	16.9103	17.7231	20.7051	17.216	20.3456	19.8989	19.4094	19.3186	17.2158	16.4118
Clostridium_lentum	16.9363	13.6271	0	0	0	10.6043	0	15.695	12.3334	0	11.9004	12.8679	15.3719	0	16.946	0	0	0
Clostridium_leptum	14.8838	15.2004	16.0604	15.805	13.2971	17.3615	21.7248	14.4462	16.6775	15.6702	15.6256	18.5318	21.8245	16.7452	13.8456	17.5179	16.5807	18.798
Clostridium_liquoris	14.1501	15.1764	14.7638	19.8082	0	11.3286	15.6093	12.6734	14.6644	16.4773	16.7387	15.0708	14.1155	0	15.3692	14.1069	16.4342	15.1088
Clostridium_ljungdahlii	17.3156	18.1271	18.1	19.0899	10.8532	10.8009	17.0087	14.6911	12.7287	16.1331	20.6991	15.4675	17.0868	15.5887	19.9123	18.6772	13.0382	14.6041
Clostridium_luticellarii	15.6978	16.5689	20.1251	17.458	16.8054	20.4698	19.3229	18.8897	15.2243	18.6572	20.2743	14.8545	20.3048	18.2684	20.282	16.7316	15.69	15.8976
Clostridium_magnum	18.0011	21.9725	18.2472	16.7559	20.1242	18.8221	20.6877	19.1938	18.4511	19.6014	16.3879	20.1745	17.5041	20.3098	16.4519	19.2207	16.429	20.491
Clostridium_manihotivorum	24.823	23.7287	18.5189	18.2168	15.7846	15.1988	11.2062	16.3688	17.411	18.0379	17.1974	15.3035	16.8422	0	16.9069	19.5656	19.0945	15.6228
Clostridium_muellerianum	14.2041	19.6539	16.6082	15.6248	0	0	21.0873	20.0749	18.807	17.6904	17.462	17.3933	16.3372	0	16.088	16.4581	16.6728	17.0775
Clostridium_neonatale	15.8413	21.8028	15.6235	19.5129	15.6454	0	14.4771	20.1214	13.5285	14.9409	13.9295	17.78	13.1798	15.013	0	18.862	14.3825	15.0665
Clostridium_nexile	15.6233	18.2701	0	16.808	0	12.7506	13.4645	0	13.6854	13.6515	17.6955	13.1712	15.8841	14.9459	0	16.7476	16.5591	13.5836
Clostridium_niameyense	12.159	18.4403	15.8821	14.2342	14.7952	11.9182	22.4301	19.9578	12.7076	18.2166	11.7802	15.1517	0	21.8348	16.7232	15.2311	19.2711	19.7391
Clostridium_novyi	16.4968	15.2526	18.237	17.8958	15.6253	0	15.3991	16.9685	13.753	17.278	12.7766	15.488	15.854	0	20.3743	0	15.6126	12.5699
Clostridium_oryzae	17.8515	17.3483	13.4379	16.4704	17.0371	16.1592	16.5156	14.0147	15.3156	18.4718	16.3221	16.1422	18.3041	16.5631	15.4723	16.0873	17.9254	17.6034
Clostridium_paraputrificum	15.1235	17.1353	13.728	19.3791	0	0	0	0	19.0682	0	13.1618	18.1429	17.9883	17.3007	15.7459	0	0	0
Clostridium_paridis	0	19.6519	20.2453	19.4873	0	0	21.5192	21.561	20.6419	17.0806	19.8702	19.2021	18.6751	20.0352	19.5726	17.6195	18.895	16.0214
Clostridium_pasteurianum	20.1727	20.3833	22.0059	16.5479	19.1034	17.7929	16.3612	19.5175	18.3816	16.4556	17.1565	19.4324	17.8117	18.5133	16.2945	14.7382	17.3578	19.5134
Clostridium_perfringens	19.9356	23.0775	21.2187	23.8954	18.0163	19.3057	20.6762	17.5424	18.0759	20.1782	20.5702	21.2631	18.433	23.5644	18.8655	17.6653	18.7258	20.9248
Clostridium_polyendosporum	15.0485	17.3023	17.0849	13.0187	17.7622	0	15.6029	15.0553	15.9891	14.1057	16.8097	11.7652	17.436	0	19.0057	10.8771	17.4644	15.4587
Clostridium_polysaccharolyticum	13.9724	12.4548	16.3984	16.9271	11.9181	14.9967	13.7553	20.5372	18.1201	16.3209	13.4944	15.1163	18.7692	0	15.7463	15.5921	15.8928	0
Clostridium_porci	16.6132	17.0903	17.7216	17.6803	11.9024	18.6529	21.0694	15.5035	17.6729	12.9769	17.7051	10.9687	20.3642	16.5153	14.9991	19.2543	18.5978	17.7196
Clostridium_puniceum	18.7007	18.4363	17.3735	17.2043	16.8976	0	16.2072	16.5179	20.1959	18.4683	19.2898	12.3061	15.6878	21.1637	19.4385	19.0173	15.5274	0
Clostridium_putrefaciens	16.83	15.29	12.2083	0	13.5087	14.0138	17.8519	13.47	0	12.1531	13.7975	11.1872	11.9827	13.3888	13.181	12.4665	0	20.7046
Clostridium_ragsdalei	18.0463	18.1028	16.0355	17.4783	12.4721	10.9339	14.9722	12.0441	15.6326	14.0049	16.1728	15.1566	13.4337	10.9546	15.182	14.6695	18.9463	15.7329
Clostridium_saccharobutylicum	19.7374	18.8036	16.5594	20.9236	18.0292	16.9832	17.0447	16.5028	19.4407	17.8062	16.3423	14.5276	18.5772	21.1679	20.3157	19.1025	18.7793	20.3452
Clostridium_saccharoperbutylacetonicum	18.2104	14.4333	18.8885	17.381	17.0336	18.7356	16.2825	20.4571	15.7735	17.3817	15.5894	13.2498	13.971	15.4697	19.1328	17.3867	19.5077	14.1671
Clostridium_sartagoforme	18.4075	21.8407	15.2969	21.9649	19.9717	14.0818	19.5641	18.4845	12.1082	14.2897	15.6133	16.9032	17.1113	19.322	17.6307	17.4497	17.3535	15.9546
Clostridium_scatologenes	0	18.4757	19.4367	14.6546	17.6329	15.5382	18.71	20.7595	15.3456	13.3861	19.2417	17.925	17.6544	20.0277	16.6479	20.0425	18.8602	0
Clostridium_scindens	19.2101	18.0357	0	17.3117	0	0	0	0	13.7917	13.7325	16.3825	16.4534	0	0	16.4872	11.4588	13.3895	13.5376
Clostridium_senegalense	14.6016	16.8059	18.0666	17.6886	15.0983	14.4079	16.0065	19.911	15.6515	14.4413	15.9442	14.3067	12.3641	11.7785	0	17.4901	12.9419	19.9255
Clostridium_sporogenes	20.7776	15.6224	20.2396	15.3008	17.4981	11.839	16.7321	13.7057	18.9413	16.2213	19.6725	13.9808	20.257	12.3322	20.755	17.8184	15.91	20.3314
Clostridium_sulfidigenes	15.1118	14.5056	14.0004	17.4185	17.1666	14.8374	14.7708	17.2982	17.3492	17.0184	14.4722	16.2577	13.0807	17.6924	18.1661	16.0465	16.1613	19.3912
Clostridium_symbiosum	0	19.6359	14.9237	0	16.6997	0	15.1447	18.7183	16.6442	0	0	17.4469	13.3873	17.0928	11.6352	12.8805	16.3604	0
Clostridium_taeniosporum	17.9652	15.9793	16.7508	14.8213	18.8654	16.7797	15.6735	19.4087	18.0672	13.8529	15.7223	19.9446	15.3314	16.7736	15.7449	19.6917	14.7788	17.0474
Clostridium_tagluense	17.0129	14.1493	0	0	13.622	13.9177	16.405	15.1849	15.0812	16.631	0	17.0262	0	12.5703	0	16.9705	16.6935	19.6018
Clostridium_tarantellae	19.3454	21.0529	19.3656	20.0296	13.732	12.9971	15.0855	13.0561	19.5502	17.8766	19.8247	18.9813	20.1766	21.7577	18.0148	19.3172	17.8979	17.8452
Clostridium_tepidiprofundi	18.3417	18.4666	15.2107	17.6952	19.242	19.3675	18.929	13.3404	17.3096	16.0487	16.7707	0	14.7092	12.6277	16.1232	15.5612	17.0466	10.9892
Clostridium_tepidum	14.3446	19.4567	15.6658	19.606	16.2854	0	16.4453	14.3472	0	0	18.0059	13.4457	16.2034	21.0422	14.616	12.0428	14.1255	12.2086
Clostridium_tertium	19.1975	17.0881	15.1185	19.5569	13.1083	13.9586	19.4121	0	11.218	17.9776	18.8305	15.865	14.0898	18.272	14.9017	17.2678	16.8976	13.109
Clostridium_tetani	18.4324	18.8031	18.5459	19.7695	15.4587	14.9027	20.6689	13.591	15.9136	18.7334	17.5976	20.9432	11.4147	20.8429	12.9295	15.9817	16.4881	12.9371
Clostridium_tetanomorphum	0	15.6914	21.0158	18.0521	0	17.6511	16.935	17.5685	16.4181	16.0183	18.2811	10.5277	17.9044	14.5009	16.7572	15.761	15.685	14.6308
Clostridium_thailandense	18.6518	17.9064	19.8614	15.1595	17.2154	16.3282	16.575	14.5353	17.5142	17.8558	16.3151	14.6281	16.9785	0	17.014	20.0739	17.3084	21.6289
Clostridium_thermobutyricum	20.061	16.3355	13.6039	15.3658	16.7159	11.5223	22.9284	17.7662	16.51	19.1907	15.5613	15.3607	14.0176	22.469	18.8294	18.8968	18.223	14.5109
Clostridium_thermopalmarium	0	10.7961	16.9154	15.7535	0	0	12.7358	15.7911	15.0639	0	17.2969	15.5931	0	17.041	13.9757	17.2073	14.0615	10.7926
Clostridium_tyrobutyricum	15.879	17.2661	17.9998	15.7237	17.2541	18.0072	18.9921	13.5184	15.7738	18.343	15.9692	17.314	13.6418	14.7943	17.2867	16.7277	16.2038	21.6975
Clostridium_uliginosum	15.7698	17.7998	15.0235	18.9419	17.7192	15.9001	13.9542	13.1987	14.5386	15.0001	11.5927	19.0785	19.4485	14.6025	15.9956	14.6008	17.5383	12.621
Clostridium_vincentii	19.7466	17.135	17.8081	19.547	17.5839	0	17.1991	15.1147	16.2006	17.421	15.8555	14.9114	15.3452	18.4511	15.6719	12.869	14.5168	16.3952
Collinsella_acetigenes	22.7402	22.094	21.1394	21.8454	21.7456	21.2658	21.4572	20.3883	22.1274	21.2963	21.4252	22.4728	20.7375	21.1429	20.1536	21.363	21.8521	22.5536
Collinsella_aerofaciens	27.1159	26.8193	23.9161	24.6019	23.0707	22.3086	25.839	25.3164	22.4471	25.9943	23.5955	23.701	23.7288	25.8468	24.758	23.5832	22.6281	22.407
Collinsella_ihumii	22.111	22.1881	21.0526	23.732	20.357	22.5747	23.2925	22.3344	20.2684	21.426	21.4269	20.9076	22.0661	23.0829	21.3218	21.4268	21.1064	21.5496
Collinsella_intestinalis	25.8111	24.2209	23.1821	24.0835	22.6034	22.4166	22.5993	23.6177	22.5564	22.1043	23.5604	23.5284	22.7077	23.2017	23.6298	23.8899	22.219	22.5878
Collinsella_massiliensis	23.0149	21.6574	21.6737	22.6791	20.3695	19.7166	21.922	22.3123	21.4758	20.853	22.1572	20.2873	20.3143	21.3783	21.7427	20.7529	21.1993	20.5524
Collinsella_stercoris	24.7819	23.2299	22.0605	22.1295	20.3409	21.336	22.5843	22.5268	20.5187	19.8325	21.8428	23.2217	22.4954	21.7397	20.3275	20.643	21.1951	22.0382
Collinsella_tanakaei	23.6706	22.2979	26.6572	24.2579	21.541	21.8211	22.477	22.5672	21.05	22.0095	22.3749	21.6506	22.1913	22.3773	21.8681	23.0922	22.2786	22.4796
Companilactobacillus_alimentarius	21.8109	17.6385	18.7784	15.6944	0	13.2574	15.6092	16.0127	18.1974	15.1959	15.9617	16.8294	17.0105	13.3718	18.9057	16.9258	16.0538	16.6738
Companilactobacillus_allii	17.903	17.9354	18.0182	15.1299	18.0797	17.8702	15.906	18.6159	18.5623	14.6993	17.1859	14.5498	17.7241	16.2705	18.0402	16.3437	13.9665	15.363
Companilactobacillus_bobalius	15.1537	13.9228	17.574	22.8305	11.4274	15.9655	16.5481	12.6934	16.0507	13.1951	22.1173	17.6576	16.9988	15.1352	17.6826	19.7083	13.6785	16.2901
Companilactobacillus_crustorum	23.9471	19.6657	20.9347	19.169	15.4098	14.3809	19.4269	0	11.5519	17.6804	17.0979	19.3689	19.5015	20.6011	16.6757	19.8549	18.8354	17.728
Companilactobacillus_farciminis	14.7696	18.0967	15.2561	0	13.5102	18.0453	16.7026	13.6426	16.7123	19.113	20.7122	15.1939	12.8547	20.5571	20.7985	15.5818	19.3513	13.9927
Companilactobacillus_formosensis	0	0	0	0	0	0	0	0	15.1367	0	0	11.8993	12.1011	13.4631	0	0	12.0451	15.0441
Companilactobacillus_futsaii	19.2702	15.0946	21.4875	22.2129	22.8661	13.0098	13.2086	14.451	17.4611	18.3542	16.308	15.7058	16.0784	19.1878	15.3992	19.6036	20.7712	21.1328
Companilactobacillus_ginsenosidimutans	17.3334	19.0317	19.1556	15.3663	13.3207	11.9927	19.6685	19.3166	16.5898	16.6226	19.1857	18.0076	15.167	17.8184	0	18.3985	16.4108	14.3598
Companilactobacillus_halodurans	17.5071	20.2858	15.8093	19.7441	15.2597	15.1643	19.5867	19.3138	18.7665	15.6702	16.2935	19.2829	15.4476	15.4499	19.2049	16.8346	18.4094	17.8557
Companilactobacillus_heilongjiangensis	22.3773	18.9195	19.7136	19.1018	17.5063	0	17.1204	18.6841	16.6914	19.867	15.9671	22.2753	17.8031	18.6512	16.9242	17.4345	16.9923	15.9729
Companilactobacillus_kimchiensis	21.5647	20.0182	20.473	20.6665	18.1793	13.8497	15.5044	13.489	20.4815	17.8461	22.6089	17.2128	19.8584	18.6908	21.3161	18.9106	18.8212	17.2439
Companilactobacillus_kimchii	19.6925	17.0896	18.1722	14.7797	10.532	14.7756	17.2249	14.5135	19.8487	13.433	16.7678	18.411	16.7022	13.3228	12.3515	16.8577	14.7843	13.4325
Companilactobacillus_mindensis	18.9812	20.6024	19.3646	21.2268	14.9776	13.679	20.882	20.2454	19.9075	18.7774	20.2703	18.1385	18.8445	19.1798	18.2576	19.8989	19.4517	15.9708
Companilactobacillus_mishanensis	18.3065	19.3989	16.8755	19.8356	21.6155	18.9485	17.0892	19.1202	18.0164	17.8998	18.9642	19.9256	19.2802	17.2801	20.3871	19.7977	16.2327	19.6732
Companilactobacillus_nantensis	18.8339	18.1572	13.6771	15.0489	16.52	13.2109	20.5576	20.1786	17.1371	15.4402	16.354	13.9689	17.5667	18.6178	17.9975	15.875	17.9101	0
Companilactobacillus_nodensis	17.0228	16.4393	17.2912	19.251	18.2649	18.106	19.7801	20.7699	18.9253	14.8577	19.5033	16.9054	17.7928	19.3579	20.9362	13.2584	16.901	13.8956
Companilactobacillus_nuruki	15.3408	13.9286	14.8143	12.233	10.8718	18.8419	16.4306	20.7297	15.1598	15.9525	14.8373	11.1557	14.4485	22.7333	19.1897	12.8155	17.0171	12.4342
Companilactobacillus_pabuli	18.4561	17.484	13.9533	15.8188	21.1521	16.468	14.3034	17.0913	18.6068	16.85	18.645	19.3594	14.7503	15.1	18.3802	13.4689	20.2941	20.7998
Companilactobacillus_paralimentarius	0	15.6933	0	14.4705	18.678	0	15.8313	14.3448	0	14.0062	0	0	13.9177	15.85	17.351	14.1392	0	0
Companilactobacillus_suantsaicola	19.3122	17.4908	16.5798	16.2204	14.0706	15.4272	15.3781	12.5907	16.0408	15.7491	17.7395	12.3498	19.1129	16.5909	19.803	21.0317	16.577	16.0692
Companilactobacillus_tucceti	20.8477	21.1257	21.1648	20.9652	21.2382	17.4618	18.2584	19.2396	16.8403	19.1031	17.5764	21.0338	19.7186	18.9642	20.0965	16.0254	17.9802	20.8561
Companilactobacillus_versmoldensis	14.3187	22.9386	14.5705	19.9233	15.1224	12.6305	14.7346	16.9945	16.0422	13.9137	15.9218	14.3442	22.1411	21.2074	16.9772	19.4898	19.3781	13.929
Companilactobacillus_zhachilii	15.5598	17.529	13.7291	17.2521	14.1734	13.4865	16.2937	16.005	13.9901	19.2644	17.3409	17.0719	15.8673	15.7288	16.0997	19.9094	16.4156	20.234
Convivina_intestini	16.8994	20.7844	16.7764	14.3365	16.6351	0	17.9466	15.5085	17.2836	16.7153	15.5065	15.3967	13.4573	16.2846	15.9397	17.8926	13.1673	13.2273
Copranaerobaculum_intestinale	20.4105	22.3818	21.1999	20.633	18.4172	21.2946	22.2071	20.0404	20.1566	18.6143	20.6468	23.0394	21.7505	21.7512	20.7617	19.9796	19.9148	19.4656
Coprococcus_catus	0	14.8447	16.4632	14.5933	0	12.9908	16.0956	0	17.5277	17.3536	17.8874	13.3841	15.9894	18.079	14.7363	17.1529	18.1279	17.3518
Coprococcus_comes	18.9404	19.3611	18.8218	20.3517	17.7421	13.69	20.2722	20.013	17.7096	18.656	17.3836	18.3928	17.5735	18.9508	17.3524	19.6327	17.016	16.4593
Coprococcus_eutactus	0	0	0	0	0	0	13.7653	11.5812	20.2482	0	16.5062	0	12.2729	0	0	13.9325	17.0404	0
Coprococcus_hominis	20.9803	18.1488	17.2538	18.024	16.5437	11.6975	15.0326	15.8364	17.093	18.2093	16.9511	16.6278	16.9804	19.3011	17.4817	16.0607	12.7998	14.1771
Coriobacterium_glomerans	22.8973	23.905	23.4755	23.5765	22.9041	21.7366	24.3839	22.8417	21.6835	20.8542	21.7043	21.8726	22.0824	23.6221	24.122	21.9055	21.7189	22.073
Crassaminicella_thermophila	20.2135	18.0418	19.3838	18.3884	14.3021	0	16.199	18.5671	16.7333	14.6354	15.9031	20.4449	14.3153	17.988	16.4917	16.7444	16.5127	0
Cronobacter_condimenti	15.787	19.0633	18.8065	20.9175	18.2198	18.7736	21.1283	13.0959	16.0728	19.0004	17.4196	20.036	19.221	21.4654	19.0634	20.7702	20.5095	17.9237
Cronobacter_malonaticus	16.8477	18.9566	20.3154	15.9138	19.9765	11.8497	16.0776	14.0164	15.5955	12.8531	17.9837	16.1688	12.3012	19.1184	17.6958	16.975	16.1166	13.9412
Cronobacter_muytjensii	18.3857	15.0136	16.5685	15.3678	16.4082	0	19.6863	17.2755	18.4361	16.129	16.9243	20.0271	18.5358	19.7635	15.655	14.7733	0	15.7409
Cronobacter_sakazakii	18.2031	10.7931	15.5383	19.7483	13.1156	12.942	19.4188	20.6726	15.9739	18.8035	11.0098	21.3314	16.0628	21.4056	15.8259	16.1104	18.3598	13.2511
Cronobacter_turicensis	14.1748	17.8318	15.8333	22.7536	14.6076	12.672	19.3423	20.1098	16.9104	19.0679	14.3917	17.8626	20.5537	13.352	0	16.0848	17.7129	15.6705
Cuneatibacter_caecimuris	0	12.9263	16.2541	13.2093	0	0	19.0099	17.1381	0	18.441	0	0	16.9365	16.2419	14.5475	11.9404	17.8658	16.8946
Dellaglioa_algida	24.2076	14.7715	17.7373	17.6903	14.4875	14.8683	18.315	18.9509	16.9853	17.8072	18.2924	21.3065	15.9461	15.0521	15.6178	17.0977	15.2621	18.2648
Dialister_hominis	22.8298	20.5053	19.8688	21.6588	19.7492	17.0552	18.6017	20.1428	20.0201	19.3822	20.4645	20.773	21.3176	21.9833	20.1927	19.2706	19.1017	21.6542
Dialister_invisus	24.6817	22.4139	26.6025	22.1849	20.8205	19.4563	23.1501	22.244	24.633	20.5909	21.1477	20.8732	22.867	22.5199	20.1515	21.7597	21.3658	25.9682
Dialister_micraerophilus	25.5675	24.13	22.0923	26.4515	22.275	21.162	22.8271	22.8351	22.8538	20.6068	21.4714	23.22	22.0002	21.2492	21.1839	21.8133	21.0315	22.1405
Dialister_pneumosintes	19.8646	20.2466	20.8846	19.9291	20.9418	19.9538	21.2055	21.075	20.2002	19.8236	20.9922	20.9958	20.1555	17.9907	21.1471	20.2892	20.184	20.1666
Dialister_succinatiphilus	21.7449	23.8203	21.9514	20.9456	20.5223	20.2214	22.3828	22.7943	20.826	20.9766	21.594	21.8813	21.7894	22.9435	20.4418	21.0297	21.2977	21.4806
Dielma_fastidiosa	25.4084	23.1355	22.0402	22.9455	22.8981	20.5905	22.4704	22.4169	22.5063	20.4066	22.7073	22.8309	23.2564	22.0523	22.5191	21.8461	21.8548	23.4859
Diplocloster_agilis	15.1216	15.5561	19.5301	14.7991	0	18.8223	15.6003	0	17.3785	15.0238	16.2107	14.1088	0	17.3828	16.4755	14.079	17.9836	16.5481
Dorea_formicigenerans	18.5797	14.811	16.6806	18.7311	15.791	17.3293	20.184	16.0152	14.4153	17.4729	16.5822	18.8627	18.7047	19.537	16.3565	14.9665	16.7795	15.2846
Dorea_longicatena	17.9004	21.8543	18.6713	15.4896	16.9457	11.3292	18.5479	20.0498	16.3124	15.7358	18.4951	17.1267	19.9395	16.6686	20.1029	18.9076	18.036	16.2723
Dorea_phocaeensis	0	0	16.5736	0	16.0856	0	17.4183	11.3801	14.8142	0	13.518	11.61	11.7841	17.6765	16.7533	16.1797	18.4323	18.4397
Dubosiella_newyorkensis	23.1728	20.1402	20.7376	21.1776	18.126	18.2742	21.663	20.5641	19.9362	19.4971	19.4917	19.6112	17.9006	22.4843	19.6353	19.6568	18.0808	15.6253
Eisenbergiella_massiliensis	15.6747	22.7576	16.9956	17.978	16.5879	15.3798	15.9407	13.8255	17.4042	15.7505	16.5732	12.5596	12.8603	20.1777	16.102	19.3502	17.5864	0
Eisenbergiella_porci	20.0492	19.8203	18.6295	21.3192	18.3915	19.9229	20.662	17.2438	12.6415	14.4798	16.6208	18.8149	19.6144	21.0605	16.1228	15.3953	16.4615	13.3567
Eisenbergiella_tayi	18.7183	19.256	0	19.8683	17.6615	12.2993	21.278	20.1497	18.1339	18.3573	20.4554	19.0193	20.3763	16.5786	16.9667	16.9966	16.8867	17.9527
Enorma_massiliensis	24.5792	23.75	21.7549	24.0106	20.1441	19.8757	23.0376	22.3025	21.0674	20.7945	20.4097	20.4236	22.5258	23.4893	20.3041	20.8008	20.6044	21.6674
Enorma_phocaeensis	25.0889	23.8456	21.6621	22.9951	20.4357	19.5478	22.6221	22.2507	21.7943	20.6553	22.1442	22.1601	20.9894	23.4053	21.925	21.8656	21.5979	22.2932
Enorma_shizhengliae	24.3099	21.7057	20.5003	21.7533	20.0246	17.6252	22.3171	20.0031	20.0549	19.7712	20.8242	21.3642	19.4224	22.3181	19.3864	19.9243	20.2693	18.2213
Enterobacter_asburiae	17.7455	20.8223	21.0448	15.081	18.7818	19.3977	20.342	10.6437	19.1265	16.9412	19.6682	14.5321	20.1919	22.5128	17.2392	20.2972	19.2306	17.5964
Enterobacter_bugandensis	0	13.5035	0	0	0	0	16.5806	0	0	10.9868	0	11.3711	0	0	14.9605	11.2104	15.8242	15.1575
Enterobacter_cancerogenus	19.8006	17.9753	15.0017	16.119	14.8855	13.5036	13.4433	14.3152	16.1076	18.5971	13.6037	18.491	16.3909	16.0731	17.1352	13.8606	14.66	0
Enterobacter_cloacae	26.7095	26.5011	20.1922	21.106	20.8186	18.6357	20.867	19.1982	20.4996	25.8291	21.5964	26.6562	22.1032	20.2506	19.4457	20.2675	19.7674	18.9129
Enterobacter_hormaechei	19.0203	23.262	19.6869	21.7906	17.2497	21.0829	16.7189	17.6026	16.5629	18.3804	17.7801	20.2546	20.1175	19.2142	17.7313	19.2394	17.3858	19.7287
Enterobacter_huaxiensis	13.2151	15.0209	0	17.4728	0	0	14.756	13.2041	13.698	12.7749	0	21.6742	0	16.7913	16.3659	14.0064	18.2304	21.6359
Enterobacter_kobei	0	23.043	16.7366	21.4844	0	0	18.03	16.8799	0	0	13.9078	0	0	12.9306	17.4977	15.9987	0	0
Enterobacter_lignolyticus	17.5949	18.0299	18.4401	17.7949	14.9528	17.1204	21.6338	21.3457	18.5206	19.0839	17.9686	18.1271	18.0455	16.2519	18.372	19.2864	20.0001	18.8797
Enterobacter_ludwigii	13.0252	16.1543	0	17.8422	19.5423	0	19.8528	16.1939	15.2861	13.4759	18.2277	17.0509	18.0896	15.9965	18.1008	14.2567	10.8507	12.4893
Enterobacter_mori	0	0	0	0	14.4348	0	15.3436	0	0	0	0	0	0	13.8626	0	0	0	18.8192
Enterobacter_roggenkampii	15.8	0	19.9329	19.2636	11.967	0	0	16.1554	0	14.749	0	0	0	0	17.3881	0	0	0
Enterobacter_sichuanensis	0	16.4335	11.2435	0	12.4556	12.9971	0	0	0	0	11.6907	17.1751	17.3195	0	13.316	0	0	0
Enterobacter_wuhouensis	18.6465	19.4878	21.9564	20.1259	16.4473	0	0	0	17.01	16.3209	17.9694	18.3075	15.2505	0	0	17.3915	18.6795	16.6802
Enterocloster_asparagiformis	21.71	22.1029	18.2088	17.8205	18.6142	20.642	21.1009	17.328	17.2886	17.7895	18.4591	18.9581	18.3673	17.8887	16.8629	18.877	18.828	18.015
Enterocloster_bolteae	24.5332	23.08	20.142	19.1572	18.3841	19.2549	18.3761	18.8764	18.4925	18.6802	18.9055	18.9021	18.8363	19.3094	19.9797	18.9514	19.8678	16.7137
Enterocloster_citroniae	16.5572	16.8337	15.6179	16.0075	15.7527	17.0849	16.1511	15.2068	18.6581	11.8411	18.1441	15.7508	15.8681	16.4805	16.063	16.2872	19.4749	18.9688
Enterocloster_clostridioformis	22.5029	22.4454	20.8262	23.923	15.7089	18.4479	17.7672	17.4256	21.3866	17.7308	21.3198	21.3056	22.2182	18.123	18.5056	21.2463	21.5009	22.2696
Enterocloster_lavalensis	0	17.6808	13.9395	14.1818	11.5325	10.0169	12.8077	14.987	0	11.5472	0	0	16.9919	15.0531	13.0077	15.7173	0	15.5625
Enterococcus_alcedinis	20.4482	19.9281	18.8001	22.2761	18.7548	20.2165	20.5683	20.058	16.9638	19.0214	18.5454	20.2081	16.1358	17.866	17.9056	20.6568	20.023	17.1861
Enterococcus_aquimarinus	25.5017	19.3657	19.3504	20.8453	18.6573	17.525	20.378	21.1357	19.4683	17.9542	21.3369	18.0914	19.4541	18.2208	17.7385	19.4886	18.3039	17.0532
Enterococcus_asini	23.2081	22.9518	23.9353	23.1951	20.0217	19.3105	18.7248	23.1634	22.771	22.203	23.3941	22.4991	18.7275	18.7597	20.2804	22.8197	23.2537	23.1531
Enterococcus_avium	24.2048	22.8072	20.7678	22.3506	21.5735	18.9751	22.2683	21.5744	20.1916	19.3302	21.2752	22.542	21.0612	22.255	20.8794	20.6836	20.8887	17.9178
Enterococcus_caccae	21.5696	20.7485	19.4235	22.3123	19.0495	19.0852	20.0537	17.5336	16.498	19.4929	17.0242	20.1885	20.0989	21.1683	18.4966	20.7604	19.0154	18.234
Enterococcus_canintestini	18.9185	23.545	18.797	18.1443	15.847	17.6072	22.0878	18.9802	17.3387	17.9294	20.4165	18.563	18.3961	19.3109	19.0391	18.9225	18.4351	18.5646
Enterococcus_canis	21.6838	20.4642	18.7786	22.8765	18.7519	19.9622	18.84	20.5601	16.9523	18.8042	18.2438	17.5782	16.9845	19.4669	20.6858	18.2287	18.3293	16.4657
Enterococcus_casseliflavus	23.3762	22.8061	21.4208	22.6391	19.1159	16.6465	21.9699	20.3141	19.3932	18.6027	20.7394	21.5508	19.7	20.9657	19.4378	19.9855	20.1525	21.1956
Enterococcus_cecorum	23.727	22.6902	21.8532	23.2794	21.4209	20.7782	23.3372	21.6155	21.5857	20.4117	22.5681	23.0487	21.8773	23.2304	20.7302	22.0069	21.9918	20.9275
Enterococcus_devriesei	20.4171	20.6318	19.8825	22.5276	20.8448	20.4732	20.825	20.3511	19.4121	18.3867	21.5435	20.9144	19.3429	19.6933	20.1717	20.3107	19.3303	21.1433
Enterococcus_dispar	21.5012	23.9582	17.1388	22.8508	16.2655	14.313	16.041	19.212	16.5512	18.0831	20.3879	19.6706	17.5086	18.1389	14.5762	18.5956	18.429	20.9498
Enterococcus_durans	22.5976	20.7249	21.3137	23.045	18.6065	21.0098	18.8271	20.761	18.8938	19.9951	21.8971	21.1765	20.6494	19.944	20.7698	21.3765	20.4329	21.0374
Enterococcus_faecalis	23.526	22.7107	20.4668	23.2199	22.227	21.2887	22.3394	21.6821	22.0365	20.6186	20.7133	22.2136	22.6051	22.2756	21.3928	21.076	21.1275	21.2235
Enterococcus_faecium	25.6482	23.6384	22.4301	24.6768	20.6678	21.7879	23.194	23.6387	21.8968	21.7783	22.4996	22.3727	23.8833	24.5625	22.6135	22.1776	22.6494	23.3536
Enterococcus_florum	18.9589	22.5745	20.0126	21.2557	19.9278	18.5432	21.5778	18.1275	19.8994	19.827	18.1907	19.4709	18.227	21.2523	21.1505	19.6784	20.64	18.7208
Enterococcus_gallinarum	20.2722	21.0229	20.7959	19.7862	20.1147	19.6473	21.5199	20.396	20.8659	19.585	20.7178	20.7944	20.962	22.0285	20.1926	20.4724	20.3233	17.4469
Enterococcus_gilvus	20.7124	20.5226	21.6786	18.709	18.7968	17.4152	20.3792	20.8805	20.8099	20.9623	20.4438	20.6327	18.2321	22.3127	20.4229	20.8743	20.3591	21.5603
Enterococcus_haemoperoxidus	20.3903	22.4932	21.6038	23.5146	19.227	18.9124	22.5683	20.7023	20.8188	19.0636	21.3052	21.9225	20.9179	22.0669	20.7969	19.7404	19.7101	18.0445
Enterococcus_hermanniensis	17.3679	19.5389	19.1802	21.9403	20.0909	16.9016	20.2843	21.4592	21.1211	17.9388	22.3098	18.7516	18.0507	19.6739	21.2028	19.3225	18.3502	19.7869
Enterococcus_hirae	22.0724	22.5181	22.3559	20.3908	21.1383	18.5418	21.0796	20.9573	20.8623	19.4712	20.7264	20.0431	20.7246	20.882	20.9377	20.4696	19.6267	18.7524
Enterococcus_italicus	22.928	20.3431	17.3528	20.9933	16.7117	17.0365	21.1469	17.0842	18.6215	18.1814	20.5226	18.5542	20.9177	21.242	15.5521	18.6451	19.4752	17.6462
Enterococcus_lacertideformus	19.7302	21.0044	17.2454	20.782	16.6942	14.5128	20.4584	20.2342	18.5478	16.14	19.3713	16.8548	20.0255	19.326	18.929	17.0864	18.7406	19.9369
Enterococcus_lactis	0	16.3871	12.0789	16.2352	16.3732	0	12.7203	16.5337	0	12.2404	15.778	14.9314	14.0861	15.8129	0	12.6602	0	15.4923
Enterococcus_malodoratus	20.1518	21.0272	18.9095	20.5529	17.0244	19.4712	21.0352	20.3858	16.7785	17.3045	20.305	20.417	19.3317	20.7006	19.2934	19.7358	20.3311	17.4794
Enterococcus_moraviensis	19.5756	19.6089	20.1598	20.8321	16.5206	19.9482	20.3377	17.2536	18.1806	20.0434	20.8413	20.4992	17.423	19.8883	20.4971	20.2218	19.4122	18.9251
Enterococcus_mundtii	22.3322	22.0509	22.1452	21.0607	21.5366	20.313	20.3808	21.2232	20.2512	21.3989	21.1734	20.6054	20.6425	20.5314	20.7903	20.2394	19.6432	20.3244
Enterococcus_pallens	23.1862	24.1776	22.7699	22.1663	20.1113	20.5609	20.8346	21.0019	21.1858	20.236	22.0154	22.3346	22.0036	22.311	21.5634	20.7369	21.187	21.611
Enterococcus_phoeniculicola	24.5961	22.3227	22.7611	22.0056	19.3283	18.902	21.7736	21.7112	20.8715	17.2826	21.7869	21.9186	20.8628	21.1563	19.8545	19.7574	20.3105	18.9172
Enterococcus_plantarum	17.1543	19.4876	20.2779	20.3247	19.2874	21.024	22.0143	21.3716	20.9517	19.2113	20.1244	19.5142	20.9388	22.4453	19.8536	20.2631	20.0513	18.6601
Enterococcus_quebecensis	18.7687	20.0894	19.4193	19.725	19.4451	16.621	21.0346	21.0186	16.5538	15.9536	17.8047	17.3192	18.0112	21.5784	20.682	19.0954	19.6545	20.4453
Enterococcus_raffinosus	20.4533	19.053	21.6978	20.4568	21.5337	18.7829	21.0523	20.0068	18.9465	19.8691	19.0953	19.6789	17.4714	20.805	21.3435	19.9589	19.504	20.9944
Enterococcus_ratti	19.9859	19.6248	19.7787	22.0883	18.2177	17.207	20.9005	18.7866	20.223	19.5912	17.3101	17.9607	18.9568	17.5637	18.3628	20.3593	18.362	18.048
Enterococcus_rivorum	20.6479	21.9575	18.8505	22.5769	20.0614	18.8137	21.1948	20.059	19.4979	20.5688	17.9085	19.8102	19.4931	20.9724	19.9668	22.391	20.5056	18.8606
Enterococcus_rotai	21.0229	20.093	18.8315	20.2954	17.8362	20.1934	18.8613	16.8904	20.2789	18.6828	18.8204	18.8928	20.3156	21.1743	17.5126	19.291	18.5947	20.4087
Enterococcus_saccharolyticus	10.9612	17.7261	19.5994	16.3037	14.3904	11.152	15.2725	0	0	14.4661	14.781	0	15.015	14.9966	14.7209	17.4307	16.7855	0
Enterococcus_saigonensis	23.3626	23.7025	18.5565	19.862	20.7028	19.1248	20.6735	19.4822	16.735	18.8827	19.2298	18.9941	21.1512	17.7377	20.2663	20.2786	18.462	19.5936
Enterococcus_silesiacus	21.5914	19.921	19.8956	19.9262	18.4594	19.3654	22.2065	16.9548	19.184	12.3172	18.6248	20.7912	20.9207	22.1715	16.5294	19.2805	17.6708	19.4814
Enterococcus_sulfureus	0	0	16.1662	0	0	0	0	0	13.6265	16.5666	0	0	0	0	0	0	0	16.6963
Enterococcus_termitis	23.0045	21.2542	20.5223	21.7257	20.3516	22.6856	22.9854	17.9739	22.0577	20.1873	20.6236	23.1324	23.075	22.4407	19.7114	21.2228	20.8182	21.5928
Enterococcus_thailandicus	22.5861	23.3771	20.3067	22.2652	21.2887	18.6515	18.416	18.9592	18.6265	18.0456	19.0747	17.6677	20.1093	21.9345	20.1342	20.173	19.1716	19.6704
Enterococcus_ureasiticus	21.6699	21.3321	19.8456	21.2957	20.8626	19.0851	17.6134	16.2938	21.1277	19.8742	18.655	21.752	20.9656	15.8815	19.1368	20.6885	20.1561	18.8868
Enterococcus_ureilyticus	21.4987	20.6529	20.8913	20.804	17.866	20.1881	20.1135	19.126	20.8865	18.8838	20.3381	19.0832	21.4087	22.2033	21.4572	21.5464	18.9311	21.6797
Enterococcus_villorum	24.0246	21.9564	20.2697	21.3976	20.449	19.5009	21.8964	21.1678	18.5735	18.7838	20.6021	22.2369	20.4232	18.3983	19.3364	20.7299	19.8197	20.8915
Erysipelothrix_inopinata	20.1369	22.5327	21.361	21.2953	19.8864	18.9436	21.0146	19.309	21.26	17.8063	21.7639	18.6854	21.3053	20.9224	21.77	19.657	19.3124	22.0946
Erysipelothrix_larvae	22.5949	22.5731	21.1734	18.6165	21.4659	17.7357	18.6947	18.3718	19.1698	18.2038	18.8819	22.5811	21.9589	20.0367	17.0202	19.3663	20.2638	21.0708
Erysipelothrix_piscisicarius	24.2361	19.5082	17.1874	20.5786	14.8865	11.7875	19.4421	16.2727	13.4708	16.976	18.6148	20.7048	15.5668	16.6462	16.1278	19.2743	17.701	18.6874
Erysipelothrix_rhusiopathiae	20.5867	18.6844	19.2979	19.1542	17.9731	20.0098	21.3507	20.3712	17.8673	17.0577	19.6404	17.411	18.9454	22.6039	19.5533	20.3554	17.8131	20.361
Erysipelothrix_tonsillarum	0	11.0827	13.1151	0	0	12.5811	13.6228	12.0968	12.1535	14.1997	0	14.4933	0	0	0	14.2836	16.2313	11.3902
Escherichia_alba	18.5805	20.6693	14.5529	17.0477	17.7029	13.0002	21.5759	20.7566	13.8795	16.434	17.0474	19.2949	16.5937	18.1099	19.0953	13.5337	18.8243	16.6515
Escherichia_albertii	0	0	0	11.7735	0	0	0	15.0936	0	14.6169	14.3273	16.5533	15.9257	0	15.9164	0	0	0
Escherichia_coli	24.4241	24.8743	23.8988	23.5205	22.8504	22.2604	24.5816	22.9615	23.0943	22.1803	22.9584	23.8299	22.9327	24.1436	23.1266	23.7077	23.4666	23.6164
Escherichia_fergusonii	21.4357	13.7583	16.5754	15.6934	0	15.6889	17.8203	14.4337	15.9302	15.6119	19.0738	16.1355	15.9768	17.6657	15.7784	14.8968	14.7406	17.577
Escherichia_marmotae	13.6035	15.4409	13.2956	14.5178	0	0	14.8046	14.9008	0	15.6216	0	0	0	0	14.8097	12.9375	16.3557	18.4397
Eubacterium_aggregans	22.3881	21.2222	19.2336	21.4918	17.5413	17.3334	20.645	21.5528	19.8064	18.8335	19.0776	17.8142	19.0499	22.4829	19.7813	20.2175	19.3239	19.6885
Eubacterium_barkeri	22.4988	20.3729	19.8373	20.5683	18.384	20.2536	18.7026	20.2931	17.8613	18.2805	18.8883	19.9464	18.1916	17.6351	18.8849	20.2236	19.2734	19.0979
Eubacterium_callanderi	23.8408	22.69	21.7918	21.1355	21.2016	20.1632	21.9259	21.6111	20.8182	20.6895	20.9184	22.7515	21.8376	22.3417	19.3678	20.276	20.4164	20.1303
Eubacterium_cellulosolvens	21.0937	23.2495	21.4918	20.7065	19.0975	20.0422	22.754	21.4376	19.3834	20.2471	20.9554	20.8559	20.4341	21.2142	19.0856	20.5937	20.2529	23.0884
Eubacterium_coprostanoligenes	23.1287	21.1469	21.7412	18.9125	18.635	19.5695	19.1378	16.5441	19.2459	17.9403	20.916	20.8793	19.4825	19.9894	16.6505	18.2148	19.0114	18.6898
Eubacterium_hominis	22.0505	22.7234	22.2268	22.7123	20.5091	21.0185	20.6002	20.6463	20.4638	20.5955	21.0224	22.8572	20.8094	23.2426	21.6334	20.0155	19.4561	20.2205
Eubacterium_limosum	19.7896	21.4199	16.6113	22.08	18.3702	17.4547	21.2041	20.1552	14.53	15.73	20.2922	16.6563	19.4505	15.866	18.872	17.2759	15.1568	14.3987
Eubacterium_maltosivorans	20.2478	23.1212	22.1844	21.3106	19.9667	19.7565	21.228	21.0745	20.0704	19.1198	21.0757	20.4227	20.2905	20.6293	19.9199	20.6822	20.4198	18.5354
Eubacterium_oxidoreducens	22.1398	22.6755	21.574	21.8782	22.0699	20.7878	19.466	18.498	20.0721	19.7252	19.7242	19.9107	19.5319	20.3988	19.6216	21.716	19.7125	19.7915
Eubacterium_plexicaudatum	23.5469	23.5844	21.1202	23.0491	22.1994	21.7809	22.615	22.526	21.3857	21.3883	20.9869	22.0132	22.238	21.3301	20.8117	22.5648	21.5611	22.0281
Eubacterium_pyruvativorans	20.5318	22.6615	22.1509	22.0281	19.7781	21.5656	21.2646	20.1655	20.5968	19.7359	21.3512	19.9488	21.4067	21.095	18.6734	19.5034	19.2738	20.3401
Eubacterium_ramulus	22.335	22.4355	22.0295	23.3283	17.7829	19.974	22.2711	22.5704	21.8174	20.6462	22.0408	22.9532	21.1408	22.8722	21.6494	20.9364	22.1216	20.715
Eubacterium_ruminantium	25.3383	23.9683	21.2325	24.6311	19.5574	21.1521	21.7826	21.7807	17.6088	20.146	24.4536	20.5539	20.0853	23.8014	19.6544	20.6297	23.7231	20.5763
Eubacterium_siraeum	25.1042	21.256	22.4312	22.1782	20.2082	19.9295	22.0442	21.9916	20.1724	19.4978	20.9302	21.4589	20.901	20.6576	20.6337	21.3909	20.6295	19.9867
Eubacterium_uniforme	19.7364	20.7328	20.7125	20.7527	18.3673	16.2482	22.1685	18.7687	20.1817	18.2054	20.2425	20.5013	20.5862	20.4445	20.1799	21.3392	19.1369	18.795
Eubacterium_ventriosum	24.9352	21.4433	21.783	23.6144	20.5526	22.4599	23.8197	22.0461	21.3837	20.6903	21.4316	22.3403	21.6381	24.3353	20.7477	22.1704	21.3482	21.054
Extibacter_muris	15.4621	15.8578	16.1696	17.9021	16.5297	13.116	16.9761	17.4937	0	15.1547	17.6253	16.4827	0	0	16.7836	16.7059	17.8362	14.759
Faecalibaculum_rodentium	25.4725	21.6728	21.9651	22.1002	20.8004	20.0312	22.2387	22.3136	20.8737	19.3617	22.1814	20.6298	21.4346	22.5084	20.697	21.0778	20.8658	21.3206
Faecalicatena_contorta	24.0791	19.4747	19.4628	19.8613	16.2876	15.6978	15.3814	15.4008	20.9953	18.5811	20.6709	18.7037	18.0758	15.8268	20.98	18.7297	18.9227	18.7715
Faecalicatena_orotica	24.0706	17.8939	15.4965	21.2149	13.0418	13.9853	14.7111	19.2566	18.1677	16.3378	13.7186	20.0534	19.3669	17.4669	14.28	18.9619	18.2736	12.4446
Faecalicoccus_acidiformans	24.3692	20.8963	20.2931	21.4141	18.1957	17.2661	20.9075	16.7355	19.7709	20.3097	18.4171	18.8222	17.4896	18.2406	19.2347	20.3436	19.1776	21.9898
Faecalicoccus_pleomorphus	22.3337	24.3961	21.8986	24.3263	22.299	21.8359	22.8907	23.2354	21.6234	21.4798	22.6924	22.5068	22.0428	22.3217	22.2148	22.9141	20.8935	21.9056
Faecalimonas_umbilicata	0	0	14.8913	0	18.9309	12.1963	0	11.7585	11.8677	0	14.8042	0	17.888	0	0	0	0	13.9693
Faecalitalea_cylindroides	21.6634	23.5154	21.3514	24.0719	19.0038	19.996	21.3444	21.3475	19.5873	21.0052	18.6957	21.077	21.062	21.9981	21.2125	20.9031	20.0621	19.6839
Fervidicella_metallireducens	16.8532	20.5715	16.2537	17.2208	17.5695	15.0995	14.6934	17.2497	17.7368	17.0872	13.0459	15.8889	18.7302	13.6634	15.4693	15.4471	15.8515	13.4224
Floccifex_porci	21.704	23.561	20.8224	20.8454	23.0644	21.6549	19.93	21.3947	21.3432	20.6222	20.1468	22.5962	20.6495	22.1152	19.703	21.478	20.3577	20.8876
Floricoccus_tropicus	20.0225	19.0845	18.644	19.7542	17.6585	17.0625	21.5407	20.7292	20.075	17.6582	17.137	20.0922	18.4215	21.8607	21.9936	16.767	18.1366	19.5079
Fonticella_tunisiensis	21.3669	18.5773	15.9915	12.6716	15.3087	16.0585	17.7722	13.7908	13.6519	0	17.5728	14.4337	16.7019	17.0547	11.7535	15.9152	16.9418	19.1799
Franconibacter_pulveris	18.9251	17.5846	15.1662	17.3345	13.7477	13.5674	18.4154	17.3933	16.4142	15.2238	17.9074	18.0346	14.336	19.5355	16.7639	17.8909	16.9669	15.9177
Frisingicoccus_caecimuris	17.2829	19.0841	12.4182	17.948	0	0	10.446	20.1722	15.6648	0	16.6424	0	14.2095	0	0	19.0091	0	0
Fructilactobacillus_florum	16.9037	16.787	16.7701	18.7867	15.8037	13.6775	12.8504	10.9115	14.5011	15.7655	12.2377	15.1448	16.3574	14.7747	17.7785	16.2486	16.3509	14.9028
Fructilactobacillus_fructivorans	16.0998	15.5815	0	0	0	0	0	0	17.8324	0	13.2811	13.6812	0	19.2134	0	18.8491	14.8777	12.066
Fructilactobacillus_lindneri	20.1446	16.3015	14.8956	18.8201	16.604	16.3364	16.5856	13.0762	20.4675	16.5942	19.0553	13.5988	15.1908	14.8214	18.806	14.6127	17.5663	17.1366
Fructilactobacillus_sanfranciscensis	23.3313	22.4062	13.614	21.1889	13.6135	13.5618	19.6254	16.8563	16.2106	19.6599	17.9194	17.762	12.7151	19.337	0	19.8193	16.8283	17.2546
Fructobacillus_durionis	20.2119	18.3888	18.1477	19.0469	21.1455	19.9357	19.9776	15.718	20.9659	19.4201	18.3646	18.8511	17.209	0	19.474	17.7075	18.8872	0
Fructobacillus_ficulneus	18.217	18.5215	12.5974	15.9471	13.3803	12.8343	16.5625	16.1441	13.8591	15.6029	16.8459	19.3388	17.5098	15.9661	14.7298	16.3565	15.5593	17.2056
Fructobacillus_fructosus	23.7062	23.6209	20.0456	21.8211	16.5839	20.6134	13.0643	20.6532	17.02	21.1739	21.1331	20.9499	22.288	21.0333	16.7065	21.0267	21.6232	22.6124
Fructobacillus_pseudoficulneus	17.8161	19.164	14.6497	14.1595	15.3243	0	20.6505	0	0	15.4219	17.8235	0	14.8372	14.3552	12.1133	0	15.2849	0
Fructobacillus_tropaeoli	15.6831	17.6894	0	15.9509	17.7195	20.5631	18.7807	19.0234	16.1914	13.9934	0	0	19.8998	11.8802	0	19.2031	16.7419	19.5565
Furfurilactobacillus_rossiae	19.9796	21.1988	18.1482	23.4145	19.7668	16.426	15.5218	20.7238	17.7338	18.614	16.5723	19.1626	17.9501	21.025	18.1193	18.501	18.5322	14.5912
Furfurilactobacillus_siliginis	18.3666	19.2719	0	19.1001	16.6544	20.0461	19.8761	16.9712	15.3063	0	13.7857	22.5092	12.8744	17.7985	0	16.1744	0	0
Fusicatenibacter_saccharivorans	21.5621	16.3073	14.0202	17.8556	22.1002	18.2361	19.5387	20.1813	17.5239	18.5135	13.5583	12.1306	20.0522	21.9484	19.9853	18.8032	17.4012	20.3472
Galliscardovia_ingluviei	19.6736	19.4638	19.5092	20.6928	18.3996	17.8909	19.6318	17.4175	18.6334	18.7107	18.3109	21.6185	17.7428	20.4504	20.0644	20.1084	18.815	20.964
Garciella_nitratireducens	20.7244	20.1496	20.0907	18.1676	17.0734	18.7844	18.9808	21.4588	18.5362	18.7628	18.1841	21.1661	15.4798	20.862	17.9012	20.7113	19.0055	18.6763
Gardnerella_greenwoodii	15.0627	18.9596	16.6351	17.3313	14.172	16.2844	0	15.5359	18.7697	15.7609	15.0028	17.4839	16.272	14.66	15.2877	16.1156	17.0944	15.7894
Gardnerella_pickettii	18.0838	21.2375	20.0793	17.896	19.3446	20.0283	16.142	17.9793	20.0589	19.505	21.6999	20.4227	18.822	20.222	18.5299	21.0236	19.1931	21.7208
Gardnerella_vaginalis	25.6359	23.3218	22.5413	23.186	22.7703	22.7284	22.836	22.988	22.1606	21.9936	22.5278	23.4152	22.152	23.5059	22.9716	21.9682	21.7463	22.6764
Haloferula_luteola	22.1945	23.5137	22.024	22.6357	20.3351	20.2536	23.5835	23.1333	21.6146	21.3937	22.7526	23.3003	22.2152	24.0293	21.9164	22.4314	21.5202	19.7303
Haloferula_rosea	22.1181	22.9882	21.2501	22.5388	20.9402	18.6764	22.4194	20.8876	22.3761	20.2947	21.9104	21.9256	22.8209	21.8857	20.5607	21.1143	20.8253	19.888
Hathewaya_histolytica	21.8249	21.2189	20.0869	21.1352	11.9309	0	15.5198	15.8899	21.1553	0	21.398	20.6756	0	15.6965	18.2781	21.4499	21.2003	20.6765
Hathewaya_proteolytica	14.7154	16.9852	14.9863	17.5761	15.5236	20.6947	16.7821	16.5663	14.2747	15.4065	14.7167	17.9437	15.3634	19.2131	10.5095	16.0497	15.2024	18.554
Herbinix_hemicellulosilytica	18.7156	15.8034	19.4416	17.5375	21.6027	18.8894	17.0792	19.0874	20.4943	16.6292	19.1811	17.6538	17.6807	19.6062	19.5768	19.8255	18.9317	19.8824
Herbinix_luporum	15.5159	12.3476	13.3693	16.6829	11.9657	0	11.8708	0	0	0	17.3292	18.0253	18.8518	11.7382	14.2313	14.0768	14.126	16.7912
Hespellia_stercorisuis	20.313	24.229	18.6206	24.2745	19.0123	18.7201	19.5471	18.167	19.2788	19.9332	24.0586	20.6921	19.2502	19.9255	19.9209	24.4268	24.1723	23.8615
Holdemanella_biformis	21.7421	23.4016	23.3021	22.2638	23.2671	20.6897	20.0952	21.8009	20.958	21.0334	22.7636	23.9047	22.4278	21.9479	22.5251	20.9276	21.0154	22.1715
Holdemanella_porci	22.5909	19.6497	19.1026	21.1989	16.6117	14.5938	16.394	18.5827	18.4501	19.489	19.1778	16.9404	16.9996	18.8007	17.6893	19.5921	17.4619	16.4016
Holdemania_filiformis	23.6013	24.2227	22.2096	23.7263	20.6625	21.5025	22.8202	22.0816	21.4336	21.3048	21.3088	22.674	22.7848	22.5731	21.6646	22.5532	20.9287	21.9059
Holdemania_massiliensis	24.9028	23.3419	21.4185	23.3885	22.2761	20.5275	22.4479	21.2883	21.0308	20.5404	21.6729	21.7006	21.7573	21.8977	21.333	21.1664	20.8179	20.8052
Holzapfeliella_floricola	15.885	16.8561	12.1403	16.1547	16.2056	15.7108	13.156	15.6899	0	0	0	18.4045	19.2843	0	12.8667	14.7045	12.8389	19.4552
Hungatella_effluvii	17.0195	0	12.6384	16.2337	12.4929	17.55	0	16.5263	17.7768	14.419	16.5982	17.1769	14.5875	16.1065	16.6803	18.5537	17.3738	0
Hungatella_hathewayi	21.9575	20.4917	20.6321	20.8173	19.3092	17.3756	21.684	21.2707	20.6425	20.6515	21.498	18.7853	19.7642	18.5962	21.1839	19.272	19.0728	18.6567
Hungatella_xylanolytica	0	17.7732	17.806	20.4281	15.5528	0	17.4854	13.5632	15.7078	0	18.4586	15.1547	16.5922	0	0	16.7782	14.9422	12.97
Ileibacterium_valens	26.6269	26.5464	26.5882	26.2985	20.3024	20.2615	22.1131	21.6869	24.7021	20.3347	26.0921	26.6476	21.3533	22.8121	19.4244	21.1558	20.6953	25.8929
Inconstantimicrobium_porci	14.3939	20.9869	17.5299	11.8226	16.1127	14.2943	17.141	16.4426	16.2294	14.2653	11.1924	12.1061	19.5308	14.6755	15.111	17.1518	15.8859	19.3288
Intestinibaculum_porci	24.653	21.1733	20.9559	22.5947	19.2447	21.0866	20.9678	21.2888	20.4896	21.7762	22.1611	22.8115	19.8062	21.1749	20.4327	21.2307	21.3814	19.4917
Jejubacter_calystegiae	16.2196	19.6641	19.0863	12.0182	16.3097	13.333	19.5873	13.8925	14.2973	0	14.7756	16.9903	18.771	0	17.1144	17.6981	18.9398	15.9024
Johnsonella_ignava	15.8869	13.7754	13.9697	13.9696	0	0	13.2823	13.9144	13.1856	14.3216	14.4041	0	15.548	15.7995	16.0031	13.9152	15.3949	13.4179
Kineothrix_alysoides	19.7052	21.9433	18.7463	19.3142	19.305	14.7756	16.0676	19.3148	16.7004	12.3865	16.8667	16.9235	18.8335	19.9385	16.6143	16.2001	17.4365	17.389
Klebsiella_aerogenes	16.4952	16.9906	17.2252	14.4165	13.0945	14.6872	21.5826	19.2307	14.4657	16.8468	18.2622	18.4891	14.3746	17.5557	13.5193	15.4582	17.7391	14.9877
Klebsiella_africana	17.031	0	10.0572	14.5608	0	12.6209	0	0	0	10.8362	0	0	0	13.5226	0	12.7297	14.7196	0
Klebsiella_grimontii	17.6248	21.4973	16.5947	18.5341	11.6401	13.3405	18.4701	16.8692	20.267	20.6265	20.3769	15.2654	15.701	16.5788	19.9647	15.038	16.8798	14.5744
Klebsiella_huaxiensis	12.6943	16.403	17.5895	14.2853	0	0	13.6968	13.1263	19.0937	12.0164	12.9874	17.1405	15.785	14.172	17.071	15.2594	12.6208	0
Klebsiella_indica	11.5934	15.8025	16.4484	15.3572	15.5974	14.2071	17.8885	0	12.4363	17.6238	11.8067	16.6723	18.7333	12.2585	15.9855	16.22	16.9929	18.3965
Klebsiella_michiganensis	25.8931	24.1488	19.7793	20.8063	18.6299	19.606	21.2312	18.337	20.6359	19.7639	21.1309	19.0269	21.5397	20.7765	19.8859	19.7576	19.7937	21.46
Klebsiella_oxytoca	22.0553	22.0661	19.866	20.9525	19.3919	0	20.0162	17.5237	18.6438	18.6144	19.8836	18.6897	19.3831	19.8318	16.5685	18.5399	19.574	15.8362
Klebsiella_pneumoniae	23.5926	23.4629	22.4328	23.3754	21.5689	20.4017	22.9244	21.9487	23.1696	21.6634	21.933	22.1157	23.3599	22.7485	23.4806	22.6927	22.5329	22.4522
Klebsiella_quasipneumoniae	11.8242	16.7003	10.2944	0	0	10.7761	14.2713	12.2935	12.6937	11.7989	12.2736	0	0	12.0647	10.0658	0	16.2173	0
Klebsiella_quasivariicola	0	15.9078	13.9936	17.6697	0	11.9029	0	0	15.5297	0	15.4179	0	20.0575	14.1629	0	11.981	15.8625	14.4237
Klebsiella_spallanzanii	15.887	16.3665	15.5001	19.6502	0	13.2935	17.8997	16.1453	12.672	14.0123	11.7311	17.6857	18.0484	17.822	18.1905	12.7843	17.2844	13.5627
Klebsiella_variicola	18.1026	20.8915	14.5503	17.5352	15.189	19.2341	16.3004	15.5796	20.0897	18.3947	21.5333	19.7152	17.1682	19.6967	21.8645	19.7783	17.1196	17.9996
Kluyvera_ascorbata	21.5152	19.1887	16.6146	17.5226	21.0171	13.1596	0	19.9458	13.8009	14.8549	15.8759	0	16.7783	0	13.8847	18.911	16.0101	16.0619
Kluyvera_cryocrescens	20.0907	21.2176	16.9794	21.3586	19.094	18.1936	22.5889	21.5312	15.74	18.6431	18.8672	11.9773	21.2882	22.686	18.4151	20.3951	20.557	20.8882
Kluyvera_georgiana	17.5017	21.561	19.1872	18.5982	15.866	16.0904	17.2972	17.4928	17.4999	16.8959	17.0155	19.0151	19.2183	18.0505	16.1077	17.6701	17.8517	16.515
Kluyvera_intermedia	19.0465	18.8625	0	0	0	0	20.6505	0	18.464	0	17.9908	0	0	0	17.8545	18.8491	18.1999	0
Kosakonia_arachidis	16.7703	19.4161	18.3114	19.4558	17.4405	15.5538	17.9245	12.3254	18.8447	16.8147	17.2079	15.8672	13.0812	13.4515	17.6224	17.4497	17.4253	15.7221
Kosakonia_cowanii	20.1746	17.1551	17.2478	11.0496	18.1756	15.9985	16.9044	18.6323	15.0032	13.5011	17.3056	17.7236	19.8839	18.1383	18.4576	15.4741	16.7364	16.5511
Kosakonia_oryzendophytica	18.6589	18.233	0	18.4998	17.9542	0	16.7721	15.6396	11.6078	14.6161	16.1634	16.56	12.9838	18.1865	0	16.9435	16.1799	10.9118
Kosakonia_oryziphila	14.6062	0	20.5636	0	17.866	19.1553	12.2029	12.3101	0	15.7635	12.6905	18.8343	21.6245	15.1156	0	0	0	12.6227
Kosakonia_quasisacchari	18.7829	17.0988	17.3817	19.0662	16.1314	14.1506	15.3907	16.3695	17.3916	15.1654	15.5447	18.2865	13.5515	16.1203	15.1611	16.0258	16.8604	13.3662
Kosakonia_sacchari	20.3842	19.8506	18.6998	17.4081	21.1091	0	20.8963	13.1944	15.2182	18.4953	16.6187	16.6712	19.6913	0	13.8321	20.4442	16.7795	20.3853
Lachnoanaerobaculum_gingivalis	15.3266	0	15.8077	0	12.6339	13.2813	0	0	0	0	17.0378	0	0	0	15.7967	12.5678	16.4974	0
Lachnoanaerobaculum_orale	0	0	18.439	19.9339	0	0	15.9767	20.1722	19.3241	17.8595	0	11.3852	20.1639	11.2798	18.5149	0	18.0928	18.8995
Lachnoanaerobaculum_saburreum	16.7031	17.76	15.0472	19.3334	16.7498	15.4387	19.6116	14.5922	18.1764	16.5109	17.5823	15.441	19.0394	15.4027	18.9834	14.0806	17.1652	0
Lachnoanaerobaculum_umeaense	12.6101	17.5102	0	0	11.2253	13.3123	0	0	0	13.0852	0	12.9706	12.6563	0	0	19.9922	12.4335	11.1109
Lachnobacterium_bovis	17.7658	18.8028	19.0674	13.8668	16.747	16.2906	13.6476	18.1991	17.9606	15.6113	17.8586	15.4439	18.2796	18.0413	20.6508	17.7761	16.6243	15.7968
Lachnoclostridium_phocaeense	0	15.4053	16.2803	13.4263	0	15.6984	14.9211	16.0275	0	0	0	15.0372	0	0	0	0	0	15.7867
Lachnoclostridium_phytofermentans	19.1741	19.1352	19.1694	20.8238	18.3286	21.4127	20.0144	20.7856	20.0445	14.8877	18.1087	18.2307	17.6761	17.5932	18.8751	15.9486	19.4986	20.2439
Lachnospira_eligens	23.156	20.5483	20.5032	21.477	19.3456	20.6263	17.6664	19.3324	19.2882	19.8995	19.2134	18.736	19.2121	22.0924	18.6367	20.6203	19.6711	20.8587
Lachnospira_multipara	16.8903	0	0	13.0213	12.9355	13.112	0	18.6372	10.6872	20.8302	20.3021	15.8121	10.1003	19.5012	0	18.2497	16.9854	19.5034
Lachnospira_pectinoschiza	16.4639	15.794	15.8513	17.9513	0	0	0	0	0	0	0	17.4925	0	18.991	13.9067	0	0	16.0837
Lachnotalea_glycerini	16.7346	20.4544	19.3075	19.7178	14.3189	16.4847	20.7182	17.2944	16.3381	14.7829	14.7472	17.7125	13.9883	14.6812	17.705	19.9042	17.4633	10.3603
Lacrimispora_algidixylanolytica	16.6195	18.7812	18.8037	17.0359	14.7506	14.3211	17.022	13.969	0	17.783	15.3837	13.3059	15.8447	17.5819	15.3904	16.4345	19.4259	13.3346
Lacrimispora_celerecrescens	15.8647	17.0432	0	22.1863	13.7911	13.7169	20.981	18.9555	13.1527	16.5221	18.403	21.1245	14.7653	17.7742	15.97	13.0965	17.7182	16.8739
Lacrimispora_saccharolytica	20.714	18.2148	17.0401	19.2655	16.6383	17.5251	15.4116	18.5852	13.7491	11.0039	18.0482	18.6878	15.9642	20.9061	17.3475	18.8765	18.6338	19.1605
Lacticaseibacillus_brantae	15.5611	16.5861	16.9682	14.944	0	11.5632	0	19.0743	0	0	13.053	17.5375	13.2035	14.0013	13.3573	18.0903	19.6986	19.8807
Lacticaseibacillus_camelliae	16.3723	18.3862	17.8669	21.1776	12.3127	17.9053	19.4775	14.7424	16.2905	16.4866	17.9634	18.1736	17.7299	18.5249	18.7178	13.3796	17.5197	17.0599
Lacticaseibacillus_casei	0	0	0	0	0	0	0	0	0	0	14.2347	0	0	0	0	15.7105	0	0
Lacticaseibacillus_chiayiensis	18.0566	18.652	17.4659	22.7548	11.7148	0	16.884	0	19.5182	19.3351	18.8615	21.5128	16.1216	13.8026	17.804	17.8504	17.6031	13.5955
Lacticaseibacillus_manihotivorans	16.2119	19.0197	19.7176	15.9096	18.8885	17.3904	17.2286	19.2041	20.5104	18.0188	17.4275	21.8171	16.9347	15.8979	19.3019	18.8931	18.639	21.0625
Lacticaseibacillus_nasuensis	26.6508	18.7323	17.978	16.3326	16.2407	16.9566	25.212	24.4232	13.5144	17.3068	13.3844	20.0582	25.0667	25.1891	24.6588	19.862	17.7335	16.5353
Lacticaseibacillus_pantheris	20.6192	20.2917	20.9133	21.4426	18.1814	20.0241	20.6554	20.7787	20.4315	19.8428	21.6628	20.4297	20.6562	21.3524	20.0879	22.0701	20.709	20.4608
Lacticaseibacillus_paracasei	23.3975	22.4261	23.204	24.7424	16.387	18.3823	17.8525	19.8584	20.3725	18.5431	20.402	21.7072	22.239	23.9911	19.4497	19.6244	21.2177	22.6448
Lacticaseibacillus_rhamnosus	20.1515	18.9085	15.6104	21.1197	15.7208	18.8582	19.4476	19.5405	17.3981	17.8245	18.8008	18.8711	20.1007	19.1972	18.1736	19.7277	19.3295	17.5022
Lacticaseibacillus_saniviri	18	15.6043	14.1545	15.9653	19.2113	14.885	12.8194	14.3372	14.6818	16.6165	18.8073	12.3892	13.4211	15.2346	18.2277	17.3443	17.0012	15.2118
Lacticaseibacillus_sharpeae	19.95	20.1518	21.6727	21.9244	21.932	12.9832	23.2795	22.3543	20.0285	15.6135	17.2762	19.9345	19.4239	23.3183	22.9176	19.5262	20.0357	19.3139
Lacticaseibacillus_thailandensis	16.1775	19.3865	19.2638	15.6998	13.5678	12.1803	18.0751	17.7035	10.1186	13.8289	17.6952	17.5643	0	11.0246	17.3052	17.0093	16.5703	12.3278
Lacticaseibacillus_zeae	16.5125	14.9365	14.4147	16.2202	16.3157	12.898	15.7272	16.3938	19.4987	16.6176	18.4186	17.587	13.7868	16.3425	19.4906	16.0345	17.5914	15.2008
Lactiplantibacillus_fabifermentans	20.0972	18.5978	17.0423	17.1086	16.5922	11.8242	15.5835	0	13.9756	13.8033	17.897	20.062	15.8768	18.5637	13.8793	21.4364	0	14.8426
Lactiplantibacillus_garii	15.5097	15.6833	17.7335	16.2559	14.8437	0	19.955	16.4887	17.0774	16.3011	17.7001	18.6216	16.4022	20.1029	16.8793	17.0545	16.8933	19.6891
Lactiplantibacillus_mudanjiangensis	18.3394	17.0071	15.0327	13.9078	18.1904	17.1316	19.4141	0	16.7261	17.4873	12.1232	17.1469	20.2692	19.737	20.1033	11.6021	15.3008	16.4407
Lactiplantibacillus_paraplantarum	0	13.5119	15.3572	14.5373	16.5574	16.155	20.6617	13.1002	0	16.2284	0	14.0131	15.7933	13.079	0	11.2767	15.638	18.6606
Lactiplantibacillus_pentosus	20.1907	20.3594	16.9644	16.8607	17.4733	17.1064	14.7392	20.1283	15.4434	19.3578	16.6208	19.0599	17.3825	20.8395	18.5864	16.4152	19.4549	17.0918
Lactiplantibacillus_plantarum	19.9857	18.0566	18.8091	19.4535	15.7391	17.6182	21.1821	16.8333	19.5817	18.0707	17.7262	12.139	20.966	20.9186	16.5168	19.9475	18.3113	15.8616
Lactiplantibacillus_xiangfangensis	21.4625	20.4944	18.3928	19.3822	11.8066	16.3173	16.6104	14.1914	18.3879	18.501	18.6758	18.1121	13.1475	19.2193	16.0833	19.1032	18.7186	19.7235
Lactobacillus_acetotolerans	18.3729	20.7067	17.2357	19.0892	15.3627	17.2392	19.7674	13.6622	17.4615	18.5746	18.4116	19.5725	18.9762	19.9599	13.1194	12.0991	17.8888	18.5455
Lactobacillus_acidophilus	21.9798	17.9778	18.0647	17.2397	21.1015	18.4649	18.9494	16.1473	19.7491	18.3986	16.1231	16.8629	16.8797	16.1283	16.2947	15.7406	16.6428	15.1202
Lactobacillus_amylolyticus	20.464	21.8404	17.6392	21.2624	14.9195	0	19.4329	20.6389	15.1017	16.844	18.095	17.3989	12.3816	20.5724	18.9817	20.0045	19.3735	15.234
Lactobacillus_amylovorus	15.2554	17.0289	19.417	19.2836	17.7343	18.0696	16.6093	16.3819	17.773	16.0425	17.6957	15.0183	17.459	15.1693	14.8103	19.6319	18.1665	15.8352
Lactobacillus_apis	24.9037	17.2853	17.3427	20.3266	12.4261	18.4802	15.7483	15.2081	15.3883	18.432	15.1429	20.941	19.7428	19.2024	15.5059	15.0848	18.544	13.848
Lactobacillus_bombicola	18.3764	19.9736	18.4767	19.7475	15.2987	15.8436	20.686	20.155	0	15.5661	19.8238	18.338	14.2132	14.735	16.0807	16.2552	19.6751	19.6798
Lactobacillus_corticis	15.8374	16.6583	17.3242	19.4479	0	12.7536	13.7559	15.3437	15.7832	16.111	14.4457	19.4759	15.5629	19.08	16.866	13.6467	14.7179	0
Lactobacillus_crispatus	20.1131	19.7773	19.5263	21.5512	18.1181	17.0636	21.676	20.9073	18.6925	19.3493	20.8694	21.5286	18.7783	21.7784	20.3119	20.2616	19.7756	19.9862
Lactobacillus_delbrueckii	13.3148	0	11.5619	14.6587	18.8358	14.4289	21.3382	0	19.2184	18.0327	14.9112	17.7992	17.4435	15.6305	18.0841	0	14.1973	15.299
Lactobacillus_equicursoris	18.3191	19.173	19.2135	19.0776	18.4161	15.4869	20.0366	20.1088	20.3448	16.3898	19.9705	16.7079	16.9234	21.0961	19.9789	10.8372	19.2368	17.622
Lactobacillus_gallinarum	18.7526	18.2719	18.4556	20.6488	16.082	13.9951	17.7965	18.2585	18.2774	17.2153	14.7756	17.3648	15.0986	21.4097	16.1747	19.2998	16.9405	16.4519
Lactobacillus_gasseri	19.1997	23.3708	20.7249	19.8979	16.1786	18.3768	0	19.4972	15.5843	19.3517	21.3689	17.0553	16.4041	19.577	16.5085	16.2299	18.9651	20.6018
Lactobacillus_gigeriorum	21.5931	18.4288	20.9772	0	20.5557	18.777	20.9856	18.9319	15.9469	12.35	18.4804	15.7357	16.3132	20.2372	21.2625	18.481	16.8107	18.6785
Lactobacillus_hamsteri	18.9971	20.3981	16.8558	18.1382	15.2045	14.507	20.9272	16.4087	19.7311	16.8957	19.8227	17.7101	14.4477	17.7421	19.3226	18.0532	19.0379	17.4354
Lactobacillus_helveticus	24.0712	18.6702	20.998	18.7336	17.9366	18.3259	20.3947	21.644	19.0418	18.8306	20.2516	19.3697	19.6965	20.6152	20.0923	20.4692	19.9099	17.2909
Lactobacillus_hominis	12.6797	19.8681	17.7636	19.0214	12.6205	11.251	19.4766	19.9577	16.7288	16.6557	17.5608	18.1405	12.0279	20.2739	18.8589	18.6682	18.0178	14.0621
Lactobacillus_iners	19.1103	17.2028	19.7673	18.3483	17.675	17.0215	20.8195	20.2429	20.1499	18.3417	21.6828	18.0531	17.6803	21.8691	19.0498	18.9777	20.2044	17.8871
Lactobacillus_intestinalis	17.0331	13.4161	0	0	14.7432	14.9186	16.1868	13.5344	13.5212	14.8836	0	12.7563	13.7381	10.3181	0	0	9.95319	10.9188
Lactobacillus_jensenii	16.3148	17.0719	16.5388	18.4313	18.1527	13.7923	17.7724	19.5878	19.5896	13.6854	20.8712	15.339	14.9489	16.1913	15.7746	11.7963	18.2412	11.8472
Lactobacillus_johnsonii	24.1168	22.7877	17.2571	20.8386	20.4921	16.3573	21.5062	17.9149	19.0474	17.2622	16.7142	19.8232	16.6417	21.5427	18.8536	17.7898	19.3112	18.2006
Lactobacillus_kalixensis	19.3214	19.0354	18.0796	17.7061	17.5472	13.1659	15.8557	15.1599	15.3932	14.3601	16.2299	16.4798	15.496	17.3634	0	17.4146	0	15.6726
Lactobacillus_kimbladii	15.0769	14.3842	0	0	0	0	16.3799	16.0151	0	11.5804	13.9313	16.6068	0	0	16.555	13.0722	17.4476	14.6251
Lactobacillus_kitasatonis	0	18.7196	17.1951	15.4356	19.3274	15.4363	16.2109	19.8398	20.2507	12.098	19.8629	20.434	0	19.0213	16.3908	17.0617	13.1298	0
Lactobacillus_kullabergensis	18.2793	0	0	16.0468	0	17.418	15.0162	15.4405	13.0235	13.1082	11.5669	11.8413	11.6322	14.1741	18.3117	15.4231	0	0
Lactobacillus_melliventris	15.3899	15.8857	11.4732	15.9244	17.1819	0	20.6505	16.0731	16.3325	11.8936	16.8916	17.9937	15.2184	11.1762	0	16.5973	19.2252	14.8337
Lactobacillus_paragasseri	0	0	0	0	0	13.7095	0	0	0	13.958	0	15.1605	0	0	0	0	0	0
Lactobacillus_pasteurii	15.7695	15.4262	18.0655	20.1408	0	0	19.3606	0	14.5113	0	20.6614	20.0143	16.1242	18.4936	18.4358	16.9114	14.0216	14.343
Lactobacillus_porci	17.1423	14.956	12.1985	19.2723	16.6484	14.8597	18.1678	13.1456	13.0124	17.3828	17.2242	14.0982	15.1472	18.2413	17.4085	17.3191	18.3343	16.786
Lactobacillus_psittaci	0	13.3191	0	0	0	0	12.3859	0	0	0	0	0	13.7324	15.1177	0	10.3464	14.3112	12.1742
Lactobacillus_rodentium	19.6266	21.954	18.7223	20.8352	0	14.5116	20.3559	19.8094	19.3842	17.6109	19.101	16.4996	19.5916	20.2598	19.5821	17.3158	18.601	18.5842
Lactobacillus_selangorensis	17.5987	19.6331	21.632	18.726	0	15.2702	16.4191	17.434	15.877	16.5559	19.1704	17.3415	12.3651	14.0541	18.7504	17.8693	17.496	15.8617
Lactobacillus_taiwanensis	18.5063	15.0236	19.619	15.9059	18.7972	19.1995	15.0943	14.3206	17.9069	18.1531	15.2232	18.1487	0	16.6913	15.2223	15.2298	16.6474	18.9102
Lactobacillus_ultunensis	14.925	19.4863	18.6948	12.0748	15.2683	14.8294	21.1598	20.2144	16.9844	17.9006	18.4714	18.1018	20.3645	21.0464	19.5907	18.847	18.7789	0
Lactobacillus_xujianguonis	18.9927	17.6213	16.3384	16.9385	13.4257	13.5767	17.3783	14.4181	18.5554	16.3154	15.439	16.9104	16.7345	21.202	15.7951	17.1276	16.6031	0
Lactococcus_allomyrinae	24.7736	22.8555	18.9286	21.159	17.9922	20.5222	19.752	19.5052	20.7953	19.0161	20.5267	18.2063	18.7431	18.1212	19.174	19.5426	20.3744	16.5289
Lactococcus_chungangensis	18.8555	20.7899	19.2987	19.2214	19.5734	18.8234	20.9963	20.8422	19.0015	17.7806	17.9931	16.856	17.6823	17.185	17.8979	18.19	19.7172	17.4097
Lactococcus_fujiensis	19.6637	18.0743	17.6175	18.5695	14.7216	18.0608	18.441	17.4149	19.7705	18.0342	19.9579	20.2766	18.1773	17.3177	17.432	18.5583	18.5636	18.17
Lactococcus_garvieae	22.0248	21.3862	21.2606	20.0522	23.2637	20.0755	21.3072	21.1414	19.9276	20.0954	21.0777	19.3878	21.3971	20.2863	20.5339	20.7312	21.4235	21.8296
Lactococcus_hircilactis	20.1201	19.6886	19.8269	21.1244	19.5294	16.5332	20.5712	20.7463	20.7249	17.7681	21.6218	19.494	20.9265	21.1229	21.6051	21.1034	19.0252	17.6797
Lactococcus_hodotermopsidis	20.4077	19.314	19.861	22.2163	18.3659	14.2809	18.5896	20.0435	20.4596	17.2425	17.5369	17.4212	18.7546	17.8215	18.1621	20.6368	18.845	16.5593
Lactococcus_insecticola	21.2206	18.4518	19.9237	19.6842	14.5277	18.1228	19.6911	19.2136	17.7012	16.8613	18.3013	17.6213	17.6403	19.9142	17.5395	19.2685	19.7052	17.3169
Lactococcus_lactis	23.6935	22.6713	24.8072	23.5631	21.4479	19.2435	23.0086	21.7525	23.2215	21.7331	23.6605	24.96	21.4931	21.2332	21.6468	23.2174	24.4688	24.2134
Lactococcus_lactis_subsp__cremoris	18.9737	21.5698	19.4337	21.8349	19.0264	20.3688	21.2705	20.888	20.4742	19.4831	20.7115	20.0654	17.5172	21.6529	19.5228	20.5274	19.4915	21.3416
Lactococcus_laudensis	18.2284	16.553	0	15.1881	18.6001	15.3954	15.0438	18.2976	15.3908	12.8459	20.9243	11.5777	14.4442	16.7575	20.4901	17.0142	13.4059	16.2729
Lactococcus_paracarnosus	19.0207	18.9696	21.2713	20.2659	21.0081	18.5764	20.9659	20.1006	15.5213	18.412	13.1378	0	19.9222	21.133	19.871	19.184	19.3731	16.3137
Lactococcus_petauri	20.7578	20.5282	0	20.4662	16.685	12.3502	17.7633	12.4908	14.1659	0	19.9995	18.6013	17.2581	18.2699	19.5786	15.6412	16.1739	0
Lactococcus_piscium	20.822	20.1737	19.5882	19.7271	17.7854	18.69	21.942	17.4588	20.4724	18.6977	20.3133	19.4724	20.5214	22.1294	16.8075	20.6812	19.4269	16.221
Lactococcus_plantarum	13.9664	17.3145	15.3648	13.7294	16.7602	12.6106	14.5151	15.264	0	13.9571	13.3194	14.83	17.9858	16.903	14.5389	0	13.1435	20.512
Lactococcus_protaetiae	16.1494	17.7784	18.0592	22.1314	19.0381	18.3537	20.6511	20.3749	15.7325	19.6142	18.6162	17.8603	19.385	17.7981	19.4071	18.671	18.1623	17.4121
Lactococcus_raffinolactis	0	13.2056	14.3856	19.7201	0	14.6181	13.6705	16.2484	13.8057	0	19.8195	19.0606	13.386	15.8203	11.9453	18.194	0	15.1583
Lactococcus_reticulitermitis	24.0828	18.2693	17.4952	18.6808	19.0594	16.49	16.5039	17.0764	16.59	16.1051	18.0761	15.6953	17.2371	18.0083	16.8984	19.4501	18.3535	14.5795
Lactococcus_termiticola	19.1946	19.5202	22.2625	19.4099	19.7167	18.591	22.3533	20.9068	18.8551	19.269	18.4422	18.9804	19.9236	21.7245	19.0913	21.0712	20.2779	15.7166
Lactonifactor_longoviformis	0	15.0099	18.7966	13.8079	17.7839	17.5311	14.8627	17.8566	0	17.7561	15.0393	19.0452	17.1139	15.5833	17.8035	17.8488	18.1344	14.9847
Lactovum_miscens	16.7977	19.2862	19.6262	18.6421	16.8664	16.9419	17.0466	16.4883	18.3596	17.8971	18.378	20.9936	18.7359	15.3476	18.3157	19.7509	20.0448	19.0583
Lapidilactobacillus_concavus	17.8304	16.3916	20.0392	15.9564	13.3644	12.3966	16.719	19.0851	16.7001	17.2173	15.8118	17.3177	18.9352	16.1949	16.4216	16.017	13.62	13.8493
Lapidilactobacillus_dextrinicus	15.4589	18.2003	17.755	15.6952	16.1112	15.2202	20.5408	15.4469	18.2591	18.7702	17.3207	18.1325	17.1941	16.4337	15.2536	15.8799	17.4011	16.6933
Latilactobacillus_curvatus	17.8333	16.5216	15.0315	16.1945	15.5147	20.5105	15.7065	0	15.9691	15.9308	14.2904	14.2119	0	0	16.9837	13.0346	12.4871	19.7031
Latilactobacillus_fuchuensis	13.8342	17.5829	14.7033	19.9685	19.0159	17.9546	14.8842	19.2469	19.9779	17.5891	18.457	19.0012	14.161	20.0696	17.3919	15.2163	16.9548	15.3703
Latilactobacillus_sakei	17.6841	16.1542	12.8415	15.6713	0	13.0427	15.6602	13.8177	0	17.4022	19.1724	11.498	13.7986	13.9806	10.7954	0	12.1773	14.6478
Leclercia_adecarboxylata	15.5224	15.6219	19.4382	20.1289	16.2369	19.9757	19.0246	14.8859	16.7165	19.0882	0	13.2971	19.2102	16.8146	15.0573	19.9022	15.2053	17.2532
Lelliottia_nimipressuralis	14.3336	16.201	15.774	20.6126	11.3316	10.4589	16.434	14.7063	18.7068	14.7141	20.9815	17.0127	13.8477	19.0596	17.0645	16.7137	17.4643	16.1793
Lentilactobacillus_buchneri	14.9186	13.4142	19.5711	15.6582	13.5681	17.1819	17.7949	13.1399	18.3928	15.447	16.3771	15.8682	17.5782	17.1631	12.801	11.5502	19.4762	17.6437
Lentilactobacillus_curieae	22.1653	20.5293	14.5573	19.079	18.3533	19.3221	17.9806	16.5911	18.8872	18.1945	16.3034	18.9761	17.7843	21.6469	19.4521	19.058	18.8442	16.4323
Lentilactobacillus_diolivorans	0	0	15.4896	17.0497	17.7168	0	14.9742	17.8042	17.0316	13.2144	17.3103	15.8871	0	0	15.6965	0	13.115	19.1768
Lentilactobacillus_farraginis	18.9641	15.9163	16.378	17.5493	14.8874	13.0776	13.5249	11.5027	10.6937	12.2478	20.7962	18.2362	18.8286	11.9647	16.7973	18.7005	19.4388	18.9906
Lentilactobacillus_hilgardii	19.1261	19.289	18.9078	19.4946	19.1138	19.1467	20.8963	19.9469	15.4717	15.9425	20.2459	19.9442	16.4694	21.0784	16.7843	17.4267	17.3748	22.59
Lentilactobacillus_kefiri	17.9479	18.1109	15.9792	17.5482	12.596	17.7424	15.2093	17.2493	18.0437	13.6471	17.0867	14.8955	12.4971	14.425	20.6456	22.0386	18.785	17.5411
Lentilactobacillus_kisonensis	20.3888	19.4993	19.034	18.5733	17.3552	0	21.6527	15.2403	15.729	18.0401	14.7704	20.4728	22.431	22.1697	17.8767	16.2846	19.6146	18.92
Lentilactobacillus_otakiensis	24.7879	15.0086	17.2402	14.125	0	0	18.6152	12.5353	16.2702	16.4719	14.7929	16.2576	12.6688	13.4643	16.0567	16.0315	18.6733	15.8432
Lentilactobacillus_parabuchneri	13.8662	17.343	15.0474	17.7654	21.1482	17.4108	13.4875	13.5736	15.2834	17.1535	20.2963	18.0795	19.3922	15.9155	18.043	14.3568	16.5831	15.7593
Lentilactobacillus_parafarraginis	21.7463	20.7367	20.45	21.6924	18.2639	17.8248	20.7276	16.2612	18.8092	18.478	19.4475	20.9521	17.2874	18.6567	18.5759	20.0843	19.2057	20.9798
Lentilactobacillus_parakefiri	19.1293	19.3776	18.7731	12.0157	15.3796	18.0599	21.0964	0	15.9739	12.0591	15.4914	12.8528	12.806	0	0	18.6627	19.0767	13.8575
Lentilactobacillus_rapi	18.3598	20.7398	20.0976	16.7373	19.4586	18.6751	15.9772	19.3942	17.0118	16.3162	19.7049	19.4936	19.7636	19.0901	18.0231	17.2057	18.2143	16.9295
Lentilactobacillus_senioris	0	15.7289	16.3492	15.2321	14.9091	0	16.8377	12.4198	14.2104	15.4528	14.9546	14.9954	17.7007	11.4088	0	15.0286	17.0742	0
Lentilactobacillus_sunkii	20.7598	18.8413	19.1441	21.9032	12.9252	0	22.7203	19.0806	16.7741	19.4164	19.4196	20.6875	19.9622	21.3495	16.2296	14.7784	17.0481	0
Leuconostoc_carnosum	12.3215	0	16.1546	18.9405	0	12.4649	0	12.0136	16.3546	10.5078	19.1113	16.9394	17.9507	0	0	16.7451	11.3028	0
Leuconostoc_citreum	18.1246	19.7958	16.5286	14.3838	11.7674	13.5297	19.7741	16.6543	17.4597	16.023	15.6176	15.0503	11.3021	16.667	18.5511	15.1273	15.7058	17.7849
Leuconostoc_fallax	20.3139	16.5079	16.281	13.6647	15.8196	18.5429	13.7948	13.1007	19.348	13.9232	0	13.6216	15.9873	18.2926	17.0527	11.8098	14.7471	11.1903
Leuconostoc_holzapfelii	12.1735	16.9922	16.1253	12.7783	20.3463	20.5503	11.9369	15.6935	16.2284	16.0746	15.3009	20.4165	16.311	17.0484	13.8892	15.2651	10.8573	18.7176
Leuconostoc_kimchii	16.1078	12.7935	18.7783	17.9084	18.1481	18.488	17.3613	14.9083	18.5505	16.1522	18.8636	18.2715	17.4599	18.112	20.246	15.7923	15.8121	15.8635
Leuconostoc_lactis	12.762	13.3959	10.8552	0	0	0	15.5161	13.731	0	0	0	0	0	15.1622	14.011	0	11.6645	0
Leuconostoc_litchii	19.4173	16.3585	0	19.4139	20.6053	0	21.6021	12.3599	12.7081	15.1058	15.413	16.532	0	0	12.8102	0	0	14.1843
Leuconostoc_mesenteroides	16.5437	13.7655	19.1523	20.0347	17.284	13.2889	20.9724	0	18.5725	17.8592	18.0454	14.7502	12.3318	20.13	18.4808	19.7833	16.1473	0
Leuconostoc_pseudomesenteroides	18.2569	20.7598	17.7938	18.6541	18.2372	16.9495	17.1265	15.4363	18.9271	15.6455	19.8803	17.6469	16.6789	16.8349	19.9697	15.9181	15.5658	13.6434
Leuconostoc_suionicum	13.9586	19.385	15.3391	21.4479	16.6517	10.9464	0	14.0925	12.933	14.0748	16.3058	13.3608	13.1023	19.1677	16.0753	0	17.274	0
Levilactobacillus_acidifarinae	17.6325	19.9767	17.8923	16.2589	0	15.8555	17.4822	12.1878	0	18.2433	14.1096	12.2058	16.9549	16.7843	17.428	11.4125	17.8855	0
Levilactobacillus_bambusae	17.8331	22.401	15.5788	22.988	17.6175	14.4234	17.7689	20.3816	14.217	17.9001	20.0463	20.786	21.3754	20.9971	16.2898	15.5782	16.0669	13.1854
Levilactobacillus_brevis	14.1367	23.3938	17.5617	21.9825	17.9549	20.8488	20.767	21.312	17.9426	19.3673	18.0952	21.1118	19.5363	22.0569	17.8792	19.9839	19.4914	13.5063
Levilactobacillus_hammesii	17.3151	20.8915	18.425	20.7409	19.2365	20.502	18.1532	17.7554	19.6656	17.3043	19.0275	18.3229	16.0407	18.4498	20.0052	20.6025	19.3873	20.7087
Levilactobacillus_namurensis	14.5728	15.0409	15.1654	13.1682	0	12.1963	13.5908	0	12.2657	14.7527	14.5826	0	0	0	0	13.8361	16.3714	0
Levilactobacillus_parabrevis	21.4859	23.4329	19.4821	20.4319	13.9763	17.8258	15.6607	19.9595	13.9046	16.5102	17.3146	17.3505	17.6539	17.895	0	18.1721	18.9361	19.8947
Levilactobacillus_paucivorans	0	15.5524	11.0146	16.3171	0	0	12.3283	0	15.1864	0	13.0693	13.6249	15.8102	14.2239	0	15.2416	12.3103	0
Levilactobacillus_senmaizukei	17.5336	17.8499	17.3998	18.1405	15.9043	17.4035	19.3654	20.7656	19.2556	16.5166	19.1282	18.2666	19.044	19.487	18.2527	18.2692	19.0145	15.3138
Levilactobacillus_spicheri	0	15.0919	19.9613	19.6601	16.3531	17.2838	22.2152	14.5088	16.8948	14.9804	18.8126	17.6712	19.5547	20.8496	16.414	13.4172	17.415	16.3047
Levilactobacillus_suantsaii	25.009	16.9843	16.5852	21.7666	14.9208	13.4148	0	19.9083	17.7258	17.8067	17.0555	20.9761	13.3978	0	16.3812	17.8536	17.4283	14.3869
Levilactobacillus_suantsaiihabitans	15.5994	22.7722	15.1166	19.6703	11.5267	0	13.7778	13.917	15.1126	16.3559	19.7583	16.4113	18.8433	15.2516	16.7286	18.8927	17.2967	18.2153
Levilactobacillus_zymae	16.8133	19.0815	18.0722	20.5571	0	0	14.438	17.5384	0	0	16.2508	15.7897	13.9913	0	18.4503	16.0136	15.6502	0
Ligilactobacillus_acidipiscis	21.1425	21.443	19.8668	19.9963	16.8911	16.378	18.7903	17.1581	16.5709	18.4658	20.0402	21.4254	20.3619	18.0287	17.8467	19.0658	18.7985	18.5669
Ligilactobacillus_agilis	21.4543	20.9715	17.9131	21.1816	18.8926	17.5436	19.5462	17.2708	19.2289	18.2794	20.2503	19.5881	18.444	18.6508	20.8275	20.2348	20.5862	20.0472
Ligilactobacillus_apodemi	25.2079	23.952	13.7114	17.1925	0	0	17.9892	16.7155	15.998	17.5284	19.5373	14.7948	19.3915	15.4229	18.8133	18.3774	18.1949	0
Ligilactobacillus_araffinosus	14.4383	13.1997	13.449	11.0656	0	13.8404	16.1718	16.0165	0	0	12.5763	18.8222	0	13.6839	16.5199	0	0	0
Ligilactobacillus_aviarius	22.1458	19.2905	19.7581	18.9212	17.637	17.7063	17.8973	18.2201	18.3898	16.6908	18.9534	19.9621	19.9369	19.7831	20.1522	18.1825	19.1792	17.4433
Ligilactobacillus_ceti	17.3546	20.4806	15.8496	22.6414	16.3158	17.5815	14.7186	16.0373	13.6972	11.7323	12.0772	17.6502	16.1098	15.1253	18.9092	13.9215	14.7551	14.2586
Ligilactobacillus_equi	19.5098	23.2799	19.1193	19.3868	17.3029	16.3368	21.107	21.1471	17.3648	16.4331	16.7527	16.542	15.311	21.375	16.8433	17.3555	19.96	19.6595
Ligilactobacillus_hayakitensis	15.2186	18.1806	15.1555	20.1333	16.5408	0	15.9313	18.0412	13.8418	10.6378	16.1392	17.4933	18.2491	0	17.0441	15.4461	14.2029	17.4649
Ligilactobacillus_murinus	12.867	16.7422	18.2082	17.4822	0	10.7354	15.3637	16.5797	17.3853	13.6503	0	15.7316	13.9274	0	16.5628	18.1974	16.5766	0
Ligilactobacillus_pobuzihii	18.7823	18.2726	14.7893	14.5985	17.4154	14.1811	15.6079	0	17.2006	17.3383	18.3539	18.7802	19.3776	16.2143	17.5862	19.0537	16.0207	16.2303
Ligilactobacillus_ruminis	23.7586	22.7976	19.8162	23.0413	21.184	19.0954	22.0192	20.9947	19.2102	19.1675	19.7563	19.3231	17.9082	22.3075	21.399	21.0268	20.7202	21.1175
Ligilactobacillus_saerimneri	15.4558	18.5694	16.8716	0	14.7447	16.4305	14.5755	17.0759	14.5482	14.8115	17.9415	19.0277	16.2441	16.1174	15.9624	19.0146	15.6765	16.0343
Ligilactobacillus_salitolerans	17.3866	20.2239	16.3659	19.95	18.169	14.0179	16.5692	17.8651	20.1652	17.9023	17.9604	18.1967	16.1247	14.7424	19.3647	19.3992	15.9154	17.2253
Ligilactobacillus_salivarius	22.4999	22.639	21.1887	21.8462	18.6403	19.5699	22.8525	22.1937	21.5833	18.8334	20.0643	20.5632	20.0519	21.9578	21.3265	19.5298	20.9824	19.7209
Limosilactobacillus_agrestis	14.0979	16.7665	14.849	15.432	14.6202	14.1591	16.2282	16.7801	14.8763	0	13.7926	15.66	12.4682	16.2549	15.6015	14.696	15.3744	13.1809
Limosilactobacillus_albertensis	22.4151	19.8322	19.8707	20.7872	16.0446	15.4453	22.0011	21.49	18.5433	17.845	20.9541	20.0791	20.6404	10.4188	18.7899	19.2553	19.4429	14.5014
Limosilactobacillus_antri	17.2399	15.5146	14.204	15.8527	10.4763	0	15.0897	0	11.338	14.4392	0	16.2953	15.1337	16.4036	19.3683	13.5947	0	16.7859
Limosilactobacillus_coleohominis	21.436	21.6075	21.4676	20.056	23.0203	18.8651	13.865	18.6006	19.8758	19.0264	20.9016	18.0237	20.4766	19.3496	21.0238	21.4706	20.5016	21.779
Limosilactobacillus_equigenerosi	18.7583	18.3375	13.9009	17.9241	17.7303	17.0321	16.6582	17.0932	17.2791	16.0947	20.5037	18.5716	19.4826	19.5009	16.2094	15.92	19.4563	15.9296
Limosilactobacillus_fastidiosus	20.3167	19.7635	21.9878	18.5112	19.5712	13.32	16.8289	17.5353	20.9118	16.6383	18.5935	15.7134	16.3883	15.0821	20.6921	17.4537	17.6089	19.3541
Limosilactobacillus_fermentum	18.6033	18.4457	18.9854	21.5942	17.1448	20.6029	18.8561	20.9774	14.3228	16.9499	20.2799	18.2424	18.1909	20.8826	19.318	19.598	16.8762	18.417
Limosilactobacillus_frumenti	19.6068	11.4688	16.5019	17.7373	20.2424	17.8329	0	17.0682	15.9599	13.4089	13.3587	19.1431	17.3815	20.1352	0	12.8865	12.4703	19.4092
Limosilactobacillus_gastricus	0	14.1398	17.2594	18.3735	13.1091	16.6401	19.0413	13.1905	17.5749	10.8445	14.477	17.7158	19.9472	13.7767	15.4912	20.1406	16.8395	0
Limosilactobacillus_ingluviei	17.9684	19.5426	0	19.3655	17.0819	19.9227	14.0866	18.4553	20.621	17.6493	21.7821	16.3403	19.195	18.2818	21.0136	19.2582	19.6506	17.6068
Limosilactobacillus_mucosae	19.4053	17.1082	20.9125	19.9885	20.2077	18.1977	16.7898	13.9196	17.0058	13.4795	19.0072	14.5942	19.5325	19.5958	17.9116	17.1936	18.4504	12.3254
Limosilactobacillus_oris	17.313	19.1072	16.6622	18.9265	0	18.1893	16.2999	20.3466	0	13.069	15.9317	16.3965	18.2137	18.3533	14.0782	15.4932	16.5618	13.1708
Limosilactobacillus_panis	19.7326	18.6333	17.2283	17.6621	11.5068	15.7476	15.8418	17.5351	16.1829	18.593	17.1728	15.5152	14.4223	14.4401	19.3626	19.2265	17.9149	20.6218
Limosilactobacillus_pontis	21.0658	21.5782	21.2143	18.7551	22.7742	18.5199	19.3837	15.6652	19.1743	20.0784	17.67	18.7692	20.0605	20.1831	20.8416	18.7902	20.6738	21.9191
Limosilactobacillus_reuteri	21.8679	20.9897	21.6619	21.8784	23.0435	19.8559	22.8395	20.8195	21.2387	20.4484	20.5513	23.5225	22.6592	23.129	20.2361	21.8298	21.5353	20.3116
Limosilactobacillus_rudii	20.8703	20.254	17.0503	20.0025	0	17.8412	16.776	11.8501	18.5894	18.5564	16.6492	19.0371	16.466	21.0298	17.5558	19.1654	19.3024	17.3382
Limosilactobacillus_secaliphilus	19.0013	20.7831	17.6676	19.4549	20.0877	17.3964	14.7159	16.8501	16.9708	15.5513	16.856	14.997	16.0993	14.0851	18.7249	13.421	18.0049	18.5257
Limosilactobacillus_vaginalis	15.6494	15.6972	12.2613	13.9641	18.9681	17.2093	19.137	19.0411	18.2423	15.4228	13.6644	16.1238	18.2869	12.7078	15.0151	14.1593	17.6725	21.0051
Liquorilactobacillus_aquaticus	21.1449	17.099	17.0207	17.9051	14.7137	17.4331	14.1389	12.9414	14.7256	17.8203	14.5879	17.9892	13.3153	15.5712	14.5266	16.2457	15.7868	0
Liquorilactobacillus_cacaonum	18.9924	23.3564	0	20.6897	18.8517	18.9414	18.0407	16.3223	15.5796	15.7961	17.1182	15.1088	13.9275	14.3897	12.9423	17.5244	18.4132	16.5953
Liquorilactobacillus_capillatus	0	17.9786	17.7063	13.9614	17.4897	13.3584	18.782	0	12.6452	15.6783	15.227	0	19.2251	19.6253	14.8892	14.8956	16.6947	18.9728
Liquorilactobacillus_ghanensis	18.2536	16.9966	18.0846	20.9964	16.7154	16.1891	18.499	18.2687	17.6578	15.5849	17.1491	16.3564	15.1771	15.9666	16.6394	17.2118	17.6444	15.8434
Liquorilactobacillus_hordei	19.913	22.8574	19.0941	21.7712	16.7535	18.7717	22.1935	22.0527	15.8675	18.062	19.1098	19.1891	18.1991	22.7681	18.4779	20.5759	19.4001	16.1972
Liquorilactobacillus_mali	21.7133	18.8246	16.6042	21.5967	16.8813	17.6082	16.6789	18.9407	15.1521	16.2378	18.0633	18.8702	22.3071	22.7437	17.3827	20.914	17.9839	17.9617
Liquorilactobacillus_nagelii	13.556	17.1503	18.0532	16.6668	14.1467	17.1966	14.9284	19.7334	19.7244	15.3413	17.8838	16.92	18.3615	19.4218	18.8388	17.0543	16.2349	19.4023
Liquorilactobacillus_oeni	21.9637	18.9716	16.2458	17.4623	16.4216	14.0148	17.3581	16.0966	13.831	16.5204	14.9897	18.5191	16.3823	0	15.3591	17.1923	14.1668	15.053
Liquorilactobacillus_satsumensis	19.5941	19.0382	19.0064	18.1995	20.5802	0	10.9707	20.6191	17.7006	15.1702	19.1491	13.6455	20.1639	0	14.9868	18.5058	17.4205	17.2898
Liquorilactobacillus_sucicola	16.2152	17.7159	15.8885	16.2308	14.7901	13.6018	18.0248	18.515	12.4674	14.4183	15.4522	15.9101	0	17.3977	17.2389	15.4074	15.2024	0
Liquorilactobacillus_uvarum	16.286	17.2871	16.2682	15.5647	15.2225	0	16.7641	17.8045	14.9943	0	19.1838	17.5926	16.9212	20.4716	17.8762	19.2954	16.076	18.2702
Liquorilactobacillus_vini	18.2292	18.0249	20.5973	18.9429	16.8072	17.6583	17.0122	18.6523	17.2334	18.9759	19.3634	18.6802	19.2678	0	18.1905	18.5978	19.0257	18.5947
Loigolactobacillus_backii	0	16.7343	13.5557	0	0	16.7698	15.3094	15.7444	16.4204	17.1678	15.8772	15.7061	0	16.3663	16.763	15.9404	16.7878	15.0614
Loigolactobacillus_bifermentans	24.5595	23.2413	16.5496	16.7487	0	12.3125	12.6717	20.8108	13.6744	18.7164	0	0	21.8258	22.4026	15.4208	11.7908	19.1042	0
Loigolactobacillus_coryniformis	21.3989	19.7464	18.393	17.8935	21.3148	17.0583	22.3463	21.3615	19.8005	18.8564	20.2186	19.559	20.3776	21.2081	19.1633	19.611	19.0626	15.1944
Loigolactobacillus_rennini	18.0171	16.8553	19.2826	16.5283	16.5778	18.9927	16.6772	16.5073	20.6358	18.1144	20.3039	16.9369	18.9708	18.1451	21.4132	15.8141	14.8633	17.0731
Longicatena_caecimuris	19.8214	19.4169	19.2224	20.4464	17.9352	17.2059	21.9624	21.5964	19.332	16.9135	20.1164	19.6496	19.2076	21.2609	19.5519	18.9725	20.1691	16.8602
Lucifera_butyrica	23.4254	24.4014	22.7262	23.7504	22.5748	23.0689	23.7479	23.05	22.3775	22.1356	23.0358	22.8424	23.0012	23.4834	22.1423	22.9067	21.9503	22.334
Luteolibacter_ambystomatis	24.5096	22.6343	22.7816	23.385	20.658	20.32	22.462	20.2863	20.0839	21.208	22.6813	21.9828	20.2417	23.2197	20.9455	21.5674	21.4673	21.031
Luteolibacter_luteus	23.6881	24.2725	22.0727	23.003	20.7101	19.8885	22.3386	20.8141	21.7656	21.1679	21.7958	22.1086	21.1495	21.5661	21.0279	21.4133	21.172	21.7142
Luteolibacter_pohnpeiensis	22.7314	21.777	22.7326	21.9394	21.8396	20.325	21.3074	21.7789	20.9502	19.4106	20.2216	21.3955	21.2352	20.4823	19.972	22.6744	21.3454	21.8818
Luteolibacter_yonseiensis	21.8298	22.0901	21.5495	22.3857	20.0046	21.037	21.5734	21.8112	21.2317	20.4511	21.7525	21.0659	21.8971	22.1364	21.3066	20.9771	20.9607	21.7459
Mangrovibacter_phragmitis	14.5145	14.2175	15.624	12.33	12.439	10.4317	14.784	16.3594	16.7306	17.9925	0	0	14.6889	13.2954	16.9984	18.9542	19.3887	15.44
Mangrovibacter_plantisponsor	16.2661	17.2774	17.8435	19.1998	19.2598	13.9933	18.8992	16.5061	19.4882	16.8735	20.8085	19.4681	12.2833	19.2118	13.2706	20.0389	18.8166	13.0101
Marvinbryantia_formatexigens	18.3155	18.5821	18.5231	19.3338	16.2457	0	14.1773	0	18.1527	17.2893	19.3054	18.4591	16.3114	15.6627	18.4242	16.4381	20.162	18.6539
Massilimicrobiota_timonensis	21.7747	22.0875	19.9182	21.4532	20.2759	20.8655	20.8116	19.5809	21.5471	20.3414	21.8312	19.7974	20.9425	22.5357	21.1543	21.0575	20.9613	22.1239
Mediterranea_massiliensis	0	16.1018	0	20.2823	18.1892	0	13.9913	0	14.163	17.8687	15.9341	20.7779	0	0	15.5736	15.6304	18.1562	16.1548
Mediterraneibacter_butyricigenes	15.4715	0	16.3006	0	21.1025	11.7284	12.7428	16.6612	0	15.514	17.1423	14.7485	12.5993	15.2554	19.8671	0	15.4369	15.0119
Mediterraneibacter_catenae	18.5358	12.0523	18.2616	22.7551	17.4424	13.3048	19.5621	20.7395	13.2927	17.571	14.9718	17.4693	22.0271	21.1376	17.8704	16.8254	0	14.2372
Mediterraneibacter_faecis	0	0	0	0	0	0	0	0	0	15.6926	0	0	14.933	0	0	0	0	0
Mediterraneibacter_gnavus	16.1439	17.4212	15.1302	18.2106	21.1342	0	15.8473	16.7385	19.6126	18.5024	20.3706	14.2376	19.4321	16.3811	17.2177	18.2836	14.998	17.3857
Mediterraneibacter_hominis	18.7185	17.9546	14.0751	18.7874	0	13.482	20.1092	14.4236	15.5655	14.4439	12.8053	14.6542	13.3418	23.7561	14.5307	0	15.9754	16.5364
Megasphaera_cerevisiae	22.8493	23.1143	21.8573	22.3733	22.751	20.1201	22.0789	22.1696	21.5526	21.0661	22.8973	22.0623	21.8601	22.4067	22.0937	21.44	22.03	21.5905
Megasphaera_elsdenii	24.0536	23.8853	20.589	24.3889	21.8977	22.1057	23.21	22.3652	22.8047	21.2208	22.2245	23.3636	22.2475	22.5206	22.9956	22.5532	21.5883	21.1969
Megasphaera_hexanoica	24.3427	22.9224	21.7946	22.9747	20.3743	20.9986	23.3788	23.0636	21.6278	22.057	22.7807	23.2317	20.5858	22.5388	23.2361	21.5717	21.2313	21.621
Megasphaera_hutchinsoni	24.6916	18.6155	19.0846	17.4304	16.2094	18.0034	21.1983	16.5961	16.15	18.7586	20.6113	18.6933	17.5446	15.3966	17.8502	17.8953	17.781	20.4143
Megasphaera_micronuciformis	23.784	23.3874	22.6031	23.9297	21.6817	20.4414	22.8029	22.6535	21.2933	19.6075	21.8923	23.1728	22.6411	22.8376	21.4182	22.2026	20.7208	20.5606
Megasphaera_paucivorans	24.6074	23.2551	22.142	24.1357	21.3835	20.9451	23.2985	22.1835	21.432	21.2816	22.411	22.833	22.0712	21.9449	22.6965	21.9098	21.1022	21.4648
Megasphaera_stantonii	20.2385	21.9772	19.7653	22.1009	20.5622	18.2129	22.2292	20.4596	22.1058	21.5338	22.1913	20.2617	22.3176	20.0905	23.5507	21.1038	19.6982	21.4344
Megasphaera_vaginalis	22.7613	23.1682	20.9144	22.719	19.903	22.3455	20.7684	21.5448	20.948	22.6206	22.284	22.1854	21.8335	22.6566	21.2403	22.1364	21.5998	23.4268
Melissococcus_plutonius	22.4928	23.6788	19.3302	18.0433	18.7679	18.8117	19.1789	18.1901	18.9962	19.88	17.8047	19.6641	21.4187	20.2417	19.1175	17.9748	19.4206	19.9959
Merdimonas_faecis	17.934	15.6639	13.941	0	16.2056	20.6044	18.5593	0	0	14.4615	13.3626	0	15.2466	0	15.3555	14.7756	0	0
Mobilisporobacter_senegalensis	16.5045	17.7921	17.6724	21.9742	0	13.8985	16.149	16.5798	16.6234	15.6958	16.1626	17.6497	16.1861	17.7219	16.8144	17.3534	17.4423	13.2856
Mobilitalea_sibirica	19.5748	16.7386	17.5697	19.2492	12.8398	17.3962	21.0784	20.1683	15.7182	15.3513	17.9433	16.3402	11.7098	19.502	0	17.4786	16.4765	18.8685
Mordavella_massiliensis	15.1334	16.4888	18.4596	15.8569	19.7907	12.7102	0	15.7642	13.8077	14.293	20.7825	0	15.8068	19.2301	15.7729	11.763	18.1094	0
Muricomes_intestini	14.2558	13.1602	14.6384	16.1447	17.8005	0	19.4309	15.0428	12.0586	13.7992	0	0	17.305	0	0	18.5198	16.3584	15.6568
Negativicoccus_succinicivorans	22.8563	22.2941	20.8985	21.9103	20.3562	21.6187	21.9892	22.5009	20.638	20.242	22.1604	21.7614	21.9616	22.3495	21.5272	20.9439	21.6847	21.2084
Nicoliella_spurrieriana	18.3181	16.378	18.9336	16.9466	14.77	14.5218	16.7048	15.749	18.4696	15.8489	18.8819	18.4506	16.9732	17.2338	17.0212	17.5161	14.4149	0
Oceaniferula_marina	22.0537	22.274	21.148	22.2687	20.6051	21.9202	22.6679	21.4131	20.7625	20.598	21.2496	23.4894	22.012	22.839	21.9186	22.1136	21.3123	20.1962
Oceanirhabdus_seepicola	20.1986	19.9596	18.7713	22.429	21.3058	15.3525	19.9712	19.9452	17.6515	18.4177	18.0514	22.8591	18.5347	20.8138	19.463	19.152	15.4931	21.8605
Oenococcus_kitaharae	15.8871	15.0447	15.6151	19.5484	17.9157	15.3142	22.4317	20.3123	19.6493	10.6287	21.2025	17.4683	19.4679	19.1387	19.8029	18.7743	18.7368	15.5349
Oenococcus_oeni	13.6682	18.1654	19.6471	14.9522	17.1515	14.458	17.6456	16.8074	20.2728	14.7723	16.4718	15.3504	20.0684	16.5484	16.6947	17.1386	15.6337	19.2137
Oliverpabstia_intestinalis	0	0	0	0	11.8013	12.9376	0	0	0	0	14.2558	0	0	14.3467	0	0	0	18.2376
Oribacterium_asaccharolyticum	0	15.2604	10.8859	0	11.4344	13.3372	15.8841	13.6604	0	0	14.7252	0	11.8974	0	0	15.8403	14.6404	16.1598
Oribacterium_parvum	18.4941	20.0745	15.3186	15.8497	11.3555	0	16.9353	17.1188	15.529	20.4025	14.1609	17.6977	18.1742	16.6004	0	16.4629	16.2794	13.8072
Oribacterium_sinus	12.6991	14.9237	15.6461	0	0	13.9825	11.5152	18.273	16.1613	20.8551	17.6705	16.0489	16.9843	13.5669	16.7022	11.6164	11.977	16.1021
Oxobacter_pfennigii	17.8546	18.1682	18.7088	17.9181	18.6181	19.3535	21.3724	19.1683	18.5247	18.4014	19.9031	19.5013	13.3807	21.0663	18.7241	18.7783	17.7527	12.2749
Parascardovia_denticolens	15.7375	23.7039	18.5832	21.2085	19.8938	18.9305	18.7829	20.6783	20.0097	17.1269	20.5725	18.9219	20.6882	18.6504	20.3114	18.8264	19.8629	21.2907
Parasporobacterium_paucivorans	0	12.9878	0	0	0	12.3921	19.7895	13.3475	13.2363	12.251	0	0	13.0119	15.2304	12.1783	14.6567	0	14.4667
Parvibacter_caecicola	27.3065	26.7915	26.6357	26.5786	20.9899	22.1447	22.6416	22.6477	22.6441	21.5985	26.181	26.916	22.697	24.1257	22.1508	26.444	22.4143	23.1685
Paucilactobacillus_hokkaidonensis	18.9939	19.4274	19.6019	17.2303	12.9443	15.6095	16.6043	16.8666	19.6902	14.1168	18.0275	17.9027	15.9971	15.0331	17.2767	19.2278	17.1821	15.5012
Paucilactobacillus_nenjiangensis	20.7958	20.7535	21.2414	21.531	17.6179	15.3871	19.4712	18.9067	16.3072	17.2898	16.8729	13.5252	18.7573	15.6107	17.3186	19.0239	18.4026	13.6317
Paucilactobacillus_oligofermentans	18.1215	14.5088	17.0963	19.1266	15.5149	0	17.2948	17.0024	17.8125	18.8877	15.3765	11.902	18.4271	12.9306	15.6918	16.0989	12.14	13.7656
Paucilactobacillus_suebicus	16.5095	18.5522	17.0958	19.2936	19.0941	16.278	19.8464	14.6038	18.0058	21.3102	21.1872	17.6707	11.8137	18.3083	16.4764	18.7308	12.0706	20.0898
Paucilactobacillus_vaccinostercus	16.0844	22.064	14.4504	12.8169	17.6081	15.4999	12.3717	20.0285	17.8244	13.2016	16.0984	18.3333	14.0551	16.3837	11.2831	19.3935	19.662	14.7842
Paucilactobacillus_wasatchensis	19.2114	14.6038	16.0279	14.6169	0	13.435	21.3937	12.353	12.0801	14.2473	19.7086	16.3442	14.7189	18.1293	17.3371	11.6032	18.7777	14.0574
Pediococcus_acidilactici	0	0	0	16.9088	13.6372	11.716	13.3986	15.852	0	0	0	16.0364	11.9418	14.4952	0	0	0	0
Pediococcus_argentinicus	0	15.3682	17.0604	14.7268	15.7003	0	20.3241	17.1488	15.0591	18.0805	16.4711	16.0924	13.4039	0	17.3553	16.9194	17.5586	17.0756
Pediococcus_cellicola	16.8465	15.7254	13.0549	20.678	15.5461	16.5965	14.5874	14.0276	16.1187	15.4935	17.7508	15.8336	12.7228	15.3997	15.9714	12.0144	17.7073	16.7411
Pediococcus_claussenii	19.0502	21.5592	16.1503	14.7576	0	19.9741	18.3003	15.7577	15.9077	0	15.9333	17.4309	17.4886	17.4676	17.824	16.8453	16.3837	16.4831
Pediococcus_damnosus	19.1567	17.9565	18.4322	17.104	15.6042	0	0	14.2247	0	19.4392	13.017	17.7876	12.0775	23.31	0	15.7345	17.1319	16.3862
Pediococcus_ethanolidurans	19.3315	18.8408	17.179	19.6947	0	11.2482	20.5458	14.6973	15.4359	18.3613	15.7762	18.2042	17.1981	18.5666	16.5606	18.8255	18.2127	17.4844
Pediococcus_inopinatus	16.7425	20.553	0	17.8293	0	12.8372	19.415	14.4756	0	0	17.1857	15.7555	16.5086	16.7016	13.3505	12.3019	0	11.1571
Pediococcus_parvulus	0	17.1682	15.7024	0	0	0	14.8038	17.5894	13.2257	13.0776	15.565	0	18.3436	16.6777	0	15.1423	14.513	12.1171
Pediococcus_pentosaceus	18.7112	20.6896	18.58	19.9748	17.995	16.9709	19.9262	13.8908	18.8631	18.5243	17.9901	14.0669	18.1445	17.3845	16.8387	18.8892	17.4051	16.3149
Pediococcus_stilesii	20.0252	19.9457	19.1908	20.7314	19.9856	19.5019	17.0331	19.9997	17.2286	17.548	18.5128	20.258	18.5367	18.7798	18.691	19.1807	17.419	15.5711
Periweissella_cryptocerci	19.3006	21.6337	20.2558	20.6483	17.1788	16.9705	17.2141	20.6866	19.3543	18.2842	20.552	17.7577	18.3703	16.0262	17.6429	17.448	19.317	14.6126
Periweissella_fabalis	13.7705	17.5584	20.7515	17.7733	18.9747	17.7181	16.3026	16.5124	12.7283	18.958	18.3683	18.6659	19.3651	20.7892	16.4312	19.1125	19.051	19.0726
Persicirhabdus_sediminis	21.9255	22.8953	20.7131	22.417	22.242	18.7782	23.0556	21.1799	20.1826	22.226	20.6586	21.5551	22.105	22.387	21.337	21.9773	20.9724	21.096
Phocaeicola_coprocola	19.0876	22.5142	19.4476	21.0527	18.153	18.4391	21.4449	20.4719	19.3601	21.4837	21.5556	19.8954	21.2743	21.0153	20.6959	21.5237	20.0441	18.1697
Phocaeicola_coprophilus	20.6923	20.2293	19.3479	21.34	18.6791	17.9684	22.9128	22.1437	20.2966	20.1566	18.4417	22.2999	21.8325	21.2975	19.471	20.4299	19.9172	20.0154
Phocaeicola_dorei	22.7522	21.3058	20.8285	22.9188	19.0579	20.8519	22.469	21.5112	20.3517	19.6669	21.5296	23.0661	23.1431	23.0344	20.8618	21.7997	21.357	21.2663
Phocaeicola_massiliensis	17.0651	18.6188	19.408	17.3068	17.7384	20.6953	16.9471	14.8015	15.0685	17.4708	20.0629	18.7853	17.091	17.3718	17.5025	19.7306	19.2798	21.3425
Phocaeicola_plebeius	24.6521	22.3824	22.1544	21.7496	20.3223	18.7169	22.2417	20.7642	21.467	21.6422	21.4623	23.6754	19.6964	21.404	21.6903	21.5473	21.4714	20.6391
Phocaeicola_salanitronis	18.5221	20.2503	18.0732	21.0895	19.0308	15.2298	20.758	20.8887	17.1223	15.7008	18.697	22.5951	18.8475	22.0018	19.5279	17.6232	18.2157	17.6384
Phocaeicola_sartorii	20.0241	19.294	21.1971	20.9697	21.2074	19.934	17.3036	20.3849	19.8678	17.3104	21.7371	20.4387	18.1633	20.1838	20.8085	20.6594	18.9768	19.765
Phocaeicola_vulgatus	22.9552	22.6457	23.0381	21.4416	22.689	20.9953	21.6907	22.1685	21.9096	20.1692	22.4848	22.8436	21.7067	21.7696	22.4024	21.3365	21.5708	22.7877
Phragmitibacter_flavus	23.0947	24.2714	21.9945	23.861	22.6817	22.1386	22.6082	22.795	21.1645	21.4	22.4532	22.5398	23.2696	21.8286	22.5303	22.5025	21.0669	21.6686
Phytobacter_massiliensis	17.3803	20.0223	16.4429	16.2024	12.2977	15.0683	19.118	0	19.3612	20.1183	14.6904	14.4978	15.0531	14.8786	16.9371	14.9877	16.0327	13.5933
Pilibacter_termitis	20.1923	21.4952	19.0748	20.7384	19.3737	19.5987	21.1411	20.4512	17.7372	17.6738	20.6978	20.006	20.6914	20.9841	18.8736	19.0481	19.2989	19.1262
Plautia_stali_symbiont	18.9981	18.6078	19.4792	16.4842	19.1125	15.2497	21.1209	21.1908	19.0356	17.228	20.271	19.1029	14.7663	17.4342	17.748	17.5875	19.9462	16.5204
Plesiomonas_shigelloides	19.1933	18.6611	15.1558	18.0881	13.7453	16.8781	16.5495	15.5966	16.607	15.5688	19.1431	16.6617	17.1584	17.7438	16.0417	18.4304	15.8899	0
Pluralibacter_gergoviae	26.6198	15.5463	17.7597	14.6248	13.1851	14.621	20.4956	16.1161	23.9328	24.8467	26.1391	26.1648	14.9901	13.3049	15.9729	26.3589	26.0799	25.7712
Porcincola_intestinalis	19.1973	17.2267	17.3037	17.3067	0	12.0989	19.0358	11.7623	16.2415	14.4385	16.0924	0	16.9391	18.6523	16.456	13.4155	0	19.6301
Prosthecobacter_debontii	23.5223	23.0813	21.0296	23.1216	21.5154	21.3944	22.3214	22.8375	22.0068	21.4021	21.7085	21.886	20.8701	22.8787	21.896	22.1365	22.2587	22.1777
Prosthecobacter_dejongeii	22.0933	22.8876	22.2388	24.0448	19.5976	19.5613	22.551	21.379	20.6042	20.6816	21.2729	21.5073	21.1603	22.9776	21.1315	21.7085	21.0999	21.4272
Prosthecobacter_fusiformis	26.2472	24.5188	21.1199	22.9785	21.9315	21.6227	23.1019	22.4405	20.719	21.3287	21.1288	22.5769	21.5988	23.3906	21.5104	22.7688	22.2568	21.8069
Prosthecobacter_vanneervenii	23.4545	22.9936	21.6139	23.2954	21.3589	21.9225	23.2722	22.5422	22.0059	21.0815	21.9923	23.7993	22.8443	23.7302	22.5668	22.1873	21.6285	22.82
Proteiniclasticum_aestuarii	15.3269	16.153	19.2511	13.9087	17.4405	17.4125	21.106	20.3938	17.0001	15.7616	19.8177	17.6147	15.3013	19.7933	16.9205	15.5543	18.3008	17.5455
Proteiniclasticum_ruminis	24.7916	22.9186	19.2856	17.5671	14.7675	14.6665	16.9772	17.8446	16.5868	12.863	17.3588	20.6658	0	18.597	18.909	15.8016	14.8366	16.0167
Proteiniclasticum_sediminis	18.3387	19.3487	16.2212	18.9347	17.2029	19.1903	0	13.7025	12.2621	15.6095	19.7047	15.6016	12.3654	15.7868	16.9198	18.0567	18.3173	16.1761
Pseudescherichia_vulneris	17.9264	16.5643	19.8636	19.0174	20.1747	16.6932	0	13.2675	0	19.2253	14.5479	16.6427	19.7779	12.5775	17.062	17.1017	18.1829	0
Pseudobutyrivibrio_ruminis	20.2197	20.3215	17.2678	19.8916	16.6293	17.1354	17.0629	21.4412	18.0084	18.4118	18.9794	17.8872	20.1826	21.4591	19.7554	19.3386	19.4396	20.4011
Pseudobutyrivibrio_xylanivorans	19.0781	17.9167	18.8603	19.2594	18.2721	16.4554	17.7516	17.5924	17.5326	22.6978	17.5259	22.4986	19.7405	17.4864	17.727	17.4858	18.7545	15.4453
Pseudoramibacter_alactolyticus	24.6993	21.8264	20.4291	21.8414	19.0351	19.6516	22.0098	22.1084	20.851	20.2798	20.7982	19.1458	22.1043	22.5478	19.1368	20.2851	20.4042	19.0796
Pseudoramibacter_porci	16.816	19.3975	18.8252	20.6565	18.3856	19.3019	18.8279	17.626	18.354	18.4811	15.7346	22.2246	17.2301	20.4211	17.9881	18.9683	20.1235	17.0955
Pseudoscardovia_radai	20.1734	18.3463	21.0388	18.0593	21.1525	20.0845	20.8297	19.9659	16.9986	19.2464	19.2216	20.0187	22.1873	19.7131	17.9844	21.771	20.6591	20.1938
Pseudoscardovia_suis	21.6949	20.9167	21.4418	20.6682	17.1595	18.5411	18.4929	18.2259	19.9446	17.9669	19.3357	19.1721	19.9624	18.0604	19.6297	19.5138	20.1401	17.0931
Qiania_dongpingensis	0	0	14.891	14.7598	19.6	11.1527	16.7472	16.8025	0	13.7399	0	16.4741	16.2385	16.4396	0	16.9603	13.2569	14.7646
Raoultella_ornithinolytica	21.1971	0	15.8297	18.2117	16.3118	11.8949	17.2571	13.698	0	15.8726	13.2189	15.1708	16.793	16.399	15.265	14.9657	0	14.8806
Raoultella_planticola	22.4645	18.7457	20.3681	21.1712	17.5081	20.6312	19.5484	17.8172	17.3891	18.5742	17.3899	21.401	21.5108	20.3348	18.7545	19.1884	18.9121	16.0877
Raoultella_terrigena	20.0698	20.5773	19.8446	16.0025	16.3807	20.306	20.7978	20.167	19.7928	18.6412	20.362	21.5005	17.8266	18.4679	17.7037	19.4306	19.5406	16.9694
Robinsoniella_peoriensis	19.3952	18.3655	18.1868	16.8975	14.8087	14.2437	18.9097	16.8571	15.2233	17.024	17.6357	13.9411	20.5932	19.2455	17.5884	18.1364	20.1603	20.8803
Roseburia_faecis	15.8929	0	16.1465	15.8656	0	0	13.0645	18.5684	15.0231	0	14.4077	12.7195	10.8642	15.727	10.9892	0	0	0
Roseburia_hominis	17.3045	16.5133	17.5238	18.9428	10.9368	0	18.7987	16.5522	15.5894	16.5648	19.6049	18.161	13.8143	15.8477	12.6373	20.3922	14.9694	15.4083
Roseburia_intestinalis	18.4247	18.0537	19.7941	20.4696	17.6429	21.0232	19.7495	20.1054	15.5232	18.2602	12.5516	23.208	21.9669	21.9426	16.3503	19.2423	18.5267	22.1648
Roseburia_inulinivorans	18.3382	20.7326	17.9011	18.1799	19.0256	17.1399	16.8566	19.544	16.3094	15.8161	20.6014	19.5209	16.7438	16.6331	20.6929	15.5679	17.1581	16.6658
Roseburia_porci	18.0137	0	16.0235	16.3594	0	0	15.4285	16.6057	0	15.7536	16.3411	17.6584	16.2992	14.0193	16.3297	15.5225	15.8428	17.2288
Roseburia_zhanii	16.673	16.386	17.6677	18.3133	0	12.1113	14.4924	0	15.8251	11.2826	16.4611	16.6084	0	0	15.6654	17.2583	17.3174	0
Roseibacillus_ishigakijimensis	21.2401	23.6482	19.8549	21.4457	22.2599	19.8768	21.4317	18.6484	19.79	21.5306	20.3666	20.9538	22.4613	21.4855	21.2899	19.6456	20.3086	21.4948
Roseibacillus_persicicus	22.314	22.8907	21.9669	21.8768	22.6545	20.8977	21.9452	20.2469	21.5794	22.3502	22.3473	21.7635	21.6384	22.02	21.3621	21.4434	22.1232	23.2231
Roseimicrobium_gellanilyticum	24.0196	23.4808	21.521	22.6036	21.0617	22.4662	23.4841	21.5532	22.4115	21.0604	21.4423	23.6958	21.7081	22.0954	21.8666	22.1973	22.0857	22.1397
Ruminococcus_lactaris	16.418	17.5859	18.8722	17.1946	13.8619	12.9223	20.3749	14.2427	15.3313	19.6597	15.1775	0	15.5642	17.5264	16.4279	17.8635	18.281	0
Ruminococcus_torques	16.359	16.1275	12.6882	19.1933	16.1001	15.5822	13.2498	15.5201	15.7394	17.1927	13.2798	16.002	15.3027	17.2496	17.4752	16.796	14.5952	20.1447
Ruthenibacterium_lactatiformans	25.5864	26.3329	24.7638	26.1515	23.5872	23.9884	25.4778	24.7727	24.366	23.3463	25.5446	24.8839	24.8539	25.6984	24.4108	25.6038	25.4208	25.1775
Salmonella_bongori	17.5855	19.6392	19.6545	20.6376	18.3898	21.76	21.7966	20.1226	19.0896	18.1291	21.3242	22.5325	20.9335	21.8687	17.1875	19.2167	19.6138	18.5908
Salmonella_enterica	24.7602	27.2782	24.0805	25.2505	23.9113	24.147	25.2229	24.1856	23.5915	23.7456	23.741	24.4869	24.9767	25.0254	23.7232	23.9968	23.8219	25.4988
Scandinavium_goeteborgense	13.8682	15.0494	21.464	16.7921	20.0313	17.5638	14.375	18.4837	13.7547	18.1563	18.6569	0	15.2476	16.6814	19.9678	12.6236	19.3647	21.4316
Scardovia_inopinata	20.1409	21.9988	20.6773	21.5739	18.0914	15.4099	21.172	18.5854	19.6883	18.8943	21.0496	19.726	19.5463	20.6975	16.9235	20.061	20.4798	21.0818
Scardovia_wiggsiae	21.4395	19.77	21.2575	17.9463	19.1183	20.1602	17.3687	18.8232	19.422	21.4319	18.5615	22.2848	21.3481	19.7138	17.6929	19.1691	19.2498	20.6079
Schaedlerella_arabinosiphila	19.5328	21.1206	20.5385	13.7393	16.7366	13.425	17.5178	15.7451	0	15.6865	17.237	21.051	20.7463	18.7205	19.9634	18.0385	14.3676	12.2471
Schleiferilactobacillus_harbinensis	15.2017	18.9342	16.284	15.8418	0	14.9645	17.5776	15.5651	15.3193	15.9006	18.229	14.8859	20.1428	18.9615	17.1223	16.0551	17.7495	17.1189
Schleiferilactobacillus_perolens	19.8195	19.9	16.6573	20.0415	17.9921	17.6513	19.3595	20.4612	17.281	18.5141	20.7265	18.753	11.3324	20.1479	20.0553	18.374	19.5486	16.0864
Schleiferilactobacillus_shenzhenensis	22.7654	22.7574	17.241	22.5333	17.6743	14.3271	18.1038	18.825	18.1043	16.5974	17.5128	16.8053	18.6037	20.1625	18.2004	18.7987	19.4837	17.4117
Secundilactobacillus_collinoides	20.589	20.7554	21.1449	18.51	18.946	20.5556	19.6597	20.0146	18.9116	18.6001	19.6609	19.6064	19.0975	20.043	19.7742	20.4409	20.1586	18.3605
Secundilactobacillus_folii	18.7569	19.5387	18.1781	15.8716	15.4204	18.6503	11.5987	16.7166	19.4293	14.7014	21.5298	18.9114	17.7804	19.2041	19.0464	16.3519	19.9871	20.602
Secundilactobacillus_kimchicus	21.7802	20.002	15.0904	20.2244	0	13.8771	18.3623	20.9813	16.3455	16.015	14.9815	17.8679	19.6498	20.8949	18.7931	19.593	19.4755	16.6525
Secundilactobacillus_malefermentans	18.4222	14.6192	17.4789	16.9235	13.872	16.9644	20.3246	20	18.2386	18.0276	16.0703	19.329	17.1538	21.1935	16.7977	16.755	16.7475	19.8567
Secundilactobacillus_mixtipabuli	15.0889	15.2898	11.7249	0	10.0661	0	15.9064	14.1647	15.852	0	12.2334	14.3131	11.9215	13.6047	17.0943	13.1792	15.8054	0
Secundilactobacillus_odoratitofui	18.2912	18.7891	18.5866	17.4515	17.1333	17.0578	22.0333	19.9139	18.3071	14.9764	18.3359	19.631	15.7135	16.8929	19.4402	18.0609	17.3667	16.6581
Secundilactobacillus_oryzae	19.5305	18.7518	18.684	15.535	14.7407	19.0745	21.068	17.1243	14.5675	15.0247	17.0827	19.6393	20.4512	21.0048	0	16.6789	16.3401	19.4081
Secundilactobacillus_paracollinoides	17.3603	19.761	18.6197	19.6977	17.1025	14.2105	16.9379	18.2595	17.8895	15.9547	20.3616	21.1015	17.1761	21.9623	17.9423	19.8757	17.3597	18.0052
Secundilactobacillus_pentosiphilus	22.144	22.1369	18.1043	21.1902	17.5186	17.8122	17.8595	17.7991	19.3448	18.2611	12.6864	16.9098	16.4603	17.9876	19.5019	19.6458	18.0783	15.7432
Secundilactobacillus_silagei	19.5774	19.7629	21.1766	20.8053	18.0142	12.8679	21.3958	19.8803	20.4859	17.3319	20.7001	22.468	19.2329	21.8774	20.3072	18.4438	19.86	12.0473
Secundilactobacillus_silagincola	12.1293	16.0676	15.4025	19.9295	12.3579	13.2805	22.2619	15.7622	0	16.4114	19.2813	13.4046	19.0295	18.4841	19.6436	15.9306	18.2321	15.6453
Secundilactobacillus_similis	20.5311	15.0935	15.6644	17.3931	12.4407	17.7429	17.2297	19.0162	16.9079	17.7744	18.9043	16.8431	14.0633	20.4788	16.4264	18.0629	18.9477	17.9208
Sellimonas_intestinalis	18.1903	21.9112	16.0837	0	22.5094	20.4437	16.9981	18.4137	17.5697	19.3763	17.5203	18.3211	21.172	16.2465	19.4842	19.874	19.5759	19.675
Senegalia_massiliensis	16.2456	16.5555	0	16.7872	12.2932	14.7141	16.0369	17.1689	15.7486	15.2819	14.8815	0	12.2105	18.7565	12.1152	16.0607	15.3755	11.9369
Senegalimassilia_anaerobia	22.9495	23.3346	21.9504	21.5549	19.878	20.9997	23.3673	21.4218	21.4347	20.5097	21.6324	21.8727	22.6426	22.9512	20.1166	23.2572	21.8625	20.0484
Senegalimassilia_faecalis	22.4888	23.5696	22.5272	22.6034	22.5839	21.5786	22.9978	20.4843	22.0546	21.3367	20.7207	22.8242	22.6188	23.0833	20.7882	21.386	21.5246	21.9877
Shigella_boydii	18.3933	18.2114	17.9178	20.176	14.8676	18.429	17.2967	19.0448	18.0047	17.0329	16.9244	16.9817	18.493	19.1764	16.4834	17.4603	16.836	15.742
Shigella_dysenteriae	21.0405	20.4161	20.5929	13.0674	19.3789	18.507	15.7218	19.1468	17.2749	15.5472	16.8913	12.5761	0	18.6279	16.4745	19.1593	16.1832	18.0166
Shigella_flexneri	21.7327	22.4192	16.1334	20.8863	14.0495	19.3996	17.3487	19.7726	19.1031	21.2344	18.9998	18.4004	15.9725	18.7045	15.7021	21.8669	19.1686	11.8329
Shigella_sonnei	24.3218	22.6067	16.417	22.7542	10.9226	12.957	22.15	20.9671	17.2635	19.9216	15.1351	18.1537	21.3517	22.1872	19.7908	19.6735	18.9977	15.503
Shimwellia_blattae	17.4361	18.2689	18.5696	17.1604	18.6327	20.0487	22.0115	21.3217	19.7048	14.7057	19.1882	17.2695	16.3631	21.6134	19.2037	18.0985	19.0087	19.9408
Shuttleworthella_satelles	0	12.2473	11.8185	14.82	0	12.399	13.5356	11.815	11.025	14.0147	11.151	0	12.7505	11.041	10.7778	12.5292	12.3485	17.481
Siccibacter_turicensis	16.2435	21.883	16.7331	16.7679	19.078	17.5318	21.6184	17.5296	19.6402	18.2964	20.7311	18.7178	11.3348	20.4023	18.8671	17.3496	17.6376	15.3057
Silvania_confinis	17.624	16.283	18.7998	16.0396	12.1137	15.5136	21.1095	20.3243	19.5377	15.9529	19.0693	17.7869	15.7294	20.56	15.5901	20.0912	19.9087	15.6305
Silvania_hatchlandensis	15.8685	17.3949	16.3326	15.5585	11.6039	14.6276	0	15.7302	14.2809	0	16.3903	13.8516	17.8703	16.7068	16.506	12.6381	15.3381	0
Simiaoa_sunii	21.3359	18.1374	17.9701	16.4007	17.6475	18.9167	15.2906	15.5011	18.6813	18.1979	16.7924	16.8269	13.7541	21.0513	16.9241	19.5833	15.5964	14.8087
Solobacterium_moorei	19.4674	21.7937	20.8888	21.3403	19.0002	19.775	21.2719	20.7285	20.197	17.975	20.3347	22.0269	21.0619	21.3877	19.1364	21.2587	18.3822	17.022
Sporofaciens_musculi	21.7829	20.6143	20.63	20.8599	12.8765	16.2099	20.3388	19.7884	19.0115	19.7578	18.2877	21.2761	12.203	20.27	13.9293	19.9355	20.371	22.5257
Stecheria_intestinalis	20.9165	22.7824	20.5074	22.5729	21.8512	20.0716	21.4857	21.7226	19.5631	20.0119	22.7627	20.4184	21.3737	20.6044	19.4613	20.7793	20.3768	22.1118
Streptococcus_acidominimus	19.3716	23.632	18.8352	20.1775	17.7284	13.6537	17.8494	20.6124	19.7252	18.5805	21.1439	19.7626	21.5182	20.9243	19.1216	20.1606	19.2194	16.3109
Streptococcus_agalactiae	22.1315	20.0626	19.5331	20.4578	19.691	20.1854	21.912	21.772	20.2925	18.8235	20.8605	19.7741	21.6139	21.9868	19.5476	21.53	21.4923	18.074
Streptococcus_alactolyticus	17.4664	17.211	16.8563	17.7806	11.6932	11.7429	17.3574	15.9968	16.6577	13.7244	15.8373	14.3971	18.6221	12.4303	18.2749	16.459	16.5482	15.4585
Streptococcus_anginosus	24.2148	21.375	19.9358	21.6129	19.8268	21.1638	22.3589	19.8026	18.4887	18.5903	22.5822	22.9653	21.16	23.221	19.7373	21.0455	20.8189	20.6148
Streptococcus_australis	16.8169	21.3344	16.5196	16.8811	18.0216	11.7805	13.109	15.587	17.791	17.8149	17.8125	19.1555	17.991	18.1434	16.5685	17.5847	17.1128	13.0891
Streptococcus_azizii	19.1001	16.7774	17.5683	0	13.5639	14.3616	18.8263	16.9005	17.138	15.0841	16.3653	17.852	17.7235	18.824	0	16.8427	15.9562	0
Streptococcus_bovimastitidis	19.7802	23.451	18.3187	20.2456	15.63	0	21.1181	17.3217	18.2755	18.3063	15.3074	18.642	19.7218	21.0481	12.3075	19.8353	18.6868	13.4242
Streptococcus_canis	17.7257	15.1367	15.6182	14.4289	0	15.0291	19.4418	13.7751	15.3056	12.4148	17.547	0	14.2743	13.0366	11.9812	18.6875	15.0826	12.5513
Streptococcus_chenjunshii	20.0346	19.8709	21.1362	16.4794	22.6775	19.9633	17.0168	19.3374	20.7922	18.1366	17.7972	18.0392	18.3007	16.2146	20.5539	17.6413	20.5675	20.2883
Streptococcus_chosunense	15.9286	0	15.7451	16.2876	0	0	0	14.8815	10.9965	12.1635	0	0	0	0	0	0	0	12.4818
Streptococcus_constellatus	18.5169	18.263	19.8316	21.1828	18.5238	16.4402	18.1548	18.1197	19.2051	18.248	17.5801	19.3606	20.4747	20.9794	19.7153	19.5066	19.9982	20.6404
Streptococcus_criceti	21.1377	18.3109	20.2586	17.1347	17.862	18.6301	21.0554	18.8339	17.2323	21.8237	18.0396	17.5077	16.2433	21.7153	20.3649	18.3582	16.9316	19.4007
Streptococcus_cristatus	19.7386	21.1135	20.4791	20.3758	18.8624	18.8492	20.7679	20.4306	20.1254	19.7598	17.888	21.5423	20.1135	19.7372	19.3416	18.368	18.3826	19.1791
Streptococcus_cuniculi	20.2454	21.8188	19.2584	20.3272	19.0861	20.3226	21.4388	20.9834	17.3766	19.2974	19.0095	20.1239	16.0516	20.866	19.1766	19.0875	19.7834	20.6958
Streptococcus_cuniculipharyngis	14.4672	18.7531	16.371	17.3433	14.8445	14.6532	16.6308	15.5589	14.0476	17.5349	18.0504	15.4979	14.6165	16.6367	15.848	17.8596	16.9203	19.2152
Streptococcus_danieliae	20.5719	20.7124	18.798	21.6475	13.9437	17.1488	21.275	19.2905	19.3651	18.5078	18.7716	19.3989	20.0125	20.1925	18.2818	18.8649	19.455	20.7246
Streptococcus_dentapri	0	15.7419	0	0	0	0	0	0	0	0	0	0	0	0	0	0	0	0
Streptococcus_dentirousetti	0	0	0	0	0	0	0	0	0	0	0	0	0	0	0	0	16.1532	0
Streptococcus_downei	18.1831	19.7342	18.838	18.7034	15.0679	17.4503	17.7158	19.2833	15.9671	18.2511	18.4093	15.2836	17.9876	18.0302	17.6329	17.4477	19.8691	17.1134
Streptococcus_dysgalactiae	15.0286	18.3685	17.6362	20.662	18.4463	14.8163	16.8342	20.0342	17.4012	10.5923	19.6275	17.9223	16.428	17.9308	18.6179	16.9743	15.9507	16.8989
Streptococcus_equi	22.5589	22.5589	19.2801	23.871	19.6709	19.176	22.3634	22.1951	21.4427	21.0074	21.2966	21.4812	22.2635	22.5629	22.9289	20.442	20.2928	17.5334
Streptococcus_equinus	20.1742	20.766	19.9442	21.074	19.5123	20.0023	22.3581	22.0385	20.7983	19.33	20.9506	20.0608	22.8848	23.005	19.2258	21.4002	21.1133	23.5214
Streptococcus_ferus	20.3269	20.4429	20.2552	19.9489	14.9505	16.9517	17.7982	19.6934	19.1042	18.9691	20.3812	20.349	17.8764	17.7077	19.0485	21.013	19.3503	20.2385
Streptococcus_gallolyticus	25.127	21.4805	20.9356	20.815	19.4608	18.1002	22.2599	20.3675	19.2431	19.3328	20.3922	20.4856	19.962	20.3915	18.8862	20.9804	19.8048	19.7087
Streptococcus_gordonii	18.9673	18.8699	18.2125	21.1019	18.6119	17.0547	15.1858	17.7755	13.6557	16.4616	18.2569	19.2873	13.9037	14.2502	16.5784	11.75	17.8965	17.808
Streptococcus_gwangjuense	15.0991	15.6242	15.3115	17.1112	0	0	0	0	0	15.833	0	15.3039	0	0	0	15.4066	17.3678	16.2588
Streptococcus_halitosis	0	0	0	13.2816	0	0	15.2743	0	14.0382	0	0	0	11.1972	0	0	14.9395	0	0
Streptococcus_henryi	18.6334	19.9217	19.2314	20.8383	18.9922	15.0098	21.2851	20.4565	21.4329	18.899	22.2352	21.5045	21.5078	20.916	21.5377	19.6224	19.2041	17.2699
Streptococcus_hillyeri	19.0678	21.9924	18.3603	21.7748	18.3013	21.4362	18.323	20.6433	19.0827	17.6628	19.7456	20.4974	21.8279	20.6432	19.0111	19.9325	19.9447	22.111
Streptococcus_himalayensis	26.6086	22.284	18.7456	19.7626	20.7855	18.5339	16.0829	20.4632	17.4362	17.9057	17.9025	20.3769	25.113	19.0795	24.6513	17.2885	16.5983	15.7535
Streptococcus_hyointestinalis	21.0828	19.9539	19.9771	20.2152	19.7013	17.8112	18.7196	19.3211	17.5691	17.5196	18.0002	19.831	18.2149	17.486	18.6061	19.988	19.0153	16.6092
Streptococcus_ictaluri	18.5601	17.9096	18.4272	21.1529	17.2265	13.4203	21.5237	15.3569	13.9451	14.9345	18.5513	18.1542	18.0245	22.141	18.0674	19.6407	16.7277	16.8165
Streptococcus_ilei	21.1785	17.829	20.6792	16.2177	17.8099	15.9471	15.8027	18.2061	16.6677	17.225	18.3718	0	15.287	16.4434	16.2416	15.5978	17.0539	17.1897
Streptococcus_infantarius	17.8562	17.6145	17.7861	15.8553	13.1926	15.5399	17.8784	17.3285	16.58	16.0332	0	22.4054	16.7608	18.7672	17.5822	15.3093	18.207	18.1134
Streptococcus_infantis	18.5208	21.2284	21.9375	20.3907	19.8416	17.5471	21.034	20.4225	18.9961	18.5419	19.343	17.4005	20.5771	21.028	20.1328	19.8743	14.9935	18.066
Streptococcus_iniae	19.9886	20.4085	16.4781	18.0199	19.0507	17.895	19.097	16.0505	14.327	16.3614	16.0213	18.9189	18.0077	18.0342	16.112	19.0232	16.3166	17.9727
Streptococcus_intermedius	18.7334	19.6275	19.278	20.8066	0	16.9889	19.7955	19.8469	16.5455	17.555	17.8128	13.6083	19.201	18.3013	15.7521	16.7481	17.6247	18.8725
Streptococcus_lutetiensis	20.648	12.5492	12.3138	16.5741	14.6544	14.3971	19.5352	15.5032	15.8141	16.7281	18.1903	15.4375	18.3348	20.3076	17.5963	17.41	16.5956	17.4119
Streptococcus_macacae	17.1398	19.0191	17.6821	19.9448	12.0701	15.5758	21.757	16.3888	19.9685	18.2515	19.4956	19.5319	16.3865	16.7475	19.6716	19.3184	19.212	12.1816
Streptococcus_macedonicus	17.0866	17.2725	17.4011	17.6801	15.7049	15.938	14.3466	18.3819	18.3688	16.6016	16.218	22.2857	14.449	21.4629	18.8827	18.441	14.178	0
Streptococcus_massiliensis	19.0553	18.5471	16.1845	16.0321	18.6246	14.3847	14.1353	20.7128	19.0589	15.538	17.3701	17.4287	13.8188	19.2814	15.4617	17.3439	16.7206	13.9547
Streptococcus_merionis	23.6897	22.0899	19.1883	20.8042	19.5429	18.1586	21.0307	20.3224	20.7843	17.7982	19.5396	20.4892	18.8151	20.4819	21.1561	18.0642	19.3061	17.4622
Streptococcus_milleri	15.617	15.4919	0	16.7032	18.8454	16.3491	16.58	16.7316	15.9311	0	14.4722	13.5135	13.5406	0	16.7681	14.8526	14.0369	13.9472
Streptococcus_minor	22.9581	21.9514	21.736	17.3973	13.6586	12.9401	21.2365	0	20.0712	16.7724	20.8946	17.3979	20.8506	19.0334	15.174	19.3275	17.3692	19.5941
Streptococcus_mitis	26.9769	26.4681	22.9399	26.6813	23.0377	21.8008	24.4854	23.5684	24.3632	25.0446	26.237	26.796	23.4673	23.9402	22.8652	26.5359	26.2076	25.8969
Streptococcus_mutans	22.1434	22.2529	20.9494	21.9219	17.4008	19.1563	18.2527	18.865	18.7806	19.0609	18.0163	17.6361	18.9916	20.4363	18.6349	18.3011	18.8673	16.9146
Streptococcus_oralis	23.5812	24.6692	23.2609	24.0993	22.329	22.1104	22.88	23.1725	22.4185	22.5132	23.0353	22.5498	23.3052	24.2529	22.1558	22.3468	22.5722	21.9
Streptococcus_ovuberis	18.6426	18.0614	18.7096	18.5674	18.2652	16.1844	17.544	17.6463	17.0407	18.3935	17.6554	18.1597	16.3375	18.925	18.4907	20.5994	17.4992	17.0303
Streptococcus_pantholopis	19.3697	20.7563	18.9677	18.4594	19.0289	14.5256	16.6904	16.3363	19.0877	15.0116	19.2209	19.9619	17.7227	14.9475	19.1141	19.4808	19.0735	16.7059
Streptococcus_parasanguinis	21.5795	20.858	19.7845	21.4535	20.2672	19.7849	19.2405	21.1321	18.2218	18.2878	20.6632	22.5723	20.2926	20.7022	20.7001	20.2106	18.9793	20.2426
Streptococcus_parasuis	17.0016	15.4816	15.5323	0	14.792	13.7994	11.0957	19.8309	20.6588	0	15.2548	15.3897	14.7107	17.7553	14.8204	17.1939	15.9119	18.063
Streptococcus_parauberis	20.5101	17.6644	20.1849	15.3993	16.6494	15.5301	19.8335	18.3059	15.6658	19.8723	20.0509	18.8277	17.4416	19.4992	18.4963	20.6404	18.6762	17.2639
Streptococcus_pasteurianus	19.5781	18.7109	17.1605	20.0326	17.1299	16.3307	18.0394	16.769	19.5855	16.9648	20.6952	21.1588	17.7516	18.0065	20.6574	16.2606	16.7722	17.6441
Streptococcus_penaeicida	25.628	19.6543	20.2179	17.9379	17.9714	19.0722	20.6746	17.2176	18.9687	17.5404	17.075	19.8335	20.7294	21.3286	19.2049	15.5427	18.518	18.1046
Streptococcus_periodonticum	0	0	17.7319	18.1088	0	0	0	12.6591	14.3178	12.2823	17.9332	16.2424	15.8719	0	0	18.5091	0	0
Streptococcus_peroris	17.21	17.6692	17.4251	15.8958	13.1205	13.1113	17.5714	12.9677	15.0405	14.0457	16.6792	17.9641	17.6489	17.1296	14.7545	15.0413	18.9393	16.7327
Streptococcus_phocae	15.0781	21.1533	16.787	19.9205	17.8734	17.8806	19.2632	19.1308	16.4633	18.6385	17.4676	14.9552	12.3629	16.3564	19.6225	18.4729	17.5318	16.0301
Streptococcus_pluranimalium	19.3077	21.878	18.8299	20.515	18.8981	20.1047	21.3762	20.4192	17.8915	17.8416	20.4001	18.5655	19.1669	19.8979	20.6478	19.1479	19.3159	19.1865
Streptococcus_pneumoniae	22.056	22.0709	19.8398	21.9381	21.1047	18.0823	20.7036	21.526	19.9515	18.5285	21.2783	21.0445	18.2789	20.1773	21.4427	20.4072	20.1247	21.4436
Streptococcus_porcinus	19.5603	20.4076	20.4064	17.946	18.835	20.5503	22.1915	17.3915	19.6287	16.5903	21.1974	18.8269	19.683	20.6413	19.236	20.2509	19.9681	20.3846
Streptococcus_pseudopneumoniae	16.9384	19.6025	13.5338	22.9481	13.6868	16.01	13.1387	17.5133	14.0672	13.3636	19.8404	16.6608	16.7016	13.2954	14.7722	16.5527	17.406	19.8834
Streptococcus_pseudoporcinus	18.5955	23.4008	18.9799	20.5712	18.2231	20.3963	19.6547	20.633	17.9689	21.4148	17.7985	17.0721	21.0514	20.9716	17.7505	17.4028	17.801	18.8188
Streptococcus_pyogenes	22.273	20.8566	18.893	22.7056	19.7426	18.8377	20.6684	21.0922	21.3046	20.6993	21.5389	19.8885	22.4614	16.4995	18.152	20.5061	19.9737	20.7343
Streptococcus_ratti	17.2683	18.1257	16.4745	17.6547	17.0039	12.6038	0	14.9653	15.7763	0	0	13.2386	14.1555	15.2858	15.0326	15.8404	16.5125	16.0511
Streptococcus_rubneri	14.1302	20.5988	15.4111	12.2769	17.0803	0	21.1044	20.2133	0	16.4049	16.0023	14.1287	18.7245	16.5952	16.5513	12.0764	18.4882	19.5415
Streptococcus_ruminantium	19.1554	17.6573	15.6766	19.8421	18.4769	11.4554	16.0817	16.676	19.4153	15.5101	17.4492	20.0225	13.308	15.3767	13.3864	18.0818	18.4441	16.4462
Streptococcus_ruminicola	19.5694	16.4906	15.4059	17.1297	16.3131	15.8854	10.8447	18.0285	17.5332	19.7392	17.8148	17.7228	15.1954	16.4666	17.786	13.6815	16.0122	13.4081
Streptococcus_salivarius	19.6508	20.9792	18.6575	18.5917	19.3597	19.6603	22.0444	18.2162	20.8749	19.5341	19.9087	20.9926	18.6815	21.5381	21.3043	20.2595	17.87	18.1492
Streptococcus_sanguinis	23.3597	22.0956	22.9229	23.2674	21.1349	20.8826	21.3036	23.2786	22.2096	20.0791	22.4398	22.0603	22.6611	23.2236	22.1121	21.8529	21.0514	21.2097
Streptococcus_sinensis	13.1321	13.1022	18.7752	14.8975	0	0	13.476	0	16.9854	0	16.7222	20.1539	12.8033	17.2299	0	14.8399	17.102	0
Streptococcus_sobrinus	19.6557	20.8098	18.4809	20.8195	18.0266	16.3278	17.4053	16.9628	17.4043	17.2182	16.6561	18.1999	17.8265	17.1205	18.1313	18.1533	18.0095	19.0014
Streptococcus_suis	25.6435	24.6023	22.6473	23.5666	21.555	21.6627	24.3069	22.7572	22.6633	22.6904	23.1523	23.4118	22.7262	23.5567	22.6023	23.1126	22.4193	21.7197
Streptococcus_symci	0	0	17.4093	16.6276	16.4682	20.051	15.7307	19.8987	12.6728	0	14.4749	0	0	0	0	14.156	12.9423	0
Streptococcus_thermophilus	20.8259	22.9233	17.9546	18.0757	19.041	17.6862	20.4871	19.3484	18.8805	18.3196	18.2801	16.0597	19.6401	20.6189	18.7756	18.1885	19.5645	19.833
Streptococcus_troglodytae	21.3243	18.722	16.0928	18.65	12.7408	18.6674	21.3215	19.8615	19.5229	18.331	20.7273	17.7851	19.9405	19.1455	20.3999	18.8876	15.2769	18.9483
Streptococcus_uberis	18.2275	19.3137	19.6285	17.3422	15.9135	17.3271	15.9251	17.3553	14.5889	18.3942	17.0584	18.1373	17.3256	16.5546	15.394	18.9075	17.9963	19.8614
Streptococcus_urinalis	17.9009	23.6782	15.524	20.7538	16.0126	18.213	21.3502	16.4047	16.3077	17.5299	14.1355	17.4692	17.3093	17.5136	16.8688	13.572	11.0635	15.4158
Streptococcus_varani	24.5036	24.1365	20.3749	21.731	20.3933	19.2079	22.3826	17.3342	18.826	19.9477	20.1056	22.1088	19.9341	19.8939	20.1505	19.8485	19.7277	20.2632
Streptococcus_vestibularis	17.978	22.7253	19.1614	22.7945	17.0264	17.6299	15.5784	19.8742	16.9158	18.0901	18.2354	16.9639	15.4463	20.8321	18.2568	17.0589	17.6316	17.2102
Streptococcus_vicugnae	12.3655	18.506	15.3615	18.6733	13.7555	13.4985	20.0969	15.3471	17.0881	18.1183	13.6847	18.4003	18.1332	19.6522	16.8679	12.5932	12.4937	15.7752
Streptococcus_viridans	15.7866	19.4387	20.2384	17.1031	11.6348	10.7439	17.7222	13.3005	13.6681	15.8254	16.8052	18.5972	0	17.1866	16.3255	13.5576	17.5031	10.1001
Streptococcus_xiaochunlingii	13.3982	12.1769	15.9611	14.2508	14.1967	0	16.6279	13.0962	12.6353	14.8636	15.6917	0	12.4802	16.4326	15.9479	14.1046	14.9454	14.8649
Streptococcus_zalophi	19.6856	23.477	18.3092	12.5315	14.853	0	12.3307	16.5984	0	14.7268	12.08	17.5692	15.0358	19.2808	16.7829	13.8157	15.8012	15.9911
Suipraeoptans_intestinalis	0	18.976	17.8238	16.6362	0	11.6325	16.9399	13.6519	13.0229	0	12.4644	20.2754	12.5736	15.4588	0	16.3118	15.6739	16.4682
Sulfuriroseicoccus_oceanibius	24.3205	22.859	22.7161	19.2915	18.7562	19.9635	22.3737	21.5737	20.9463	19.3152	20.9091	22.6691	21.001	19.8368	20.063	21.5699	22.5545	21.7116
Superficieibacter_electus	16.6171	16.6092	17.7667	14.686	14.2997	12.2516	16.1985	13.4944	15.1674	17.9055	18.8724	20.4591	20.2289	17.2696	15.8685	19.6324	18.2953	13.8307
Tenebrionibacter_intestinalis	18.3986	18.8593	0	18.4433	13.6001	0	0	0	0	16.4485	13.3799	19.0329	0	0	0	17.3799	15.9662	15.8595
Tenebrionicola_larvae	17.0983	19.1294	20.5981	14.7449	16.8145	14.3969	15.7329	13.371	18.7756	21.734	20.1467	18.4072	0	20.157	19.0615	17.8857	17.5162	17.927
Tetragenococcus_halophilus	21.9466	21.3322	19.1568	19.8148	16.8048	17.6602	18.093	21.3084	19.4788	17.2891	20.1235	16.5755	18.7797	21.7593	18.8351	18.3317	18.8691	19.0002
Tetragenococcus_muriaticus	20.0959	20.0106	19.1521	20.8325	19.9087	16.1349	21.1634	20.2309	17.2471	19.781	18.4847	18.8835	20.5686	21.0265	17.0621	19.2528	18.332	16.9404
Thermobrachium_celere	16.5995	17.0003	14.9792	14.032	0	14.4856	14.363	15.6957	13.2092	14.3024	15.1044	17.161	0	14.0418	15.3789	14.293	14.6927	14.3875
Trabulsiella_guamensis	0	17.214	17.5821	14.4115	13.8142	14.4424	18.5767	17.695	0	14.4166	17.6063	18.8067	15.8064	15.4884	15.013	17.8957	13.9798	14.274
Trabulsiella_odontotermitis	14.7321	0	16.3382	15.438	13.1849	20.2327	16.9237	15.2204	13.9135	17.032	0	13.9236	19.1699	0	17.5771	13.4363	14.6898	17.3916
Unclassified	31.8917	31.3105	30.1244	31.0506	29.1293	28.6403	30.3839	29.8151	29.3921	29.2205	30.2314	30.752	29.9295	30.5027	29.4857	29.8233	29.6082	29.7047
Vagococcus_acidifermentans	20.7428	20.4418	21.6564	20.7881	18.6202	14.7721	22.8563	20.6663	17.8193	17.4366	20.9303	21.6961	20.6728	22.8161	20.6936	20.6738	20.3614	18.6313
Vagococcus_allomyrinae	21.2401	23.0381	21.5669	23.1942	21.1567	19.7196	20.1535	22.0401	18.6336	18.7709	21.6216	21.3822	21.8392	22.0253	20.3141	22.1748	20.2184	20.209
Vagococcus_bubulae	19.9517	21.4121	19.9737	20.4402	20.7049	18.7903	16.7515	21.0397	19.4807	17.9518	20.0205	20.4068	19.1791	19.43	20.6866	19.1534	19.1447	17.7686
Vagococcus_carniphilus	20.5061	20.1543	19.8229	20.8552	19.3588	20.1696	21.4044	20.4642	19.4193	19.284	18.2066	17.913	20.7611	20.4733	20.4731	19.8388	20.035	19.059
Vagococcus_coleopterorum	17.787	20.0053	16.9053	20.0879	16.9939	14.6521	20.0855	19.2274	17.5308	17.2436	17.7978	21.781	17.4177	19.1607	18.061	19.8074	18.4389	17.8176
Vagococcus_elongatus	19.8175	21.7225	21.1166	20.252	19.7318	18.4424	21.1156	21.4198	20.4055	20.4091	20.4355	20.3126	20.9662	21.6977	21.3442	22.5521	20.3318	18.4732
Vagococcus_entomophilus	25.9028	24.6664	20.6657	23.7108	22.9243	18.6068	23.3059	22.2555	20.4391	21.4383	20.1619	20.9747	23.1138	23.1502	19.9655	20.4325	20.8393	20.5667
Vagococcus_fessus	21.3646	21.7818	20.2058	22.7088	20.6206	20.061	18.5753	20.5449	17.8643	19.9877	17.2984	16.936	17.854	21.6473	19.9459	17.3766	18.4022	19.9128
Vagococcus_fluvialis	22.7019	22.544	21.2082	20.9114	19.8542	19.3289	20.4614	19.6989	19.7521	19.3375	21.3807	21.291	22.1821	22.5407	20.1579	20.6557	21.0296	20.5125
Vagococcus_humatus	21.6343	19.1218	19.1873	19.9214	17.8528	17.1884	21.2407	21.1228	20.142	21.5667	20.7493	19.8359	18.9829	22.2793	18.3553	21.1938	20.2904	21.3001
Vagococcus_hydrophili	22.5519	21.2469	20.1302	20.4573	19.2174	21.1452	20.8839	20.9421	18.3356	19.1638	19.7832	20.0132	21.5601	22.2348	19.2178	20.2716	19.4677	21.5115
Vagococcus_lutrae	18.0072	22.2311	22.5844	22.6846	21.728	16.9395	21.3201	21.173	21.0595	16.7735	18.3021	22.377	21.4215	21.5051	18.9119	21.8463	22.4285	21.8008
Vagococcus_martis	18.9077	20.9938	18.0214	20.436	19.2643	18.4549	21.3975	20.2796	18.9422	18.8159	19.372	18.4161	17.4492	19.8903	18.8271	20.7169	18.7625	17.4371
Vagococcus_penaei	20.8575	20.7152	20.3292	22.6226	19.1238	18.1009	20.3732	18.4669	20.3348	19.437	20.5697	20.5253	18.0033	20.6969	20.5485	18.2201	18.6338	19.3793
Vagococcus_salmoninarum	21.8509	20.452	20.3793	22.5089	18.3367	18.009	21.9301	21.6385	19.5787	19.8192	19.1021	22.4186	19.9958	21.2498	20.4081	20.3065	19.8471	20.203
Vagococcus_silagei	20.4144	18.8698	18.8698	21.0412	21.1307	21.1795	20.455	19.4879	19.125	19.1918	20.0108	19.2553	19.4465	19.9801	19.4039	20.5966	19.1154	19.4215
Vagococcus_teuberi	21.7868	19.0819	17.79	17.7393	18.8483	16.103	0	15.1805	15.0642	17.0949	19.7955	18.512	18.3473	12.7782	19.9153	19.4408	17.0634	15.9501
Vagococcus_vulneris	21.8964	22.658	18.9819	22.5369	17.0253	18.102	20.9445	19.3992	18.1364	19.9788	21.0245	21.6499	19.7227	20.0646	19.5911	19.1426	20.7832	19.4475
Vagococcus_xieshaowenii	20.5089	19.2205	14.4882	18.2481	0	12.218	0	12.7991	14.2035	13.9092	17.7824	21.6067	17.0731	14.6948	15.1809	14.4071	11.0869	19.8355
Vagococcus_zengguangii	19.1352	19.2474	18.1869	20.5881	19.4057	16.7053	20.1977	19.7708	19.8708	17.0618	20.3564	19.6696	20.4724	22.8891	20.5702	20.5117	14.9816	17.3505
Variimorphobacter_saccharofermentans	18.3237	17.9825	20.9083	21.0465	21.0133	0	13.6599	18.5104	16.9035	18.2349	20.9017	14.3512	18.4144	19.3533	15.3568	20.5812	17.7863	14.42
Veillonella_atypica	24.9246	24.1756	22.8561	23.6328	21.682	20.0741	22.3762	22.6414	20.8757	20.3715	21.1603	20.1827	22.0977	20.6686	20.696	21.409	20.7825	20.3139
Veillonella_criceti	21.6919	21.3108	22.7572	20.717	19.789	18.3985	22.8837	21.486	21.3865	19.7708	21.3526	22.5819	21.3192	22.819	21.4011	21.5875	22.4311	21.6735
Veillonella_denticariosi	24.665	20.7998	19.4474	20.8745	18.5237	20.3486	18.6852	18.6739	18.0705	18.1733	18.9982	21.4535	20.5404	21.687	18.2754	18.6267	20.5932	21.4198
Veillonella_dispar	24.9799	22.4977	20.5326	22.0785	19.3832	18.1207	22.017	21.2906	20.8966	22.0572	21.1666	21.4165	20.949	22.3616	21.144	21.0298	21.0876	21.5081
Veillonella_hominis	19.634	18.6017	19.4174	19.5748	16.18	16.336	18.9826	14.8881	16.7802	17.4092	19.8015	20.1073	18.6522	19.773	18.9796	16.874	17.7098	18.9529
Veillonella_montpellierensis	24.0482	20.8979	20.3302	23.2348	19.6605	19.8076	21.2889	21.6065	21.3686	20.2532	19.8831	22.2412	20.0682	20.1153	19.7445	20.3027	20.5869	19.6877
Veillonella_parvula	21.2809	20.9372	19.2119	19.5173	18.4231	17.9113	21.852	20.6597	19.9408	16.5321	20.0324	20.029	20.6635	19.6158	18.8894	21.1783	20.499	19.9076
Veillonella_ratti	22.4196	19.6388	19.1577	21.5051	19.562	15.6894	20.0859	20.5344	20.087	16.1186	18.0533	19.1331	19.1909	19.4223	19.0815	17.6429	18.9157	17.355
Veillonella_rodentium	19.5587	20.3211	16.7755	19.6255	17.64	18.303	18.8751	16.2551	21.5395	21.6078	19.224	18.7997	16.5975	19.2481	18.1456	18.6003	17.9534	18.8016
Veillonella_seminalis	22.2554	22.9215	21.4552	23.5746	20.3451	19.325	21.8779	20.993	20.8192	19.9894	21.2582	22.5249	20.8957	22.4154	20.2817	21.1466	21.2195	20.4919
Veillonella_tobetsuensis	21.4301	22.9016	21.8578	21.9362	17.8042	20.0468	21.9848	22.0644	19.8365	21.0719	21.4245	21.8061	21.3676	21.6263	19.368	20.6574	21.2686	20.5162
Velocimicrobium	19.3864	16.2566	16.4252	17.3225	12.2548	13.5937	16.3678	20.1574	19.5874	16.097	21.1262	15.6938	19.5196	16.351	20.0459	18.5442	18.4724	17.5711
Waltera_intestinalis	15.0629	19.1368	18.6981	12.7659	19.7293	0	0	0	0	14.4513	18.6502	0	0	12.6606	20.3812	15.7594	17.0864	0
Wansuia_hejianensis	17.3353	18.9486	16.5266	17.0288	12.4295	16.4522	15.9549	16.9398	15.3309	17.9394	17.4127	17.1737	20.5538	16.3286	17.6371	17.9388	18.5726	20.8437
Weissella_bombi	19.5922	14.2381	19.3512	20.1755	10.8752	15.4411	13.0777	20.3122	0	17.2085	17.1313	19.5845	16.4355	12.3494	17.4417	16.3719	0	16.1709
Weissella_ceti	17.6061	19.6252	17.8887	16.9582	18.8304	13.1063	0	0	16.1482	16.6434	17.0719	14.3316	12.7257	18.3201	16.4324	10.9023	16.9281	0
Weissella_cibaria	18.5123	21.865	16.5867	20.8884	15.9937	15.8367	19.8448	16.3702	20.3658	16.4782	18.3836	17.8029	20.2469	18.5193	19.3728	15.941	19.4046	15.195
Weissella_coleopterorum	19.387	15.4656	18.6693	17.3706	17.9305	13.1945	17.4564	15.43	16.1641	17.6852	14.3184	15.1825	17.4453	12.9747	15.4708	19.1017	15.792	16.6005
Weissella_confusa	13.9058	15.5987	14.4849	16.1836	14.9795	14.1588	16.5348	16.0586	11.2451	17.0485	15.2258	17.1093	16.6372	14.536	11.4592	16.4232	15.4376	19.1762
Weissella_diestrammenae	17.1267	16.7766	14.777	16.0533	0	0	22.91	22.652	0	15.0472	13.4416	16.1202	10.8806	22.8332	20.2909	12.2966	17.2063	0
Weissella_halotolerans	16.1665	17.4788	18.6231	16.6122	19.0271	17.62	19.7692	14.1777	16.7134	16.5792	15.695	15.0555	17.6807	21.0058	16.3301	15.7441	19.0119	16.2011
Weissella_hellenica	14.9637	17.6996	17.6601	16.017	16.4503	0	17.191	20.8025	12.9535	16.2754	14.8735	19.9008	10.7421	15.9844	16.0967	18.1684	17.6088	18.2999
Weissella_jogaejeotgali	17.3816	14.6142	12.1013	0	16.2459	13.0979	14.2613	15.3596	14.4195	15.247	14.6196	15.0455	0	0	15.4432	13.3287	0	15.291
Weissella_kandleri	20.5555	19.4105	18.7129	19.4519	13.9949	13.1284	18.9203	20.616	16.1496	13.4051	15.3169	0	19.6701	15.2982	15.8879	18.9691	15.3953	13.9961
Weissella_koreensis	17.5067	15.3528	11.7417	16.8808	0	14.585	21.068	18.0747	14.8686	11.6329	16.2857	16.3682	12.1435	17.7399	12.7815	0	18.1571	19.3552
Weissella_minor	24.877	23.4371	18.6384	22.078	16.2332	20.9873	20.6505	19.9205	15.5676	14.0789	20.284	12.6906	21.8993	22.2043	18.9494	20.2593	17.8834	18.4195
Weissella_muntiaci	17.1819	16.1899	15.579	20.435	19.1004	0	16.4129	16.3855	16.7149	16.9404	17.3042	15.437	16.4861	17.298	10.99	17.2227	16.0936	20.8691
Weissella_oryzae	17.7779	16.2347	19.6086	15.0756	14.3489	17.9218	16.1068	19.9523	18.8939	16.3193	15.9906	14.7238	17.0009	16.1474	17.8032	17.9917	16.4228	16.6756
Weissella_paramesenteroides	0	19.6346	16.6056	16.8363	0	0	16.7842	20.4135	12.6264	17.8927	0	16.2718	0	0	15.7866	16.6602	14.7106	16.4235
Weissella_soli	17.0432	15.7816	16.1783	22.9087	12.2545	13.5388	22.1006	22.1937	0	19.4876	18.4086	20.5323	18.311	21.869	19.3505	17.8499	18.3157	17.3543
Weissella_thailandensis	23.789	16.655	16.6382	13.9347	0	0	0	0	15.6147	0	12.1466	15.8249	15.0836	0	13.962	16.139	0	12.8228
Weissella_viridescens	17.8464	19.3624	19.1916	19.2899	18.5766	13.2651	19.9827	17.5163	19.8661	18.6484	21.4249	19.4799	18.0984	19.6186	16.9588	20.8354	19.1156	19.8965
Wujia_chipingensis	0	0	13.9519	15.872	15.7483	0	12.2207	19.7942	14.4556	14.936	14.1475	0	0	0	17.3162	0	15.2331	14.147
Yokenella_regensburgei	19.1567	23.5275	22.0238	13.0293	17.5504	15.5982	20.7815	13.843	0	18.8941	0	22.4818	21.8475	20.9514	16.7243	18.8976	18.9883	15.0779
Youngiibacter_fragilis	16.3737	22.8314	17.0984	21.7407	15.0995	13.1841	14.1402	21.4389	18.464	17.729	13.4508	14.9053	15.6292	21.7028	19.3802	18.8823	18.2666	19.1996
Zhenhengia_yiwuensis	0	15.8751	19.0744	17.6159	0	0	18.1306	13.2918	14.9799	15.7898	17.3214	16.6128	19.1324	18.9814	15.5282	17.0546	15.4667	15.4588

## Sheet: Mycobiome species abundance
Mycobiome species abundance (Log2 transformation)
Species	H01	H02	H03	H04	H05	H06	H07	H08	H09	H10	H11	AD01	AD02	AD03	AD04	AD05	AD06	AD07
Aspergillus_aculeatus	20.3656	20.9437	18.1284	19.894	19.5615	15.8446	21.7625	20.6174	18.7938	18.2932	19.83	18.2288	20.2194	20.3186	18.8922	20.6959	19.7327	16.9233
Aspergillus_arachidicola	24.3855	23.7424	19.5324	21.006	16.657	18.9403	18.8736	18.4593	20.1457	19.2431	19.9308	20.7458	20.8433	18.3163	20.7361	19.0111	19.4734	20.0754
Aspergillus_avenaceus	21.72	23.2168	21.6446	21.621	22.2555	19.0724	22.3356	20.7893	19.8389	20.013	22.7408	22.1817	20.6151	21.7131	21.5078	21.8227	18.6349	20.799
Aspergillus_awamori	18.4154	21.1347	19.0233	20.6152	18.1111	15.6586	17.3819	16.616	16.014	18.1841	21.3301	16.8324	18.4897	17.5406	17.9059	18.007	18.3133	15.9197
Aspergillus_bertholletiae	25.4601	21.1761	20.1102	22.0806	19.4097	19.8255	23.3061	21.4693	20.2203	20.3327	19.8207	22.3721	20.4553	22.8338	20.1425	19.0516	21.2007	19.4951
Aspergillus_bombycis	21.5589	22.5614	21.184	20.9945	19.9386	21.1572	19.8913	18.1046	20.7639	17.4987	18.2108	21.47	21.4319	20.176	20.76	20.971	20.6183	21.7435
Aspergillus_brasiliensis	20.8712	21.9284	21.4926	22.7136	21.2423	22.7916	22.1145	21.3481	18.306	19.6626	19.018	23.1306	22.4048	21.049	19.4713	21.0282	20.0402	22.1854
Aspergillus_burnettii	18.9306	23.0364	20.7107	20.5511	17.7712	16.7827	22.6842	20.9526	19.6467	20.5004	18.3864	22.9411	19.7853	21.8475	20.2872	20.8301	18.9799	18.8853
Aspergillus_caelatus	18.8693	19.3663	16.7358	17.5638	19.1292	16.3675	16.937	17.5452	18.4987	15.2842	19.5228	19.6409	18.555	17.0663	18.3637	19.6978	15.3819	17.8678
Aspergillus_calidoustus	23.1819	22.0258	21.9432	21.0025	20.2788	19.042	21.29	21.8482	20.8491	20.5594	21.2577	21.6649	23.3196	21.874	21.3206	21.6345	21.2583	21.2335
Aspergillus_campestris	21.8423	20.9752	20.9717	22.2722	19.6407	18.227	18.7731	20.1053	21.3831	20.5724	20.6196	19.9677	21.8842	22.5751	19.1774	21.2124	20.9532	18.4246
Aspergillus_candidus	20.149	20.0603	20.5858	22.0444	18.4868	18.9565	18.6424	19.7012	18.0249	18.7224	18.8211	20.0866	21.8951	21.0009	19.2805	19.7065	19.8027	21.3929
Aspergillus_carbonarius	21.7833	21.9408	20.5371	20.2634	21.3958	20.319	21.886	21.0583	20.9316	18.8568	22.5281	21.4764	21.7717	19.7447	21.8535	19.0109	19.7313	17.8042
Aspergillus_chevalieri	24.5956	22.3495	22.5329	21.036	20.183	19.3752	19.956	20.3469	22.2916	21.149	21.4543	21.6677	22.6179	21.4715	19.7369	22.1059	21.5763	21.399
Aspergillus_chrysellus	12.4382	13.0843	15.3005	12.7133	0	0	0	0	13.0786	14.0457	11.5859	14.2661	0	0	0	14.0686	12.6766	0
Aspergillus_clavatus	20.7767	22.0939	18.8023	21.203	19.2237	20.2737	17.5079	21.7969	20.6262	19.0457	21.6097	19.6351	20.2138	21.5134	19.3854	21.3995	20.4962	20.5272
Aspergillus_coremiiformis	24.9212	23.9934	21.7048	22.8456	20.9647	21.3587	22.198	21.4065	21.1139	20.6338	22.3567	21.5051	22.1253	22.827	20.8409	22.3942	21.7491	21.1326
Aspergillus_cristatus	21.7185	20.6513	19.891	20.2032	18.4972	19.6151	18.785	18.0119	19.5185	21.6802	18.8176	19.5119	18.6284	18.9948	17.2584	19.9911	20.4098	16.7773
Aspergillus_ellipticus	21.5854	20.9753	21.3893	22.4764	18.8392	20.7391	19.589	17.816	19.6271	20.1933	21.6638	21.3232	22.5047	21.6167	20.9274	21.3822	20.9008	20.3106
Aspergillus_eucalypticola	19.6376	17.9897	18.4597	20.4108	19.5516	16.9935	19.2533	18.9054	16.4641	18.7192	19.8219	20.3854	18.9779	16.8904	18.3446	19.5071	19.7516	19.1957
Aspergillus_felis	24.6151	20.8343	19.3875	20.5015	19.6363	17.7224	21.4066	20.9071	18.3234	17.5695	19.6559	22.2386	19.5156	20.891	19.4497	19.9228	19.9397	19.0236
Aspergillus_fijiensis	20.9115	19.751	21.8946	20.7833	21.3541	20.2288	17.7464	21.0403	19.2712	19.1112	20.3688	21.7221	19.9984	20.4197	21.458	19.7588	19.9092	22.6675
Aspergillus_fischeri	20.3777	19.5013	20.7103	20.182	21.0624	18.6697	18.16	19.3836	16.8794	17.3731	20.1855	19.9451	15.9522	19.2848	20.2507	19.9463	18.9715	17.6283
Aspergillus_flavipes	0	0	0	0	0	0	11.6538	0	0	0	0	0	0	0	0	0	0	0
Aspergillus_flavus	20.4682	21.1382	19.975	18.5116	19.1394	21.1244	19.6937	20.2401	18.6448	19.3349	18.8587	19.2154	19.8191	19.8535	20.2295	22.2858	20.7128	18.412
Aspergillus_fumigatiaffinis	24.8451	23.8278	19.7555	21.5502	17.3432	17.7901	22.3264	18.983	20.3414	18.6981	21.5282	18.9864	20.814	21.4864	21.1499	18.8567	19.5296	21.2485
Aspergillus_fumigatus	22.4439	19.2008	19.3049	17.7778	18.9366	20.3624	20.5233	20.3367	19.5421	21.3059	20.5392	19.9013	18.8804	20.2372	19.326	17.6383	19.1102	18.0553
Aspergillus_glaucus	24.3994	21.916	21.308	21.755	20.1687	19.5784	22.397	20.7187	20.8005	19.5869	20.2595	21.0486	19.2511	20.608	20.5829	20.4746	20.341	18.7941
Aspergillus_heteromorphus	21.0655	20.9796	20.0826	21.8984	19.4092	20.7699	21.9069	20.6415	18.1004	18.9048	20.6508	19.8486	20.8325	20.7305	20.2159	19.9412	20.4535	20.4135
Aspergillus_hiratsukae	22.0559	20.2161	20.1263	20.6703	20.127	15.5886	22.5253	21.3044	20.4012	18.9695	20.798	20.1945	20.0872	19.0717	19.1803	19.2761	20.4507	19.0109
Aspergillus_homomorphus	23.5883	19.0428	20.9313	22.5595	20.1656	21.6584	22.383	21.4295	20.5565	19.8656	21.8397	21.6714	21.5803	22.1298	20.354	20.2383	18.3171	20.9923
Aspergillus_ibericus	20.5351	21.411	21.018	19.9572	21.0216	20.5369	21.3625	20.3655	22.0728	19.9151	22.1427	19.1739	20.3203	21.7066	22.1736	21.137	20.749	21.2995
Aspergillus_indologenus	24.8141	23.4638	20.7725	22.1039	17.0493	13.6322	17.5769	22.0196	20.1407	18.714	22.365	19.8844	17.3619	21.4892	19.6973	21.1864	21.5888	20.1679
Aspergillus_japonicus	24.8477	23.6751	17.7604	23.3832	14.9628	18.779	21.1627	20.3709	20.0019	20.9066	20.6449	25.8372	21.0625	22.4778	17.5676	20.2208	19.9355	17.9597
Aspergillus_kawachii	23.1141	18.8559	23.5175	23.8614	19.0608	16.3989	20.0516	23.5637	21.3809	17.1447	24.5507	23.498	20.3661	21.5169	18.7719	23.482	23.6831	17.572
Aspergillus_lentulus	15.7055	19.6578	16.9144	20.7336	15.0961	14.4541	16.791	18.6825	14.7928	13.6466	17.4202	15.1868	12.8003	15.4164	20.023	20.2745	18.4266	14.6241
Aspergillus_leporis	22.4498	21.1748	21.3341	21.577	19.2429	18.6124	21.6264	20.733	20.596	19.2159	20.2151	20.2049	19.9755	21.5803	19.7472	22.4287	20.571	18.8089
Aspergillus_minisclerotigenes	22.4283	20.5338	20.7918	20.1024	17.5494	18.6104	17.8061	20.3104	17.2712	19.3597	20.5136	18.6382	21.6561	19.5912	18.8082	18.522	19.4776	20.4505
Aspergillus_mulundensis	21.3606	22.1592	20.0615	20.938	19.6581	19.7191	22.9701	20.6674	21.8753	19.4958	20.5524	18.5957	19.8878	20.7285	19.0545	20.5861	20.3067	20.6528
Aspergillus_neoniger	19.919	19.6597	19.3948	20.3473	19.2166	14.5028	21.3188	20.2492	19.7564	18.9887	20.0284	19.4335	19.7415	20.4719	19.9574	19.5264	19.4626	15.4074
Aspergillus_niger	21.1046	22.3481	22.3674	21.9613	21.3889	20.0158	22.3647	22.6744	20.8928	21.1408	21.1028	21.2129	22.4235	21.6889	21.2307	21.21	20.882	21.5752
Aspergillus_nomiae	20.8889	17.7938	19.9798	19.6076	21.0791	20.7297	19.2345	20.2405	20.6699	19.4539	17.9405	17.7926	20.7923	17.369	22.1093	17.5105	20.337	21.3983
Aspergillus_novofumigatus	18.8102	19.5238	17.7245	19.6885	18.2984	18.1592	21.663	21.5634	19.0148	19.2784	19.8113	19.5655	17.808	21.86	18.573	20.0853	18.6359	17.4192
Aspergillus_novoparasiticus	19.4529	19.8319	19.9282	21.4561	22.108	17.1183	20.9473	17.1393	20.3413	19.127	19.4993	19.555	20.3984	19.9994	20.1142	17.8807	18.7543	17.413
Aspergillus_ochraceoroseus	21.482	23.2876	22.3743	22.8435	21.9833	19.5623	20.7847	20.6653	20.7008	20.0439	20.6812	20.676	21.5273	21.8016	21.4368	21.0967	21.5484	22.039
Aspergillus_oryzae	20.2947	20.3142	19.3232	21.0382	20.1711	19.0453	20.3939	20.8444	20.984	19.6239	20.1463	20.0424	21.0825	20.4356	19.1081	19.1324	20.4955	18.5279
Aspergillus_parasiticus	21.7146	20.3038	17.1637	22.903	17.2591	20.5488	18.7744	17.1396	19.0012	19.2015	20.0024	18.3141	20.3856	18.4082	18.5933	19.6868	18.4405	18.8352
Aspergillus_phoenicis	18.9084	20.0203	17.4863	20.3307	16.6163	12.6563	20.7365	16.2114	15.5855	19.1107	19.3818	19.7939	17.0854	15.7168	19.8492	16.9334	18.9189	18.2043
Aspergillus_piperis	20.1031	18.6294	17.458	19.2161	18.0531	18.1232	19.2857	17.415	19.6796	18.206	19.3165	20.0474	18.1424	20.2151	19.9677	19.6521	19.3279	18.232
Aspergillus_pseudonomiae	21.706	21.1478	22.7119	19.92	17.8021	16.4283	18.2465	18.0817	20.0744	18.7658	21.1551	22.2825	21.5847	20.5109	19.1046	20.6255	18.9185	20.1108
Aspergillus_pseudotamarii	20.2459	20.2383	21.1786	18.9456	19.3636	18.0333	21.5095	20.6051	19.5495	19.9459	20.4117	21.022	20.1236	21.3305	19.0928	20.1206	17.6451	22.1404
Aspergillus_puulaauensis	25.3654	24.1632	20.8673	22.4878	20.8983	20.7492	21.2494	21.6775	19.1322	20.6375	19.4982	20.5218	19.5344	18.8278	19.9389	20.8466	21.0632	20.6106
Aspergillus_rambellii	19.4378	23.3928	19.4949	21.3036	16.9754	16.2568	22.0348	20.485	20.5898	16.6698	20.3097	17.556	20.1388	21.1439	20.2583	19.1111	19.2959	17.6044
Aspergillus_ruber	22.779	22.8953	21.476	19.9297	19.0427	18.5621	21.3877	18.5271	19.3727	22.3709	20.9645	21.5677	20.643	21.4251	19.5803	22.8681	19.7375	17.4715
Aspergillus_saccharolyticus	20.6152	21.6261	22.4309	21.5841	19.5996	16.0877	21.2807	19.0208	20.7226	19.7625	21.4964	22.8539	21.6727	20.8907	21.4398	21.0695	20.488	18.3483
Aspergillus_sclerotialis	24.0515	22.0279	22.2155	22.0165	21.3807	21.2817	19.8253	21.7486	20.6622	19.6365	21.1226	22.6029	20.0357	21.7726	20.7394	21.4275	21.1066	20.1756
Aspergillus_sclerotiicarbonarius	25.4422	24.9434	20.4733	23.1304	19.5095	20.9513	20.3614	18.1018	20.1151	19.7738	20.3712	22.5772	21.5209	21.1579	20.9013	20.9548	20.3264	20.5235
Aspergillus_sclerotioniger	24.8984	24.2833	19.5288	22.5664	19.0547	17.5214	23.2976	21.2877	19.491	19.6615	20.6831	19.8518	22.4176	23.1804	19.3657	20.4281	21.0405	19.4915
Aspergillus_sergii	20.476	22.9013	19.2789	19.2395	19.522	20.1573	18.3888	20.4786	19.1596	19.0961	20.1437	20.3871	19.978	21.5773	19.2288	20.7365	20.0207	18.2837
Aspergillus_steynii	23.9016	23.7969	21.7195	22.1215	19.0978	20.2475	21.2149	22.0388	21.6898	20.1163	21.0678	23.6122	20.7689	22.8331	20.6624	21.1592	21.2736	20.9484
Aspergillus_sydowii	21.8413	22.1201	19.7722	21.0922	19.8988	20.4556	19.2508	20.5387	20.5445	21.1469	20.8443	21.24	18.7926	19.1397	20.2827	20.879	20.611	22.3734
Aspergillus_taichungensis	22.9325	23.1264	19.9182	22.3919	19.8263	18.764	23.3593	21.5362	20.7544	22.1972	21.622	18.9278	21.1236	23.0289	20.2551	21.2641	20.4211	18.443
Aspergillus_tamarii	22.6806	17.9424	19.0884	20.0015	19.5116	16.9962	19.8612	20.5326	19.2227	19.6398	20.4434	19.3314	20.3578	20.9619	17.8767	20.3857	19.8754	18.4513
Aspergillus_tanneri	22.3481	21.1499	20.5757	21.7075	19.7885	20.9907	22.6931	21.622	21.9958	19.9712	21.8392	20.5329	21.7641	21.7671	21.8058	20.9126	20.5138	20.1781
Aspergillus_terreus	23.6696	22.2697	21.7973	22.5482	21.7187	20.0945	23.2121	21.8531	21.6012	21.6154	21.6282	22.1107	22.0056	22.0548	21.3819	21.0928	20.3513	21.3808
Aspergillus_thermomutatus	21.3172	22.1131	21.5265	19.7397	21.5405	18.6943	20.6888	21.0187	17.4988	20.2638	19.5826	21.2916	21.5757	19.8016	18.064	19.7802	19.2699	18.567
Aspergillus_transmontanensis	20.2116	19.357	21.0765	23.1817	18.528	17.5541	21.0945	17.1657	16.6786	19.1067	15.9511	18.4892	20.1506	20.0995	16.5408	20.4989	16.6713	18.9692
Aspergillus_tubingensis	20.5054	20.3374	19.6982	20.9764	19.4282	15.7547	20.9749	21.6284	19.786	19.9362	21.3333	22.7044	20.3348	23.062	19.1798	20.4944	20.392	16.3105
Aspergillus_turcosus	20.3666	21.1709	21.231	20.8749	18.7997	20.6087	19.0919	20.2627	18.7328	19.3639	19.8134	20.7362	20.4607	19.3759	20.8079	19.9107	19.7909	19.6097
Aspergillus_udagawae	22.0466	20.7054	20.5486	21.1062	19.1317	21.0075	20.8345	21.7173	20.2425	19.2956	20.278	20.5333	18.5785	20.7406	19.8977	20.3227	19.6832	18.5885
Aspergillus_ustus	0	13.1579	12.94	22.7542	15.0631	18.0737	14.3857	14.2522	14.2772	18.1461	19.7752	17.999	17.7613	15.0538	20.3707	17.0846	19.4041	16.6202
Aspergillus_uvarum	20.107	21.2271	22.5111	19.7848	16.7667	17.1601	21.4419	21.0771	22.2044	17.7403	21.5801	22.2822	20.3893	22.2465	23.0196	19.9222	22.3427	21.9751
Aspergillus_vadensis	20.9276	20.195	18.6406	22.0562	19.5737	18.6832	20.474	17.1605	20.0407	19.2514	20.2244	22.9917	19.2474	18.8168	20.0704	19.7461	18.3037	17.7414
Aspergillus_versicolor	25.7784	24.4364	21.2019	24.0264	18.8983	18.9295	22.1986	19.5844	20.1177	20.5703	21.8677	21.368	19.3012	23.3905	20.8845	20.786	20.222	19.4338
Aspergillus_violaceofuscus	22.2865	20.3657	20.6701	19.8229	21.5094	16.4997	20.5447	16.871	20.1492	21.4089	20.667	20.0895	17.4105	19.5514	19.1171	19.3714	19.1395	18.8334
Aspergillus_welwitschiae	20.0332	20.0049	17.2598	18.2257	18.206	15.4628	21.2331	15.201	17.4876	17.7859	14.7644	18.1091	15.6496	14.8944	18.046	20.1668	18.4972	20.2209
Aspergillus_wentii	25.1087	23.8084	21.5336	22.6083	18.6738	20.8861	22.6816	21.7299	20.3173	20.6623	21.7194	20.686	19.4854	23.51	19.7089	21.8114	20.8225	20.7844
Bipolaris_cookei	18.6861	16.7384	18.012	19.9331	0	15.5826	16.9801	15.2612	18.8423	16.4381	18.9722	20.7699	17.3759	17.0083	15.9679	17.0918	18.0502	17.4391
Bipolaris_gigantea	0	0	0	17.8269	0	0	0	0	0	0	0	0	0	0	0	0	0	0
Candida_albicans	22.1095	23.1405	21.6978	22.9234	21.1358	19.9762	22.217	21.9646	21.9497	22.2781	22.376	23.5862	21.4518	22.5853	21.8422	21.8555	21.6252	22.361
Candida_corydali	15.5626	12.8154	0	0	0	0	0	0	0	16.9981	0	0	0	0	0	15.881	16.725	0
Candida_dubliniensis	21.5198	22.1905	21.139	22.0314	20.1678	19.8822	21.6358	22.5282	19.1061	19.6436	20.8829	22.258	21.085	21.8397	19.5342	20.6557	20.8196	19.8859
Candida_gigantensis	0	0	0	0	0	0	0	0	0	15.2614	15.0456	0	0	0	13.6441	0	0	15.9527
Candida_maltosa	23.4297	24.9266	21.6091	24.1679	20.7601	20.6549	22.9997	22.6141	21.0116	20.1647	21.44	21.8581	23.3743	22.7087	20.5466	21.652	21.0277	20.1214
Candida_metapsilosis	22.7173	22.4168	22.4843	21.027	22.1638	19.9114	22.2122	21.8721	20.9171	19.4988	21.6637	20.6767	21.3834	22.7808	21.0894	21.9859	21.3147	22.6924
Candida_neerlandica	0	17.8238	14.3592	13.1183	19.7691	0	15.8244	0	0	0	0	0	18.4726	0	0	0	0	0
Candida_orthopsilosis	21.6465	24.0624	21.6496	23.0448	19.7096	19.7199	22.3166	20.9638	22.1004	20.3892	21.3769	23.8432	22.6435	21.8462	20.6748	19.1505	21.1004	21.684
Candida_oxycetoniae	18.1665	13.629	0	0	0	0	0	0	0	0	0	0	0	14.7047	0	0	0	0
Candida_parapsilosis	24.5817	23.2252	22.8418	23.7736	21.1106	18.8092	23.4811	22.5533	22.7312	20.8136	22.6734	22.3965	23.3342	24.3302	20.4774	21.5461	22.1807	22.1305
Candida_psychrophila	17.2306	18.9177	19.4426	17.2666	16.7298	14.3883	19.5889	12.9688	16.2024	17.1447	20.9737	16.9844	15.6125	20.2264	17.9579	15.7797	19.8423	19.7641
Candida_tropicalis	24.0191	23.8362	23.2994	21.4527	20.8676	22.0815	22.0821	21.4107	21.9531	21.2919	22.0211	21.8042	21.5426	23.8534	21.1687	21.5824	21.7431	22.1463
Candida_verbasci	0	14.8924	0	0	0	0	0	0	0	0	0	0	0	0	0	0	0	0
Candida_viswanathii	21.2568	23.6284	23.4114	25.1783	26.0837	24.2381	24.042	23.5235	21.7848	20.9911	22.9829	21.9491	22.4961	23.1592	22.9463	22.8336	22.0112	21.2739
Cladosporium_acalyphae	0	15.8234	0	0	0	0	0	0	13.9589	0	14.0916	15.4188	0	0	0	15.6398	0	13.4721
Cladosporium_cladosporioides	18.1582	18.2699	17.3025	18.4024	18.568	14.5414	20.1183	17.5759	19.4714	19.0879	18.0865	20.3233	19.4271	19.6952	16.4752	17.4269	17.341	17.5647
Cladosporium_halotolerans	0	0	0	0	0	0	0	0	0	13.6308	0	0	0	14.3221	0	0	0	0
Cladosporium_iridis	17.9771	0	13.0557	0	10.5794	0	0	0	0	0	12.2279	0	12.2597	0	0	13.3954	0	0
Cladosporium_macrocarpum	0	0	0	18.1269	0	0	0	0	0	0	0	0	0	0	0	12.6082	0	14.108
Cladosporium_neopsychrotolerans	0	0	0	0	0	0	12.7768	14.9777	0	0	0	0	0	0	0	0	0	0
Cladosporium_oxysporum	15.6822	0	13.2148	0	0	0	0	0	0	0	0	0	0	0	0	0	0	0
Cladosporium_phlei	20.7538	19.3629	18.8633	20.1308	17.7131	11.1464	20.9388	20.3642	18.1846	18.5037	16.7218	17.806	17.7196	21.2261	18.6305	19.6241	19.471	16.8966
Cladosporium_sphaerospermum	16.1713	14.1367	15.1319	15.9196	12.173	13.7368	14.915	16.3168	0	14.2861	17.1343	14.1421	15.245	14.8901	15.6133	15.0831	15.8318	0
Cladosporium_subuliforme	0	13.89	13.569	12.9052	0	0	0	0	14.3376	0	0	0	0	0	0	0	0	0
Cochliobolus_carbonum	26.4942	26.056	24.7661	26.1176	27.1715	25.168	26.2377	24.8874	23.5232	23.8562	24.864	25.4638	24.5558	25.7109	24.0428	24.3908	24.1883	24.5867
Cochliobolus_heterostrophus	27.8229	27.8006	25.5377	26.5959	25.2924	25.1054	26.4071	25.9046	25.5821	26.4921	27.0523	27.3141	26.0605	26.5316	25.3976	27.0864	26.6863	26.663
Cochliobolus_miyabeanus	28.1114	27.2628	25.6668	26.6895	24.9177	24.9046	26.0907	25.7538	25.3093	24.8883	25.8702	26.4685	25.606	26.1837	25.0535	25.7158	25.4803	25.3941
Cochliobolus_sativus	28.4605	27.5318	27.3436	28.1429	25.8324	24.8763	26.4243	25.9552	25.5365	25.63	26.4969	26.667	26.4014	26.383	25.682	26.3394	26.0622	25.6381
Cochliobolus_victoriae	28.0681	27.4667	25.8163	26.5672	24.7594	25.0048	26.2164	25.5639	24.6813	25.0051	25.798	25.94	25.5892	26.3384	25.0354	25.4079	25.0516	25.3007
Davidiella_tassiana	0	18.4223	0	0	0	0	0	16.2165	0	17.2437	0	18.7657	0	0	0	16.8923	0	15.179
Debaryomyces_castellii	13.5436	12.5062	0	13.037	0	13.7465	12.9301	12.5153	0	0	0	12.8429	11.8697	13.2138	14.3044	0	0	0
Debaryomyces_fabryi	29.1774	28.7196	27.8836	28.3963	25.8395	26.0283	27.282	27.0183	26.8141	26.8313	27.7117	28.131	26.7937	27.3549	26.4101	27.5944	27.4663	27.5111
Debaryomyces_hansenii	29.0238	28.6368	27.0748	28.4712	26.207	25.6965	27.3838	27.0288	26.4352	26.4082	27.2968	27.8266	27.5305	27.474	26.9545	27.2695	26.9457	26.9673
Debaryomyces_nepalensis	17.4104	17.3529	19.1056	12.356	0	0	14.5835	12.45	0	0	0	19.7077	17.5892	16.1705	20.7747	12.3273	13.3779	9.98028
Debaryomyces_prosopidis	0	0	14.1873	0	0	0	0	0	12.7089	0	14.2332	0	0	15.3471	0	13.0925	0	0
Debaryomyces_robertsiae	20.2875	16.73	18.9737	13.7442	18.1196	14.2421	15.3791	16.3016	17.796	16.4461	19.3236	15.5372	12.0341	15.7095	0	16.5071	19.1319	14.6642
Debaryomyces_subglobosus	0	0	0	0	0	0	0	0	0	0	17.0961	0	0	0	17.7233	14.986	0	15.9077
Debaryomyces_vietnamensis	13.5833	0	0	0	0	11.1264	0	0	0	0	0	0	0	0	0	11.9474	0	11.6456
Emericella_nidulans	22.0864	21.5097	22.1248	21.5328	21.1628	22.0878	22.0739	19.3782	20.6257	19.1914	20.516	21.8569	22.6076	21.6394	20.6823	21.5123	20.4018	22.8723
Eupenicillium_brefeldianum	0	0	0	0	17.7941	0	0	0	0	0	0	0	0	0	0	0	0	11.2569
Malassezia_caprae	0	12.9942	13.1197	0	0	0	0	10.9232	0	0	0	0	0	12.9962	0	0	0	0
Malassezia_equina	17.9771	0	13.0557	0	10.5794	0	0	0	0	0	0	0	0	0	0	13.3954	0	0
Malassezia_furfur	15.3854	11.3976	0	13.6589	14.9965	13.3706	14.6525	15.5179	13.0951	16.1889	0	16.5118	15.25	16.1506	11.5984	14.7546	12.8137	17.3617
Malassezia_globosa	28.1825	26.904	25.5675	26.8305	24.8223	24.5914	25.9913	25.9477	25.1788	25.3651	26.4988	27.3318	25.4718	26.0087	25.1938	27.2675	25.9631	25.7695
Malassezia_japonica	0	0	0	13.1216	0	0	13.5772	13.3737	0	0	0	0	0	12.8264	0	0	0	0
Malassezia_nana	18.3865	17.2351	0	15.168	14.7859	13.6564	0	0	14.6188	11.6817	0	0	13.5104	0	15.2271	0	13.2757	0
Malassezia_obtusa	10.6676	13.253	0	23.1022	0	11.7567	12.3077	14.5084	15.1729	0	16.0879	15.57	0	0	0	17.1358	14.2314	0
Malassezia_pachydermatis	27.399	26.6284	25.101	25.4003	24.3124	24.7894	25.7145	25.1968	24.6802	24.2834	25.2238	25.8766	24.9203	25.6616	24.9757	25.2211	24.4778	24.5928
Malassezia_restricta	25.1383	25.2044	23.5276	24.3131	23.1293	23.0683	24.5137	23.9848	23.0242	23.1016	24.0633	24.622	24.1082	25.0294	22.8812	24.0063	23.4991	23.5247
Malassezia_slooffiae	0	11.3998	0	14.5794	12.8328	10.3245	0	0	0	0	12.0099	0	15.4527	11.5977	0	12.561	0	0
Malassezia_sympodialis	26.3558	26.3889	25.0634	25.8889	24.3884	24.3618	25.6678	24.8073	24.2618	24.4837	24.7385	25.1565	25.1448	25.9125	24.2494	25.0777	24.5435	25.0357
Malassezia_vespertilionis	27.9541	27.4883	24.8537	27.5708	27.4138	25.3851	25.6172	25.4027	25.4305	25.6659	26.896	26.7532	25.268	25.7698	25.1546	26.9912	26.5908	26.6853
Malassezia_yamatoensis	18.9639	19.0483	13.3633	19.149	0	15.8751	15.7301	0	19.4897	15.0378	18.6248	0	0	0	16.9132	0	0	18.176
Penicillium_antarcticum	23.5753	23.3954	22.203	22.9554	22.5101	22.1405	23.7071	22.5096	22.2972	21.764	22.3871	23.6955	22.8506	22.4346	22.3312	22.6937	22.4253	23.0958
Penicillium_arizonense	23.4167	23.5538	22.319	22.4221	21.8819	22.4764	23.2703	22.7311	22.7186	20.8727	22.6413	22.6771	22.0262	22.7623	22.5424	22.8718	21.9624	22.9288
Penicillium_biforme	0	0	17.1036	0	0	0	0	0	16.602	0	14.0746	0	0	0	16.1674	15.7388	0	0
Penicillium_brasilianum	24.4392	24.4923	23.0019	25.243	22.8755	21.8193	24.3074	23.5843	22.056	22.1371	23.2391	23.2746	23.549	23.8083	22.6872	22.9857	22.9351	23.1842
Penicillium_brevicompactum	0	0	13.0852	0	0	0	0	0	0	0	0	0	12.4654	0	0	13.0049	0	0
Penicillium_camembertii	21.8263	24.4016	22.6937	23.1985	22.5499	19.9276	22.9618	22.99	22.9165	20.6901	23.0221	24.0653	23.0818	23.3479	21.3465	23.2029	23.4551	23.1739
Penicillium_chrysogenum	20.8166	20.7998	21.9863	20.2535	19.481	22.3136	22.052	21.1375	20.6459	19.7645	19.8304	23.336	22.5323	23.0266	21.0951	21.2286	21.0996	22.0633
Penicillium_citreosulfuratum	0	0	0	0	0	0	0	0	0	16.7082	0	0	0	0	0	0	0	0
Penicillium_citrinum	20.6225	16.7884	17.5487	19.322	17.4405	0	0	19.8066	18.6418	17.2183	19.2563	0	0	17.4695	18.4231	17.5554	18.981	13.862
Penicillium_coprophilum	23.9226	23.3186	21.2806	23.0413	20.2975	22.9872	21.8194	22.3402	21.3831	21.3842	22.7085	22.9634	20.8212	22.6508	21.6165	22.5943	22.1285	21.2705
Penicillium_crustosum	0	0	0	0	16.6765	12.5675	0	0	13.2981	14.458	0	11.6627	0	0	15.6562	0	17.4582	13.3727
Penicillium_decumbens	23.8566	24.1238	22.2691	24.1802	22.3207	21.3213	23.2199	22.9882	22.2768	21.4372	22.3684	23.8663	22.5468	24.1321	22.8756	21.8831	22.4121	21.7731
Penicillium_digitatum	23.4823	23.2498	22.2427	22.7236	21.7589	22.6108	23.6049	21.976	21.252	21.0335	22.7151	23.5066	22.3856	23.5625	21.3193	22.1837	21.3512	21.1288
Penicillium_expansum	23.4158	23.2792	22.6417	22.7902	23.1925	21.5535	22.713	22.2738	22.6914	21.6902	23.3811	21.3693	21.922	23.0943	22.1473	22.0282	22.242	21.6413
Penicillium_fellutanum	0	21.0857	0	17.365	16.8326	0	0	19.9105	0	0	18.6248	0	0	0	0	0	0	0
Penicillium_flavigenum	22.7237	22.8135	21.9956	21.2964	21.806	18.631	22.3824	19.7298	20.3607	20.5628	21.7009	21.7249	21.48	22.3195	21.1508	21.7198	21.7271	20.3304
Penicillium_fractum	12.0511	0	0	0	0	0	0	16.1233	0	0	0	11.7992	0	0	0	0	0	0
Penicillium_freii	23.7613	22.9658	22.8345	23.4823	21.1758	21.1753	22.3316	20.9502	21.8469	20.8977	21.3002	22.8262	22.4523	21.7859	21.4574	22.1524	21.8072	21.2058
Penicillium_italicum	22.6985	24.2051	22.6773	23.0293	21.6696	20.6839	22.2371	22.5943	21.7305	20.7988	21.9321	22.4574	22.575	21.4039	21.9334	21.6567	21.9721	21.1571
Penicillium_janthinellum	0	0	0	0	0	17.9123	0	0	0	0	0	0	0	0	0	0	16.795	0
Penicillium_nalgiovense	22.4806	24.2615	23.3174	22.3782	21.849	21.3825	22.2828	22.0732	22.7374	20.7985	22.3674	22.8891	22.0406	22.1334	22.3175	22.1357	21.6507	22.0527
Penicillium_nordicum	22.6214	23.1784	22.1917	22.4759	20.7566	20.6793	23.3942	23.0516	21.6718	21.0987	21.1914	21.0168	22.3986	23.3049	20.9416	21.787	21.3973	21.446
Penicillium_occitanis	24.699	23.6818	22.8006	23.8158	22.1036	21.4062	22.1632	22.7332	22.0224	21.1135	23.4088	21.9158	22.3157	23.4209	21.6608	23.2573	21.8383	22.1861
Penicillium_olsonii	0	0	0	0	0	0	0	0	0	0	0	0	0	20.1301	0	0	18.1562	0
Penicillium_oxalicum	25.6231	23.8417	22.7891	22.7442	22.5912	21.6181	23.4505	23.0716	22.9631	21.9486	22.507	23.945	23.5148	23.9784	22.0581	23.2091	22.4274	21.8972
Penicillium_patulum	25.4423	23.6026	21.8533	22.6435	20.036	21.5194	23.8208	22.9878	20.4419	21.0637	21.2651	22.538	22.5004	23.5022	20.7427	22.4654	21.7519	22.7334
Penicillium_polonicum	22.229	23.8608	22.016	21.167	20.5081	19.773	19.7005	21.5285	20.2151	20.2429	20.9267	22.5483	22.0349	20.8097	22.1464	21.485	20.9048	21.0988
Penicillium_roqueforti	25.2864	24.8366	22.6949	23.0769	21.4441	21.1577	23.4827	22.2351	22.4449	21.558	22.9928	24.0588	21.6115	24.1063	22.7084	22.8787	22.0183	22.6274
Penicillium_rubens	23.1733	23.0126	21.6604	23.5545	21.5877	22.1345	23.9953	22.0015	21.5511	21.3374	22.2371	22.8372	22.9404	24.2207	20.9214	22.1413	20.662	21.0246
Penicillium_simplicissimum	0	12.4652	0	12.5503	0	0	0	0	0	14.9333	16.0815	11.2564	18.2682	0	0	14.9927	14.7552	0
Penicillium_solitum	21.2892	21.5409	26.6316	20.4469	18.8214	19.6641	19.2424	18.891	24.5614	19.773	20.8472	19.7039	20.9014	21.3905	19.4895	21.7687	18.9732	25.9179
Penicillium_steckii	25.3981	25.8503	22.0686	24.7441	21.8759	22.5102	24.0809	21.6155	21.6799	22.9817	22.9195	22.2045	22.7438	24.1743	21.5474	22.5608	22.0999	22.0232
Penicillium_subrubescens	23.3	24.4099	23.0738	23.9699	21.9999	22.9133	23.4993	22.4431	21.946	22.0482	23.2996	23.9374	23.2335	24.2874	21.4903	23.0494	22.1717	23.009
Penicillium_ucsense	25.8535	23.4937	22.1206	22.7222	21.1443	20.5036	22.8631	22.6482	21.2351	21.0813	22.8957	22.8714	22.7121	22.6409	21.2208	21.5055	22.4468	22.5591
Penicillium_vulpinum	23.8452	23.3454	22.82	23.0555	20.9969	22.9381	23.6663	21.9427	22.2481	21.0063	22.8936	22.092	22.0471	23.0817	22.3018	21.58	21.6216	20.275
Petromyces_alliaceus	22.5694	21.4561	21.817	21.0971	19.838	18.5445	21.9947	19.4337	20.3523	19.8223	20.0722	21.9253	19.455	21.1618	21.0173	21.3482	20.7592	19.6533
Pichia_barkeri	0	0	0	0	0	0	0	14.0578	0	16.8481	0	0	0	0	0	14.769	15.2091	15.3682
Pichia_eremophila	0	0	0	0	0	0	0	0	0	0	0	0	0	15.7629	0	0	0	0
Pichia_kudriavzevii	30.2052	29.5692	28.6629	29.2157	27.0511	26.7996	28.0966	27.6911	27.3248	27.4299	28.4057	28.8645	27.9187	28.3255	27.4702	28.4117	27.9698	28.1227
Pichia_manshurica	0	0	0	0	0	13.8802	14.5444	15.796	0	0	0	0	0	0	0	0	12.2004	0
Pichia_terricola	15.2835	14.1964	16.7153	0	0	0	19.4442	0	14.3357	0	14.7201	0	0	0	13.3176	0	18.4408	16.0245
Ramularia_agrimoniae	12.9021	0	0	12.6082	0	0	0	0	0	0	0	0	12.7375	0	0	0	0	0
Ramularia_carneola	0	15.5831	0	10.6746	12.1003	0	17.0786	0	0	0	0	0	12.4923	0	15.4311	0	0	0
Ramularia_chelidonii	0	0	0	15.6223	0	0	14.3697	0	14.2635	0	0	0	0	14.1856	0	0	0	0
Ramularia_collo_cygni	29.5045	29.187	28.3324	28.7374	27.2326	27.1606	28.2789	27.8831	27.3062	27.369	27.8553	28.4302	28.0777	28.5178	27.8107	27.895	27.3618	27.7156
Ramularia_didyma	0	0	0	0	0	0	0	0	0	0	0	16.3261	0	0	0	0	0	0
Ramularia_haroldporteri	0	0	0	0	0	0	0	0	0	0	0	0	0	0	0	14.5137	0	0
Ramularia_hydrangeae_macrophyllae	18.1584	0	0	0	0	0	0	0	0	0	0	16.9903	15.2673	0	0	0	0	0
Ramularia_inaequalis	10.7864	0	12.7015	0	0	0	18.4814	18.2258	0	0	0	0	0	18.2996	13.0683	0	0	0
Ramularia_nyssicola	0	0	0	16.0429	0	0	0	0	0	16.7684	14.6734	0	0	0	0	16.8238	15.7686	0
Ramularia_unterseheri	0	0	0	0	0	14.3624	0	14.4645	0	0	0	0	0	0	16.4284	0	0	0
Ramularia_vizellae	0	18.7375	0	14.7791	0	0	0	14.8743	0	17.613	0	16.6207	0	16.0944	0	19.1857	12.9735	0
Ramularia_weigelae	0	0	0	19.6581	0	0	15.2743	0	0	16.769	19.8195	19.0606	0	20.1301	0	0	0	0
Saccharomyces_bayanus	13.37	19.8601	15.7989	14.0832	0	17.1843	13.2857	0	13.9292	14.5059	17.5368	15.6463	13.931	0	15.4191	16.0624	12.482	14.7731
Saccharomyces_cerevisiae	29.5401	29.3144	28.5629	28.5302	26.6267	26.4618	28.0085	27.5666	27.0861	27.4397	27.9086	28.8112	27.7357	28.1236	27.4302	28.3556	27.7134	27.7941
Saccharomyces_kudriavzevii	0	0	0	0	0	13.6863	0	0	0	0	11.1079	0	0	0	0	12.3284	13.6619	15.4065
Saccharomyces_mikatae	17.8383	17.4144	16.5003	16.0546	12.5796	0	12.7244	0	10.9924	15.4408	0	18.9669	18.2571	13.6828	14.485	0	13.8084	16.4576
Saccharomyces_paradoxus	20.6058	20.0803	17.8537	18.3274	16.6481	14.9013	16.8257	15.8295	12.5282	17.0335	14.8335	16.2716	13.2697	14.5185	17.1905	17.6465	19.1055	17.9661
Saccharomyces_pastorianus	19.1577	18.976	18.5229	0	16.2066	0	20.8595	20.1403	19.4707	17.8595	19.8195	19.3113	19.3436	21.0322	18.6935	19.2262	18.8079	14.2644
Saccharomyces_uvarum	25.216	24.4731	18.5358	15.6724	17.5552	15.3831	21.9907	17.2684	13.7244	20.1604	17.2785	18.4268	19.6755	22.4779	18.7425	19.2341	17.4454	17.5056
Trichosporon_aquatile	0	0	0	10.7899	0	10.8683	0	0	0	0	0	0	0	16.5326	0	0	0	0
Trichosporon_asahii	30.2139	29.4905	28.5959	29.2317	28.2327	27.244	28.3575	27.8716	27.3935	27.8127	27.9175	28.5707	28.0069	28.5035	27.4703	27.8712	27.58	27.8286
Trichosporon_asteroides	10.8384	0	15.5716	11.3667	0	0	15.9188	15.4134	0	0	0	0	0	0	0	0	0	0
Trichosporon_caseorum	0	0	14.3592	0	0	0	0	0	0	0	12.7468	0	0	0	0	0	0	0
Trichosporon_coremiiforme	0	0	14.8207	0	16.7366	0	0	0	0	0	0	0	0	15.6762	0	15.4544	17.7938	0
Trichosporon_dohaense	13.247	0	0	0	0	0	0	0	0	0	0	0	0	0	10.8161	16.3919	0	0
Trichosporon_inkin	16.7128	19.1115	18.5408	20.3593	17.4012	15.6381	20.9395	20.1897	16.478	18.1531	18.9576	18.6042	20.6139	20.885	18.7897	19.4693	18.979	16.1932
Trichosporon_insectorum	0	13.2696	0	15.0742	0	0	0	0	0	15.6352	0	15.7498	0	0	0	0	0	0
Trichosporon_japonicum	0	12.882	0	0	0	0	0	15.4877	0	0	0	0	0	0	0	0	0	0
Trichosporon_lactis	12.3426	0	13.8699	0	10.7167	0	13.312	11.6226	0	0	14.3403	0	12.2035	14.361	13.1953	0	0	0
Trichosporon_multisporum	15.7425	0	0	0	0	0	0	0	0	0	0	0	16.1305	12.2935	0	0	0	0
Trichosporon_ovoides	15.3123	0	0	0	0	0	0	0	0	0	0	0	0	0	0	13.9149	14.9045	16.0313
Unclassified	23.041	23.3842	23.392	24.5627	21.5864	21.7222	23.751	23.616	23.0758	21.9317	23.1177	23.6179	23.0965	24.2279	22.8373	23.5185	22.5198	23.8576

## Sheet: Bacteriome proteins abundance
Bacteriome proteins abundance (Log2 transformation)
Protein IDs	H01	H02	H03	H04	H05	H06	H07	H08	H09	H10	H11	AD01	AD02	AD03	AD04	AD05	AD06	AD07
A0A4Q3AGS5	0	0	0	0	0	0	0	0	0	0	0	13.799	15.1777	15.2076	13.6895	14.1769	14.0238	16.5847
A0A7W8DKG1	0	0	18.4645	0	17.5613	21.3177	0	0	0	17.6327	0	23.1857	21.4303	21.7071	16.4826	20.3639	18.8556	21.8788
I7LAP8	0	0	17.5178	0	0	0	0	0	0	0	0	20.0143	14.8472	18.4936	14.4095	11.7471	12.2487	14.343
A0A6S6XS93	0	0	0	0	0	17.813	0	0	14.2754	0	14.3225	15.9373	17.651	20.7506	15.2473	19.3517	13.8824	20.8503
A0A0X4EW92	0	0	16.6859	0	0	14.059	0	0	0	0	0	21.7056	20.8549	16.2496	17.4826	17.1261	0	19.4025
U1SMQ0	0	0	12.4657	0	16.3617	0	12.6034	0	0	0	0	17.6229	18.4139	16.6541	15.4361	16.5114	16.1979	16.9934
A0A927YPI9	0	0	0	0	0	0	0	0	0	0	0	0	21.6503	0	15.598	16.6799	15.9741	20.7726
A0A840VCQ4	0	0	18.0392	0	0	17.9965	0	0	0	0	0	22.5453	18.7302	16.6541	0	17.3791	17.4065	17.9116
A0A416RRD7	0	0	0	0	0	17.813	0	0	0	0	0	0	22.101	20.3644	0	17.8388	16.5298	22.0255
A0A414Z8A8	0	0	0	0	16.7366	0	0	0	0	0	0	19.1254	13.1953	18.3514	13.3063	0	15.4308	18.4397
A0A6S6XU84	0	15.2512	0	0	0	0	14.9667	0	0	0	0	12.828	16.4643	16.5131	15.3109	14.7601	15.0671	14.0254
A0A174PXY5	0	0	0	0	0	0	0	0	0	0	0	13.0264	15.8538	15.3714	13.3042	0	13.3614	14.8136
A0A7X2JEQ5	0	0	0	19.0967	0	0	12.6363	0	0	0	0	13.9737	16.1462	14.4896	13.3746	14.2196	13.6092	19.626
U1SIP8	0	0	0	0	0	0	0	0	0	0	0	13.0264	13.6193	15.3714	13.3042	0	13.3614	16.1703
A0A354WV81	0	0	0	0	0	0	0	0	18.464	0	0	19.0606	20.1639	20.1	0	18.8491	18.2871	0
T2PJS5	0	0	0	0	0	19.9258	0	0	0	16.0912	0	18.6066	18.5657	17.8836	0	15.4544	17.1027	19.17
A0A1C5WSH7	0	0	0	0	0	19.1903	0	0	0	0	0	17.6229	20.6453	20.8148	0	15.6076	0	21.0523
A0A412DSC5	0	0	0	0	0	0	0	0	0	0	0	13.0264	13.6193	15.3714	13.3042	0	13.3614	14.8136
R6ZYY0	0	0	0	0	0	0	16.8108	0	0	0	0	22.2462	0	21.6639	16.6484	15.5502	16.6741	0
A0A412LFK0	0	0	0	0	11.9334	0	0	0	0	0	0	13.799	0	15.5602	15.6647	14.1769	14.0238	16.0725
E3GNC3	0	0	17.648	0	0	0	17.4584	15.8816	0	0	0	14.9458	18.7245	20.5699	15.4084	13.5997	16.6516	13.9055
A0A1E5H695	0	0	19.0858	0	17.6415	22.5255	14.9674	0	0	18.7066	0	22.8587	21.9589	21.3484	15.2413	19.4907	18.353	21.1799
A0A1B7JYI1	0	0	19.0175	0	0	0	0	0	15.9303	0	0	18.576	19.2116	17.2052	16.1077	15.4163	16.3716	0
A0A4Q0TYI4	0	0	0	0	17.5563	20.4536	0	0	0	15.6853	0	21.4157	18.669	19.4092	0	19.161	16.6398	19.4209
W2VCY9	0	0	17.0733	0	0	0	17.308	0	0	0	0	17.6229	17.6702	18.8855	0	15.9533	16.6398	15.5743
A0A350H5Y7	0	0	0	0	0	17.9123	0	0	0	0	0	21.4541	17.8858	18.8855	0	0	14.8635	18.2204
A0A7X7N3M7	0	0	15.1036	15.9599	16.7366	0	0	0	0	17.3023	0	20.0143	15.129	15.9942	16.1144	16.0458	17.4761	20.3419
A0A415LFE6	0	13.8833	13.3763	0	0	0	0	0	0	0	13.2214	14.4332	16.7005	15.7859	13.0293	14.1236	13.8746	17.2009
A0A3L9DR25	0	0	0	12.3846	12.7413	21.3022	0	0	0	16.9062	0	19.9982	17.0296	17.4618	13.4079	17.996	17.0267	16.7641
A0A927X7W4	0	0	15.686	0	16.7366	21.2632	16.66	0	0	17.6237	0	21.7056	21.1076	19.4092	17.0974	16.8794	17.4761	20.9798
D4KSM5	0	0	18.8587	0	17.5613	21.0232	0	0	0	18.2048	0	23.1817	21.9426	21.8876	0	19.1706	18.4789	22.1367
A0A1G4P8G5	0	12.4978	17.152	0	0	0	0	0	0	13.5259	11.4363	13.4949	11.3425	20.1452	15.3333	17.268	16.7268	18.2744
U2U4R0	0	0	0	0	0	0	0	0	0	0	0	15.2957	0	0	14.9426	15.3421	14.9864	16.8163
R4K2F5	0	0	12.7804	0	0	0	0	0	0	0	0	14.201	14.7707	14.1749	0	13.8527	13.1025	15.3562
A0A7X7CGE2	0	0	0	0	0	0	0	0	0	0	0	0	21.6503	0	0	17.6145	16.5298	21.5038
A0A6N9Z6A7	0	0	0	0	0	0	0	0	0	0	0	11.4553	15.631	12.8032	0	10.735	12.1581	14.4764
A0A417HMX1	0	0	0	0	13.2569	0	0	0	0	0	0	15.7568	13.73	15.1599	0	13.7187	14.1644	13.155
A0A1X6WMQ3	0	0	17.6619	0	0	0	0	0	0	0	0	13.799	0	15.2076	13.6895	14.1769	14.0238	17.4697
A0A1G4Q9D0	0	0	19.9596	0	0	17.813	0	0	0	13.8516	16.2926	16.1713	21.6503	21.102	0	19.1712	19.6704	22.4179
A0A3F3HVM9	0	0	0	17.7801	0	0	0	0	0	18.6107	0	0	22.101	20.7506	0	17.2441	18.5499	21.4438
A0A9D2IFA0	17.934	14.2655	0	0	16.2056	0	16.1565	0	0	0	0	20.0143	18.1312	19.9304	15.3555	15.5128	15.8949	12.9641
A0A642PN55	0	0	0	0	0	0	0	0	0	0	0	22.4148	20.5532	0	14.6622	0	0	19.0687
A0A143XLD8	0	0	0	0	0	0	17.308	0	0	0	0	0	18.4139	17.4381	0	15.7651	15.4308	20.6387
D4JCN3	0	0	0	0	0	0	0	0	0	16.4361	0	17.6229	18.3231	17.7319	0	16.5114	0	16.9074
A0A2E7AFE6	0	0	13.3693	0	11.9657	20.5478	0	0	0	0	0	20.0143	15.0128	11.7382	13.188	14.0768	14.126	17.4551
A0A143WYM2	0	0	0	0	12.3185	0	0	0	0	0	0	13.4112	0	15.1759	14.3841	13.4205	13.5662	14.0478
A0A447U6M2	0	0	0	0	0	0	0	0	0	0	0	0	0	20.7506	0	15.7892	17.0614	22.5046
A0A6B4S684	0	0	16.8253	0	0	20.5478	0	14.3363	0	15.7958	19.0857	21.6642	21.0326	18.9709	16.5063	15.2815	17.27	20.4582
A0A1C6KCG3	0	0	0	0	0	0	0	0	0	0	0	17.7532	20.1639	0	0	18.8491	19.0767	0
A0A6S6XK05	16.7476	13.9856	0	12.8239	0	13.0044	0	0	0	0	0	11.616	15.0961	18.4936	14.1369	17.1261	16.9833	17.9116
A0A133SKK4	0	0	0	11.8998	0	16.0263	0	0	0	0	0	13.799	0	15.2076	13.6895	17.7569	16.6474	16.0234
A0A1Y2UFK5	0	0	0	19.1259	0	0	21.068	20.1335	0	0	0	17.5318	19.2802	20.8186	18.4915	19.2262	18.1562	0
A0A4Q3B4F6	0	0	16.0409	0	0	0	0	0	0	0	0	22.2483	19.8792	21.5425	0	0	0	21.6437
A0A3D2TWR9	0	0	16.1795	0	16.3153	20.4536	0	0	0	0	0	19.1971	16.6671	17.4381	0	18.145	17.7333	19.3837
F4XCU9	13.7931	0	14.0512	0	0	14.4379	0	12.1027	0	0	0	16.9312	11.4921	17.5479	14.042	16.302	15.8817	16.6434
E6K2B3	0	0	0	0	0	0	0	0	0	0	0	0	0	0	16.5183	16.7921	19.7093	21.1823
A0A0E1CK67	0	0	12.6728	13.3792	11.9353	0	0	0	0	0	0	13.2154	13.6028	14.9126	13.6149	13.4676	12.9612	16.5432
A0A0Z8HEV6	0	0	0	0	0	0	0	0	0	0	0	20.5602	16.7321	19.156	17.302	0	0	0
A0A4V2MTU6	0	0	0	0	0	0	0	0	0	0	0	0	18.6751	20.0352	17.5312	0	17.308	0
F9HGZ1	15.3187	16.7337	0	0	0	0	0	0	0	15.4276	0	16.1768	13.3704	16.7704	13.853	14.4554	15.2858	13.5419
A0A1W6WD46	0	0	0	0	0	0	0	0	0	0	15.6237	17.0938	15.5026	15.5588	18.9659	16.0217	0	0
Q02YU9	0	0	0	0	0	12.1106	0	0	0	0	0	18.167	11.0488	11.5839	17.3038	10.0522	12.7178	0
A0A2N5A5L2	0	0	0	0	0	17.9123	0	0	0	0	0	17.6143	0	18.8855	0	15.4544	15.6515	16.9555
A0A847B269	0	0	16.3139	0	16.5664	20.9859	0	0	0	15.1727	0	21.6642	20.2959	19.655	0	17.2295	17.1027	21.1157
A0A2U2MSF9	0	0	0	0	0	17.9123	0	0	0	0	13.2613	22.1119	0	13.3911	11.986	14.2649	13.6231	17.2885
N2BD93	18.9639	17.7042	0	0	0	0	0	0	0	0	0	17.5318	20.1639	20.1	0	19.2262	19.0767	0
A0A5N0YTG0	0	0	13.1469	0	0	0	0	0	0	0	0	0	14.8815	18.6084	0	14.5124	14.2934	18.4961
A0A7W5GQ61	0	0	14.872	0	0	20.5478	11.4746	0	0	18.1009	0	21.7056	18.7337	19.4202	14.619	0	18.4892	20.7879
A0A413EX84	0	0	0	0	0	0	0	0	0	0	0	22.1119	17.9652	17.4381	0	0	0	14.8292
B7CD85	12.0022	0	0	0	12.0163	13.1841	0	0	0	0	0	14.1455	14.1867	12.4158	13.4644	13.1728	13.8228	14.7019
A0A4V0H1Y6	0	0	20.0204	0	18.4855	0	0	0	0	0	20.5782	16.8285	19.404	16.2099	18.9269	19.259	19.0412	0
S7HSC2	0	0	0	0	15.0931	0	0	0	0	0	14.5375	14.7998	12.2687	13.2874	0	17.093	16.3292	17.1121
V7I7C3	12.0022	0	0	0	12.0163	13.1841	0	0	0	0	0	14.1455	14.1867	12.4158	13.4644	13.1728	13.8228	14.3811
A0A2E3IGA1	0	0	0	0	0	0	0	0	0	0	0	16.5322	12.1196	0	12.4573	0	14.2053	16.5503
A0A635RBS4	0	0	0	0	11.4538	20.5478	0	0	0	0	0	21.4541	15.2743	18.8855	0	0	17.1027	19.0472
A0A1X1H6S5	0	0	17.841	0	16.5664	19.9258	0	0	0	0	0	21.6642	19.319	0	11.0829	18.3091	15.9038	19.6184
A0A351V7G6	0	0	0	0	0	0	15.2926	15.2583	0	0	0	0	22.101	15.3056	16.612	15.7892	0	20.9471
A0A1W6WD30	0	0	15.2655	0	0	0	14.3751	0	0	0	0	16.3018	17.5204	0	14.8223	12.3239	12.7442	16.2316
A0A0W7TSW6	17.0491	14.2683	0	0	18.0599	15.7119	0	0	0	0	13.4106	20.4547	21.3272	20.3644	0	19.3517	18.1415	21.3851
A0A6L8RLE2	13.7078	0	13.3883	0	0	0	0	0	0	0	0	15.2243	15.1105	14.9156	14.5284	15.8143	12.6945	0
A0A6G9RMI7	0	0	0	0	0	21.2137	0	0	0	17.8977	0	22.0594	19.2102	0	0	15.6076	18.3479	20.6652
A0A1Q2D632	0	0	0	0	0	0	0	0	0	0	0	19.9982	0	0	0	15.563	16.024	19.2786
A0A7X7AW85	0	0	0	0	0	0	0	0	0	0	0	0	19.0307	0	15.9624	17.3791	0	18.4397
A0A971CQJ6	0	0	0	0	0	0	0	0	0	0	0	18.5844	19.5887	0	0	17.5146	0	14.9793
R6MK64	0	0	0	0	0	0	18.0837	0	14.9814	0	0	0	19.6281	20.1015	17.1396	17.8282	16.8073	0
N1ZXD3	0	0	0	0	0	0	0	0	0	0	0	21.4157	15.0764	0	0	15.3968	0	18.4397
R9KW95	0	15.7752	0	0	0	0	13.8535	0	14.2495	0	0	15.0798	13.2669	15.1014	12.8734	14.3454	14.1111	13.4551
A0A4R2LLK7	0	0	0	0	0	0	0	0	0	0	0	14.52	15.1934	0	0	13.2505	13.3526	13.954
A0A763QJH4	0	0	16.6434	0	12.8327	19.0062	0	0	14.2754	17.7501	0	0	22.1039	20.7506	15.9754	19.4186	18.8057	23.9808
R2V737	0	0	0	0	0	0	0	0	0	0	0	11.4309	0	11.9432	18.4126	11.8321	16.1714	0
R5BDJ1	12.5258	0	13.6295	0	0	12.625	13.2454	0	0	0	0	14.2728	14.9564	14.3882	13.9821	14.4572	15.249	15.5491
A0A0W7TVI1	0	0	12.6728	12.4972	0	0	0	0	0	0	0	12.6015	15.3184	14.9126	0	14.1948	13.217	15.17
A0A2R5HKQ8	0	18.5714	0	0	0	0	19.9604	0	0	0	0	17.925	0	20.5571	16.094	20.5299	18.7017	0
A0A7X2NUK5	0	0	16.8618	0	17.0171	19.9258	0	0	0	18.3627	0	18.6066	20.173	18.5612	0	18.8356	17.411	21.486
A0A7T1P5W6	0	0	0	0	0	0	0	0	0	0	0	21.4157	16.6671	0	14.9745	0	0	15.912
A0A1H3BWJ0	0	0	0	0	0	0	13.1774	0	0	15.6853	0	13.8072	0	14.2376	13.4841	14.2229	14.1965	17.3334
B6XTR8	0	0	14.2459	0	0	0	0	0	16.1698	0	0	0	19.9637	20.1024	17.0375	0	17.4755	13.653
A0A3R9ZVN6	0	0	0	0	16.3363	16.0263	0	0	0	0	0	0	17.9652	18.9709	0	15.9533	16.2637	20.135
R3WAF8	0	16.9358	0	19.0469	0	0	0	0	0	0	0	14.7144	15.8068	18.158	15.5596	14.5413	0	12.656
A0A5C7F4R9	0	0	0	0	0	0	0	0	0	0	0	14.2485	0	0	14.5733	12.0706	13.9014	13.7364
R0CNM1	0	0	0	0	0	17.813	0	0	0	0	0	0	22.101	0	0	18.3958	18.1415	21.1842
A0A087D9F0	0	0	0	0	0	0	0	0	0	0	0	16.8325	19.1177	0	12.708	19.8068	0	0
G1WHY6	0	0	18.1975	0	0	0	0	0	0	0	14.8164	16.3448	0	0	14.2354	20.0336	17.5861	21.2483
A0A3C0UB28	19.3563	0	15.5003	0	11.9334	0	13.2454	0	0	0	11.6758	15.1308	18.5518	16.1579	16.0765	15.4654	13.8291	18.7933
A0A3C0E210	0	0	0	0	0	0	14.5264	0	0	0	0	0	19.8012	18.7275	15.0737	0	11.7557	12.2027
I8UT15	0	0	0	0	0	0	0	0	0	0	0	17.6143	15.129	0	0	17.1261	0	18.4397
A0A3D0DNP3	0	0	0	0	0	0	0	0	0	0	0	0	0	18.4936	0	17.3791	17.1027	15.2487
A0A962QBM6	0	0	0	0	0	0	15.5135	0	15.9948	0	0	0	12.6105	16.3781	16.3227	16.2228	16.1321	10.465
A0A1C5NTI4	0	0	0	0	0	0	0	0	0	0	0	0	16.3492	18.4142	0	14.7794	0	18.3771
A0A143X885	0	0	0	0	17.868	18.7402	18.6015	0	0	11.4977	0	0	13.2686	21.1868	15.422	19.3517	18.839	22.1991
A0A1H0QQH0	17.086	0	0	18.2784	17.6972	18.7402	17.1807	13.8881	0	0	0	11.61	22.1701	21.1868	15.9754	19.3913	19.6704	23.2474
A0A0R1U684	0	0	0	0	0	19.9194	0	0	12.7553	15.7717	0	17.3558	14.7972	16.3181	14.7924	0	16.9833	18.3485
A0A3E2CLF9	15.3187	13.0854	0	0	0	0	0	0	0	15.4276	11.741	16.218	13.3704	14.3897	13.853	14.4554	15.2858	15.3654
A0A928HFM3	18.9639	0	0	0	0	0	21.068	0	0	16.769	18.6248	19.0606	20.1639	21.0322	18.4915	18.6475	18.1562	0
A0A3S6QTZ5	0	0	13.1052	0	0	0	0	0	0	0	0	0	15.5778	16.5479	11.0829	0	13.3122	19.2786
A0A7X2N3L8	0	0	0	14.9331	0	0	0	0	0	0	0	19.9982	20.1628	17.4381	0	0	0	19.2057
U7URI9	0	0	17.6303	0	17.7915	20.9969	12.5946	0	0	18.2595	13.3779	21.6642	19.8147	19.3362	13.188	18.2176	18.1567	20.9599
A0A1Y4BBB9	0	0	0	0	12.3185	0	15.5137	0	0	0	0	13.4112	15.2466	15.1759	0	13.4205	13.5662	14.0478
A0A934VAC6	0	0	0	0	0	0	0	0	0	0	0	11.5152	13.5979	13.6477	14.5284	0	13.8643	0
A0A6N7S538	0	14.5297	0	0	0	13.3826	0	0	0	0	0	13.6206	14.6847	0	13.0727	14.0521	14.2601	15.2107
A0A0K8J6T5	0	0	13.3693	0	11.9657	0	0	0	0	0	0	0	15.0128	11.7382	13.188	14.0768	14.126	14.966
C9LPL6	0	0	0	0	0	0	21.5049	0	0	18.8336	0	0	21.2265	19.7896	17.0993	18.0582	16.3766	0
A0A389M5L8	0	0	0	0	0	0	16.5824	0	0	0	0	0	17.7512	19.4241	0	0	18.6142	21.5975
A0A2E4ABU2	0	0	18.4957	0	0	0	0	0	0	0	0	10.9622	14.8339	0	14.4095	11.7471	12.2487	14.343
A0A2E0V5H8	0	0	18.2001	0	17.8208	21.2676	0	0	0	18.094	0	22.1119	18.8306	18.8855	0	17.7569	17.1027	20.0466
A0A928TEM8	0	0	14.1968	0	16.2056	17.9123	0	0	0	18.7267	0	21.8422	19.2761	17.7319	0	15.4544	17.0955	18.0217
A0A1G6D7W2	0	0	0	0	12.7199	13.223	0	0	0	0	12.3988	12.3323	13.064	13.2966	12.7064	13.0782	15.6976	10.9058
A0A928T6Q2	0	0	13.356	0	13.0875	0	0	0	13.7658	0	11.0063	14.4489	15.129	13.192	12.2554	14.1	13.3966	16.4234
A0A7X6DB95	0	0	0	0	0	0	0	0	0	0	0	0	14.8173	18.4847	15.4933	17.3946	0	0
A0A229W119	0	18.8625	0	0	0	0	0	0	0	0	0	0	20.1639	21.0322	0	18.8491	18.0928	0
I5AS05	0	0	0	0	0	0	0	0	0	0	0	14.4393	11.7245	12.7204	0	12.7929	14.3578	0
A0A1I0R9R9	0	0	0	0	0	0	0	0	0	0	0	13.1594	13.0716	13.4684	13.5316	0	12.7952	0
A0A7X9YIB8	0	0	0	0	0	0	0	0	0	0	0	0	12.4209	0	12.617	14.0685	13.9696	12.9406
A0A7Y0ESX1	0	0	0	0	0	0	0	0	0	0	0	0	17.8858	0	0	15.7651	15.6515	16.7097
A0A396CMZ0	18.3272	0	0	0	0	0	0	0	0	0	0	0	0	20.8186	18.4915	19.2262	19.0767	0
A0A417HCE6	0	0	0	19.565	16.7764	0	20.8595	0	0	0	18.6248	17.5318	20.1639	21.0322	17.8545	19.2262	18.3611	0
A0A485BZD2	0	0	0	0	0	0	0	0	0	12.6987	15.1207	21.1461	12.8588	0	17.418	18.0636	13.9907	0
A0A1I7EZR9	18.9697	0	0	0	0	0	0	0	0	0	0	0	0	21.0322	18.4915	19.2262	19.0767	0
A0A1W6WDN1	18.3272	18.976	0	0	0	0	21.068	0	0	0	17.9908	19.0606	20.1639	20.1	17.8545	18.8491	18.2871	0
A0A6N9NV55	0	0	0	0	0	0	0	0	0	0	0	0	16.2247	17.4618	0	0	16.024	15.8499
A0A0U5JBW2	0	0	13.356	0	13.0875	0	0	0	0	0	0	14.4489	0	13.192	12.2554	14.1	13.3966	14.8384
A0A1H3ECI8	0	0	0	0	0	13.4155	0	0	0	16.2585	0	17.4072	16.3261	0	0	18.0684	18.716	13.6336
A0A6N3E9S7	0	0	15.4034	0	0	0	0	0	0	0	0	15.4015	15.9192	16.2546	13.7706	13.6149	0	0
A0A974XMP0	0	0	0	0	0	0	0	0	0	0	0	0	0	0	14.4513	15.2238	16.3352	19.0575
A0A928HUU0	0	0	0	0	0	0	18.6409	0	0	0	0	0	22.101	0	16.2761	0	18.1415	20.2927
A0A949U120	0	0	17.8837	0	0	13.3873	0	0	0	0	0	0	16.9137	0	15.6936	14.5411	16.0433	21.6002
M4RS62	0	0	0	0	0	0	0	0	0	0	0	13.37	0	18.0157	0	0	15.9649	17.341
A0A6S6XLS0	0	0	0	0	0	0	0	0	0	0	0	13.5101	0	0	16.8304	16.1355	18.1503	0
T0N3M8	12.5432	14.7708	0	15.3063	0	0	0	0	0	0	0	14.3448	14.6637	0	18.6947	16.0986	14.6755	13.2628
A0A3C1WRH5	0	0	0	0	0	0	0	0	0	0	0	0	0	0	14.9344	17.1763	16.5426	15.8766
A0A412UKI3	0	0	0	0	0	0	0	0	0	0	0	0	0	0	17.6314	16.1774	14.7997	15.8968
A0A261F0R4	0	0	0	0	0	0	0	0	18.1538	0	17.1633	17.9397	0	0	17.3766	18.0228	18.2809	15.3474
A0A7Y0EJ19	0	0	0	0	0	0	0	0	0	0	14.7437	15.654	16.3372	0	13.9771	0	12.9704	14.9156
A0A9D2MHM0	0	0	13.3593	13.3059	0	16.2874	0	0	0	0	0	21.6642	19.3147	19.4092	0	13.7206	0	17.5933
A0A8J7ME29	15.0456	14.8453	0	0	12.2644	0	14.5247	14.2403	0	0	0	14.8362	18.6751	14.4353	16.4341	15.1423	14.3164	15.321
A0A5R8KDW4	0	0	0	0	0	0	0	0	0	0	0	13.37	0	18.0157	0	0	14.4469	18.1948
A0A2E3N6C4	0	0	14.749	11.4796	12.5493	20.4536	0	0	0	0	0	17.6229	15.2466	16.8332	15.7021	0	17.1027	19.1082
A0A424I5E2	0	0	13.3442	0	16.7043	16.0263	0	0	0	0	12.9037	17.6229	18.0932	13.4686	0	14.7605	17.2429	20.1786
A0A6M1L2H6	0	0	0	0	0	0	0	0	14.5471	0	0	21.0297	0	18.5723	18.1633	15.2753	0	0
A0A430AFA1	0	0	12.3583	0	0	0	0	0	0	0	0	11.0965	0	15.588	15.5093	12.2415	17.1959	0
A0A848C4H8	0	0	0	0	0	0	0	0	0	16.3048	0	20.7779	0	20.9725	0	15.5171	16.8299	0
A0A354WSE1	0	0	15.387	0	16.5447	17.9965	0	0	0	16.7281	0	21.6642	17.3836	17.4381	0	15.4544	15.9038	18.2607
A0A416ZEB4	0	0	0	0	0	0	0	0	0	0	19.8195	0	19.2802	21.0322	16.9984	18.6475	0	0
A0A1G4S409	0	0	0	0	20.6895	0	0	0	0	12.148	0	0	18.8968	0	15.4068	17.2143	16.4299	16.2866
A0A2A5S601	0	0	15.6303	0	0	0	0	0	0	0	0	16.5435	12.9005	0	0	15.7734	15.2823	12.7181
A0A975XPI8	0	0	19.9301	0	17.2724	20.4536	0	0	0	17.8977	10.3776	20.0143	20.2991	19.655	0	20.0966	17.7132	20.1138
W4N9M2	0	0	0	0	0	0	0	0	0	11.1101	0	0	18.0335	18.4936	0	0	15.3892	18.3485
W6SG48	0	0	16.1795	0	17.5505	20.6004	16.3209	0	0	0	0	19.9982	18.4489	17.4381	0	15.4544	17.4065	19.2435
A0A943TYW4	0	0	0	0	0	0	0	0	0	16.1596	14.6407	0	16.8046	0	15.1597	16.1564	16.6766	17.822
A0A3R9YX71	0	0	0	0	0	0	0	0	0	0	0	0	17.0638	0	15.5524	15.984	14.3846	0
A0A1E8GMX6	12.5258	0	13.6295	0	0	0	13.2454	0	0	0	0	14.2728	0	14.3882	13.9821	14.4572	13.8291	16.991
A0A376KVM9	0	0	0	0	0	0	0	0	11.151	0	0	17.8137	0	13.7369	13.9334	0	12.4901	11.947
A0A928EBS7	0	0	0	0	0	0	0	0	0	0	0	17.2008	16.0785	14.7425	14.7624	0	0	0
A0A3D2W590	0	15.1337	13.952	0	0	0	0	16.9097	0	13.0192	11.366	15.8805	14.5629	14.0205	13.7227	14.8287	16.3976	17.9608
A0A921FBJ1	0	17.3708	15.2258	0	16.5664	0	0	0	0	17.8977	0	18.2422	17.9652	0	15.9624	17.7569	17.5065	17.8198
A0A0R2L246	0	0	14.3304	0	0	0	0	0	0	0	0	18.6066	18.5757	0	0	18.3091	0	16.1339
S3IV36	12.0022	0	16.0534	0	12.0163	13.1841	0	0	0	0	0	14.1455	14.1867	12.4158	13.4644	13.1728	13.8228	15.0605
A0A2E0V4P5	0	0	0	0	0	12.5199	0	0	0	0	0	16.815	0	0	12.4256	14.0542	12.74	14.3008
A0A376H253	0	0	0	0	0	0	0	0	0	0	0	19.7932	0	0	13.9672	14.8239	13.7527	0
A0A2X2SZL2	0	0	0	0	0	20.5478	0	0	0	0	0	22.1119	18.3008	0	0	0	16.8917	18.0303
Q3YU52	0	0	16.1399	0	0	0	20.2598	19.8066	16.9698	0	0	18.1537	17.7633	17.3007	19.7857	17.0628	18.7368	0
A0A9E0EFD1	0	15.7616	0	15.7797	0	0	12.6363	0	0	15.2507	0	13.9737	14.2305	14.4896	13.3746	14.9945	13.6092	15.3624
A0A087DJW7	0	0	0	19.1259	0	0	20.6505	12.0839	0	0	0	17.5318	19.6908	20.8186	0	18.8491	18.2871	0
A0A6S6YF60	0	0	0	0	15.6443	19.9258	0	0	0	0	0	0	18.4139	0	15.9624	15.9977	17.1027	17.1391
A0A847YJ73	0	0	11.2256	0	0	0	0	0	0	0	0	12.2902	13.2913	0	14.0492	0	10.8121	18.6718
I0SJF1	0	0	0	17.1989	11.4538	20.4536	0	0	0	0	0	21.6642	17.9652	17.4381	0	0	15.8949	20.2468
A0A413H0Q8	0	0	0	16.1975	0	0	0	0	0	0	0	14.8724	12.3243	18.639	0	13.5919	12.8268	0
A0A6A0B2T0	16.058	11.2445	13.09	0	0	0	0	0	0	0	0	14.186	15.281	14.6	14.8439	15.8669	12.8356	0
A0A086ZF96	0	0	0	0	0	0	0	0	11.151	0	0	16.8137	0	13.7369	13.9334	0	12.4901	11.947
A0A1X6WPQ9	0	12.3092	0	0	0	0	0	0	0	11.9205	0	0	14.6092	19.0347	12.2832	14.2685	17.0294	0
A0A4Q2K1A9	0	0	0	0	14.0707	0	0	0	16.3622	0	15.1635	14.9285	16.8055	0	15.2161	14.3347	15.023	14.4914
A0A417HLK0	0	0	12.8878	13.2723	15.9314	16.1698	0	0	0	0	0	15.0697	14.6847	11.5459	13.0727	14.0521	14.2601	16.1246
A0A5K1J1R2	0	0	0	0	0	0	12.9602	0	0	0	0	0	13.0518	14.4045	0	15.5683	15.0921	11.8453
A0A416ZG30	0	0	0	0	0	0	0	20.1722	0	0	0	17.5318	19.2802	20.8186	16.9132	0	0	0
A0A7L6BFS3	0	0	0	0	0	0	0	0	0	0	0	0	12.2833	13.4802	12.7732	12.7469	10.3984	0
A0A4S2EVJ4	0	0	0	0	0	0	0	0	0	0	14.7843	0	17.3018	13.794	14.138	0	12.6113	13.198
A0A430B8U5	0	0	13.6744	13.0034	0	0	14.1098	12.6781	0	0	13.1205	13.8072	14.8472	15.3175	13.4841	15.2151	15.0335	16.2498
A0A4T2H406	0	18.8972	18.8706	0	15.3969	0	0	0	0	0	20.6175	19.276	0	20.1301	17.4189	17.4865	17.4755	16.6028
A0A5R8K9V0	0	0	0	0	0	0	0	0	0	0	0	17.1201	0	0	13.2513	15.6579	15.3631	0
A8RC64	0	0	0	0	0	0	0	0	0	0	0	0	12.3857	0	15.0559	0	15.0565	18.8333
A0A7X2N2F7	0	16.943	16.5549	17.8424	0	0	16.3864	0	0	0	17.7538	17.5065	16.9732	19.0725	16.747	16.1689	16.914	12.2389
A0A5P3FT45	13.7664	0	0	0	0	0	0	0	0	0	15.7599	16.5443	12.7424	0	0	14.9423	17.3759	18.405
A0A417HE19	0	0	0	17.7801	0	17.813	0	0	0	13.5201	0	0	14.0168	21.1868	0	17.6145	17.0614	22.5897
A0A4S3B3N7	0	0	0	0	0	0	0	0	0	0	0	15.6951	0	14.6851	14.0163	0	0	16.5564
A0A318M085	0	13.098	13.9125	13.8889	0	12.3062	0	0	0	0	0	14.1879	15.8241	12.3375	12.8966	10.2457	14.0381	15.267
G9YGF3	0	0	0	0	0	0	0	0	0	0	0	0	0	0	14.8421	15.6284	14.5344	15.9324
A0A7H9SBF8	0	0	0	0	0	0	22.7394	17.7708	0	15.1796	0	17.3789	0	22.5712	18.6187	0	18.921	18.8165
A0A1I0PUD3	0	0	17.9895	0	0	0	0	0	17.6969	0	0	15.0577	0	0	15.3797	18.224	17.3648	17.55
A0A1Z8XS89	0	0	0	0	0	0	0	0	0	0	0	0	0	14.5669	14.3504	0	14.6688	17.2309
A0A6F9XVV7	0	18.301	0	0	0	0	0	0	0	0	0	14.5207	0	0	18.7691	0	19.5687	19.5837
D6ZWT3	0	0	0	0	0	0	0	0	0	0	0	0	21.6503	0	0	0	18.839	20.1061
A0A0R1UQV4	16.2565	0	0	0	0	0	0	0	0	0	0	0	17.4368	19.0347	0	15.92	18.4504	0
A0A6H2FQD1	19.4647	0	0	0	0	0	0	0	0	0	15.2821	17.8809	18.2058	18.8543	0	15.2434	12.3278	0
A0A7V6G124	0	0	0	0	0	0	0	0	0	0	0	0	0	0	14.3386	16.3054	15.8801	13.8135
A0A1G6GCA1	0	0	0	0	0	0	0	0	0	0	0	18.7291	0	14.5669	14.3504	0	0	12.6862
A0A7U4H6T5	0	0	0	0	0	0	0	0	0	0	18.6248	0	20.1639	0	13.6948	19.2262	19.0767	0
A0A1G4P6C8	0	0	18.4204	0	0	0	20.8595	0	19.4804	17.8595	0	12.1725	20.1639	21.0322	18.4915	18.8491	18.1562	0
A0A9D1DB34	0	0	0	0	0	0	0	0	0	0	0	0	0	21.102	0	17.3547	0	21.5451
A0A6N3AS93	0	0	0	17.7801	0	17.813	0	0	0	0	0	0	21.6503	0	0	19.4039	18.839	22.7575
A0A1G6CD48	0	0	0	0	0	0	0	0	0	0	13.4078	13.1034	11.8207	0	11.8331	15.1554	16.5979	0
R9I469	0	18.976	0	0	0	0	20.6505	0	0	0	15.6476	17.5318	19.6908	20.8186	17.8545	19.2262	0	0
A0A1C5SLB6	0	0	0	0	0	0	0	20.6726	0	0	0	0	21.774	0	17.8545	18.0646	15.4068	0
A0A401M091	0	0	0	0	0	20.4536	16.7917	0	0	0	13.3779	13.9606	18.8429	14.8624	12.9365	14.3469	0	17.1149
A0A415JMD7	0	0	0	15.4448	0	0	0	0	0	11.7227	0	21.4541	18.4489	17.4381	0	0	0	19.7703
A0A5N1I5R5	0	0	0	0	0	0	0	0	0	0	0	11.8016	11.9162	0	0	11.7963	12.3979	11.8472
A0A1G6A4U1	0	0	0	0	0	0	0	0	0	0	0	12.1667	14.5734	19.0347	0	0	0	13.9149
A0A2G3NQD7	0	0	0	0	0	0	0	0	0	0	0	22.2462	0	21.4479	0	15.9104	0	0
A0A6G7WZ89	0	0	17.2945	13.2903	0	0	0	0	0	0	13.1585	13.9735	14.5132	15.3304	13.7329	14.4736	0	15.3923
A0A1I0R284	0	0	0	0	0	0	0	0	0	0	0	14.6058	14.5615	0	0	17.1176	0	13.289
E6JZ16	0	0	0	0	0	0	0	0	0	0	0	17.9084	0	14.951	14.2667	0	0	12.4212
G1WJ01	0	0	15.6747	0	16.6405	0	0	0	0	0	0	16.127	17.3335	0	0	14.8922	14.8986	16.7979
A0A380K1E8	0	13.6995	0	0	0	0	0	0	0	0	0	13.8623	0	12.8841	0	16.4179	14.474	10.5374
A0A643KJQ0	0	0	16.8075	0	0	0	0	0	0	0	0	0	0	0	17.2382	14.6728	19.4408	18.788
A0A354WSZ9	0	0	14.6224	0	0	0	0	0	13.8957	0	0	19.1042	16.2158	0	0	14.4219	15.1921	12.6285
A0A3B9DV06	14.8181	0	22.1239	0	17.4092	0	0	0	16.487	0	0	0	21.581	18.6329	18.5692	15.3027	16.9475	13.4436
A0A4S2EW70	18.4461	0	19.9869	11.9908	0	0	0	0	0	0	0	21.1603	15.5501	21.0605	0	18.7675	0	14.8974
A0A429ZE77	12.0457	0	19.647	0	0	0	0	0	14.3482	0	13.9321	22.2778	12.8702	0	17.4226	15.2011	14.3029	15.3921
A0A9D1UFH9	0	0	0	0	0	0	0	0	0	0	0	0	0	0	17.3884	11.9209	14.7157	15.2506
W1UXJ1	0	0	0	0	0	0	0	11.8459	0	0	0	12.9778	12.1411	0	17.0402	0	13.3261	11.2824
A0A4R0QMU3	0	0	0	0	0	0	0	0	0	0	0	21.8744	17.2152	0	0	0	0	20.1306
A0A430FTG7	0	0	13.2012	16.199	0	0	0	0	0	0	12.9635	15.9036	13.2508	15.2426	13.9142	12.586	15.2687	0
A0A2N8LE48	0	0	16.5824	0	0	0	0	0	14.2934	0	0	0	19.4809	17.7872	14.1433	0	16.8036	10.6034
R2RE04	13.6651	0	20.9128	0	21.0081	0	0	0	0	0	0	17.4203	0	19.3525	20.7051	0	16.9956	20.0328
A0A1G4P4C2	0	0	0	0	0	0	0	0	0	0	0	16.6788	0	16.6623	0	0	10.9315	14.8453
W1TWG0	0	0	0	0	0	0	0	0	0	0	0	14.9353	0	0	0	12.1795	14.7106	17.2568
A0A6N2UBV5	0	0	13.0574	0	0	0	0	0	0	0	0	15.0032	13.8534	0	12.3203	14.3364	0	11.8643
A0A412APV7	0	0	0	0	0	0	0	0	0	0	0	16.2937	18.8621	12.8181	11.0712	0	0	0
K9E753	0	0	0	0	0	0	20.6505	20.1335	18.7342	0	0	19.0606	19.5196	20.8186	0	19.2262	18.2871	0
U7UB57	16.2494	0	0	0	0	0	0	0	0	0	0	0	16.1397	15.2333	12.6348	12.9927	12.2787	0
W4NB37	0	0	0	0	0	0	0	0	0	0	0	11.1374	0	17.6246	14.5442	0	0	15.616
A0A0R2NIY8	0	0	0	0	0	0	0	0	0	0	0	15.3832	0	0	13.771	0	13.7582	15.9522
A0A417HKE8	0	0	0	15.9103	0	0	0	0	0	0	0	0	0	11.3251	13.2561	13.9056	15.2646	15.2356
A0A940SWY9	0	0	0	0	0	0	0	0	0	0	0	0	13.73	0	17.2047	0	12.5343	15.3174
A0A0D8J3W4	0	0	0	0	0	0	11.823	0	0	0	0	15.234	13.2857	0	19.5425	0	0	18.2394
A0A851GHI7	0	0	0	0	0	19.9258	0	0	0	0	0	0	18.5657	17.248	0	0	16.821	18.8101
A0A380NML0	0	0	0	0	0	0	0	0	0	0	0	19.0606	0	21.0322	0	18.6475	0	0
A0A9J6QQ67	0	0	0	0	0	0	0	0	0	0	0	0	0	20.5571	0	19.9784	18.2011	0
E3GL65	0	0	0	0	0	0	0	0	0	0	0	14.8878	0	0	14.0898	0	14.4548	15.2084
A0A927ZYG8	0	0	0	0	12.1783	0	0	0	0	0	0	0	0	0	17.5489	15.9811	17.1527	15.6446
S0JPG1	0	0	0	0	0	0	0	0	0	17.4317	0	0	0	20.7437	11.3396	18.9595	18.6211	0
A0A844J1U9	0	0	0	0	0	0	0	0	0	0	0	0	0	21.102	0	0	15.6134	21.85
A0A1I7H293	0	11.5139	0	0	0	0	0	0	0	0	0	0	17.4368	19.0347	13.4821	15.92	0	0
A0A3N0AB34	0	0	18.4204	0	0	0	0	0	18.258	0	0	19.0606	20.1639	0	16.9984	0	13.3969	12.2556
A0A1H3E7E7	0	0	0	0	19.0823	13.7437	0	0	0	0	14.5668	19.9287	11.4332	18.113	0	12.9532	13.543	12.6583
A0A1G6CPE1	0	0	0	0	0	0	0	0	0	0	0	0	19.2802	21.0322	0	0	18.1562	0
A0A2S4RXS2	0	0	0	0	0	16.0263	0	0	0	0	0	0	19.2102	0	0	17.1261	15.9051	16.4181
A0A4P9CDA6	0	0	16.0672	0	0	0	0	0	0	0	0	0	18.7245	14.0725	0	18.6475	17.2397	0
A0A1M5ZCK1	0	0	0	0	0	0	0	0	0	0	0	0	15.2487	0	14.1585	12.4688	0	16.5633
A0A4Q2YAJ4	0	0	0	0	0	0	0	0	0	0	0	0	19.5196	21.0322	17.8545	0	0	0
A0A6F9Y1Z1	0	18.5215	0	0	0	0	16.8334	0	0	0	0	17.4999	18.2801	12.7971	13.8141	0	18.4695	0
A0A6H0KRF4	0	0	0	0	0	0	0	0	0	0	0	0	0	0	0	19.3517	18.839	20.1536
U2U2X8	0	21.0964	22.5904	0	17.6637	0	11.5539	0	16.3326	14.569	0	15.069	19.5069	21.4268	17.7645	17.4286	18.4014	14.769
W4USH5	0	12.8848	0	0	0	0	0	0	0	0	0	0	12.2833	13.4802	12.7732	14.1961	0	13.7585
A0A9E0DRP4	12.3789	0	0	0	0	0	14.0392	0	0	0	0	10.9617	13.3348	14.9116	12.2617	11.6153	11.9976	0
R9K427	0	0	0	0	0	0	0	0	0	0	0	19.0606	0	21.0322	0	0	18.1562	0
A0A2A5RPX3	0	0	0	0	0	0	0	0	0	11.433	13.9328	13.372	0	15.1534	14.8404	14.764	0	16.239
A0A316BER3	16.5884	0	0	0	0	0	0	14.3927	0	0	0	15.2243	16.8508	14.9724	15.708	15.162	0	0
H1LKT4	0	0	18.5229	0	0	0	20.8595	0	15.3182	0	0	17.7532	20.1639	21.0322	14.9502	0	19.0767	0
A0A7W7YP90	0	0	0	0	0	0	0	0	0	0	0	0	0	13.1526	0	14.577	14.7278	15.6949
A0A7G2N314	0	0	0	0	0	0	0	0	0	0	0	21.4157	0	0	0	0	16.9833	19.6876
A0A1G6AWY9	0	0	15.0147	0	0	0	0	0	0	0	0	0	11.1998	0	13.8111	15.0456	12.3503	15.2229
A0A928TA37	0	0	0	0	11.7095	16.39	0	0	0	0	0	16.5859	0	16.4437	0	12.6505	13.7383	16.5137
A0A829H7B0	0	0	0	0	0	0	0	0	0	0	0	0	14.9658	15.6897	14.6499	0	0	12.7183
J6KFL5	0	0	0	0	0	0	0	0	0	0	0	0	0	20.8186	18.4915	18.6475	0	0
R7ACC9	16.3401	0	19.9596	0	0	17.813	0	0	14.2754	11.4977	0	0	13.3208	20.7506	15.422	17.6145	18.5499	23.0495
A0A2D6DY26	0	0	14.1677	0	0	0	0	0	15.5724	0	11.8249	14.0742	0	15.745	13.9813	14.7257	13.6169	12.1697
A0A5P8JRQ2	0	0	0	0	0	0	0	0	0	0	0	0	0	0	0	18.5265	18.3265	20.9966
A0A414RB03	0	0	0	0	0	0	23.7012	0	0	0	0	0	0	23.7551	12.2098	11.594	12.5216	12.8452
F4XHJ2	0	0	0	0	0	0	0	0	0	0	0	0	0	16.5654	13.4085	15.0492	0	12.8057
A0A242AR96	0	0	0	0	0	0	0	0	0	0	0	0	0	20.8186	0	18.8491	18.1562	0
E1L5R4	0	0	11.0851	0	0	0	0	0	0	0	0	0	0	0	14.9344	17.1763	16.8139	15.8766
A0A934RQ57	0	0	0	0	11.0749	0	0	0	0	12.9678	0	16.0977	14.8751	14.6851	0	0	13.1078	14.2458
A0A6L4X132	0	0	0	0	0	0	0	0	0	0	0	0	0	0	19.6201	18.2911	0	19.7453
A0A4Q2YGP0	0	0	0	0	0	0	16.4516	0	0	0	0	0	13.1706	21.0605	16.4979	17.3946	0	0
A0A840CZV1	0	0	0	0	0	0	13.003	14.8079	0	0	0	0	16.707	13.0468	14.8499	0	15.6597	15.0809
A0A970ZVE3	16.4169	18.2708	22.0354	0	0	0	0	0	14.583	0	12.4635	22.5942	20.8704	18.6329	17.2873	13.231	18.3213	0
A0A847YNM3	0	0	0	0	0	0	0	15.0964	0	0	14.1313	0	0	17.2557	13.5881	15.7124	15.4702	14.1214
I9L207	0	0	0	0	0	0	0	0	11.7313	0	0	12.9816	0	0	13.7963	12.5716	13.6611	11.9911
A4E8K6	0	0	11.75	0	0	0	0	0	0	0	0	10.0294	12.9951	14.9724	14.5786	12.4031	0	0
A0A921IS74	17.0934	0	0	0	0	0	0	0	0	15.5052	0	0	18.1358	16.9975	0	13.9399	14.7823	14.3648
A0A0W7TT22	15.1538	0	0	0	0	0	0	0	0	0	12.6304	15.1913	12.6489	0	14.287	15.3401	17.6651	0
A0A970NUV8	0	0	18.0392	0	16.7366	19.9194	0	0	0	0	0	22.4148	17.8858	17.4381	0	17.1261	0	17.3217
A0A2N8PRJ8	0	0	0	0	0	0	0	0	0	0	19.7	0	0	0	16.7648	18.8515	17.9571	16.2657
A0A2E8M1I4	0	0	0	0	0	0	0	0	0	20.9065	21.0982	20.5245	0	0	0	20.6676	21.1696	21.662
F9N7G1	0	0	0	0	0	0	0	0	0	0	0	0	0	19.3361	18.2781	0	0	19.6495
A0A1Q6EP73	0	0	0	0	0	0	0	0	0	0	17.9781	0	0	0	15.597	18.8515	17.9571	16.2657
A0A1H3KBP9	0	0	18.0392	0	17.5613	21.2893	0	0	0	18.0851	13.4721	19.6672	19.3767	20.8148	0	17.996	15.4308	20.2201
A0A1H3DP17	0	0	0	0	0	0	0	0	0	0	0	15.3832	0	0	13.122	0	13.7582	14.9522
A0A2N6RX14	0	0	0	0	0	0	0	0	0	0	0	14.0874	16.4193	0	14.4161	0	12.2735	0
A0A844CQT6	0	0	0	0	0	0	0	0	0	0	0	0	0	0	0	16.3603	18.839	21.9672
A0A318M6V4	0	0	19.3512	0	16.5664	20.4536	0	0	0	16.8835	0	18.3736	18.7302	0	15.4242	17.1261	15.2043	18.8978
A0A6L3IJW9	0	0	0	0	0	0	0	0	0	0	0	0	21.2265	19.8053	16.0409	0	0	0
R5H0J9	0	0	0	0	0	0	0	0	0	0	0	0	0	0	0	18.553	18.2769	20.2346
A0A6S6XEP0	0	0	0	0	0	17.9965	0	0	0	0	0	0	19.6503	0	0	15.9533	15.4308	17.4641
A0A1Q9YI22	0	0	0	0	0	0	0	0	14.5681	0	0	14.0742	0	0	12.2962	14.1261	13.6169	12.1697
A0A415PA56	18.4129	0	0	0	0	0	0	0	14.9384	17.5547	20.0869	14.6337	17.8189	15.6512	0	16.9342	19.1454	17.9972
E2ZBJ5	0	0	22.0229	0	0	15.3929	12.8422	16.4772	0	0	12.4635	22.5942	19.5945	18.9125	17.7645	11.9111	16.6079	0
A0A417HIZ9	0	0	0	0	0	0	0	0	0	0	0	0	0	0	0	18.553	18.3265	20.0519
A0A1Y3UJS8	0	0	0	0	0	0	0	0	0	0	0	14.8368	13.0234	0	0	13.6014	0	15.4676
A0A1Y4A5Y1	0	0	0	18.5225	0	0	19.8006	0	0	0	0	17.9166	18.2801	12.7971	13.8141	0	18.4695	0
A0A3D2WB79	0	0	0	0	0	0	0	0	0	0	0	0	20.1639	0	17.8545	18.8491	0	0
A0A1G4RQC2	0	0	0	0	0	0	0	0	0	0	0	0	19.5426	21.0605	0	16.2147	0	0
A0A412Q0D9	19.9382	0	19.3512	0	16.7043	21.7442	0	0	0	18.1009	0	22.5453	20.9846	19.3362	0	17.3213	16.4094	21.1927
U5MUT0	0	0	0	0	0	0	0	0	0	0	0	0	0	0	19.5594	0	16.9956	20.2109
R5H005	0	0	0	0	0	0	0	0	0	0	0	21.6642	18.669	0	0	0	0	16.4273
A0A520MCQ5	0	0	0	0	0	0	0	0	0	0	0	0	20.1628	0	0	0	16.9658	19.6308
A0A7Y0HXP8	0	0	0	0	0	0	0	0	0	0	0	0	0	0	0	18.3646	18.3265	20.0676
A0A430FHN6	0	14.7734	11.013	0	0	0	14.2991	0	0	0	0	12.125	0	0	18.8588	17.5974	17.2527	16.412
A0A1M4TN12	0	0	0	0	0	0	0	0	0	0	0	0	0	21.3046	15.5802	19.8419	0	0
A0A1T4NNT2	0	0	0	0	15.0931	0	0	0	0	0	0	0	15.9101	0	0	17.093	16.2114	17.1121
A0A8U0GRU7	0	0	0	0	0	0	0	0	0	0	0	0	19.2102	17.7319	0	0	0	19.7653
E3GDV7	16.1744	0	16.7697	0	0	0	0	0	15.1433	0	0	13.799	0	15.2076	13.6895	14.897	14.2351	15.4669
A0A2X3EVH4	0	0	0	0	0	0	10.2904	0	0	13.9169	13.2648	14.0277	0	11.9735	13.0273	13.744	12.9445	14.8167
A0A1V8YQV2	0	0	0	0	0	0	0	0	0	0	0	0	0	0	14.7964	14.8613	14.9517	12.072
A0A5K1IZ70	0	0	13.7248	0	0	0	0	0	11.8134	0	0	15.0538	15.8077	14.1452	13.2252	0	14.66	0
A0A430B0V4	0	0	0	0	0	0	0	0	0	0	0	19.0606	0	21.0322	0	0	16.5459	0
A0A929ZA63	20.3469	0	19.4463	14.8196	0	18.8598	0	0	15.6249	15.4429	0	19.977	18.3623	17.9589	18.3117	14.6875	15.8388	17.9994
A0A851GDF4	0	0	0	0	0	0	0	0	0	0	0	22.4236	0	0	17.4268	0	16.7309	0
U4QG72	0	0	16.403	0	0	0	0	19.7506	15.4237	0	0	18.0414	17.7633	20.0556	18.6947	0	14.8328	0
W4N8W9	0	0	0	0	0	0	0	0	0	0	0	0	0	0	0	18.0281	17.9466	20.5349
A0A416Z8Q0	19.9329	0	17.1571	15.8104	0	0	0	11.1026	16.4213	0	17.0827	20.5198	15.6387	18.5551	17.6314	16.1877	15.9899	13.9449
A0A087BGD9	0	0	0	0	14.1635	0	0	0	0	0	17.1367	16.3741	0	0	14.5085	15.0467	16.2799	14.1071
E4L819	0	0	0	0	0	0	0	0	0	0	0	14.0097	0	15.1124	0	12.1062	15.1686	0
A0A7X9YHL4	0	0	17.582	0	16.2056	20.6167	16.2506	0	0	0	12.0031	20.022	19.1636	18.9709	15.3555	16.3883	0	19.0879
A0A0R2DJD3	0	0	0	0	0	0	0	0	0	0	0	17.9983	19.2102	0	0	0	0	19.1605
C3R8R5	0	0	0	0	0	0	0	0	0	0	0	0	20.5532	17.4618	0	0	0	18.3485
A0A4R8A3L6	0	0	17.7487	17.7801	12.1908	17.813	17.1807	0	14.2754	18.2898	0	11.61	22.1024	20.7967	15.2473	18.4411	19.6704	21.8166
F3PE07	0	0	0	0	0	0	0	13.3892	0	0	0	13.4808	0	18.417	16.1965	0	16.7439	0
A0A425WFC8	0	0	0	0	0	0	0	0	0	0	0	14.4558	14.131	0	0	13.9187	0	13.7585
A0A1G4QFK0	0	0	0	19.5504	18.9638	19.0247	18.7005	18.1318	0	0	0	0	18.7979	18.9981	19.1717	20.1786	19.5687	19.5837
A0A6I7ZFM0	0	0	0	0	0	0	0	0	0	0	14.9035	0	15.8063	19.0347	0	13.8332	16.9992	0
A0A5C6HLC3	0	11.0904	0	0	0	0	0	0	0	0	0	13.4432	19.5426	0	12.863	17.3946	0	0
A0A2S7Z7E6	0	0	0	0	0	0	0	0	0	0	0	0	15.2921	0	13.0535	12.8594	14.9573	0
A0A5C7EQI8	0	0	0	0	0	0	0	0	0	0	0	0	0	0	13.8825	13.4323	13.9196	14.9028
A0A1H4CAB6	0	0	0	0	0	0	0	0	0	0	0	12.77	0	15.4121	16.8572	11.0913	0	0
I4M8C4	0	0	0	0	0	0	0	0	0	0	0	12.5042	0	0	0	13.5788	15.32	14.7146
A0A2N5J668	0	0	0	0	11.9794	0	16.116	0	0	0	0	11.807	12.3911	17.5479	14.7375	0	0	17.5108
G1VX46	0	0	0	0	0	0	0	0	0	0	0	0	16.9759	13.6897	11.897	0	13.4905	0
A0A971D014	0	0	0	17.6154	0	0	0	0	0	0	0	11.2586	12.0606	0	13.2246	0	16.3908	14.3058
A0A377V389	0	0	0	0	0	0	0	0	0	0	0	0	0	0	18.4915	19.2262	18.2871	0
A0A1C5PMN9	0	0	0	0	0	0	0	0	0	0	0	16.024	12.6744	0	0	14.2562	0	13.0477
A0A426DB63	0	0	0	0	0	0	0	0	0	0	0	15.718	11.2479	0	0	13.0575	0	15.9763
A0A928A4K6	18.8234	18.5215	0	18.5225	0	0	19.8006	0	0	0	0	17.9166	18.2801	18.3668	13.8141	17.2945	18.4695	0
A0A1Q8RES7	0	0	0	0	0	0	12.8898	0	0	0	12.9504	0	0	14.2984	13.5184	14.3484	14.576	15.6523
S1R6P3	0	0	0	0	0	0	0	12.3377	0	0	0	11.1928	0	13.1424	13.8666	0	13.9251	11.6728
R3WLZ9	0	0	0	0	14.259	0	0	0	0	0	0	0	15.0656	18.0842	15.459	0	0	16.3836
D9SKZ7	0	0	0	0	13.3122	0	0	0	0	0	0	13.6119	13.3704	10.0122	13.853	0	0	13.5419
T1ZEL2	0	0	17.5178	0	0	0	0	0	0	0	0	0	17.5042	16.7887	0	14.5433	0	18.2022
A0A971EY22	0	0	0	0	0	0	0	0	0	0	0	21.4157	0	0	18.697	15.7702	0	0
A0A4Y1VHS9	0	0	0	15.4386	0	0	16.5824	0	0	0	0	0	17.7512	19.4241	0	0	17.9381	21.1277
G1WJJ0	15.0584	0	0	14.737	0	0	13.8999	0	0	0	0	14.9866	11.5007	14.8786	14.9351	14.6829	12.6528	0
R6IN34	0	0	0	0	0	0	0	0	0	0	0	0	15.1934	0	0	13.2505	13.3526	14.0289
G1WLE9	0	0	0	0	0	0	16.5086	0	0	0	17.1119	0	20.0405	0	19.8514	19.2343	0	18.0831
E7MQD5	0	0	17.4358	20.8888	0	0	0	0	0	0	0	21.4655	20.2717	21.0605	17.3931	0	0	0
A0A1H4CAM1	15.3594	0	0	0	0	0	0	0	0	0	0	0	18.2801	18.3668	13.8141	15.0921	0	0
A0A930SDI3	0	0	0	0	0	0	0	0	0	0	0	21.0083	0	17.7319	0	0	0	17.0339
A0A0F6TVW9	0	0	0	0	0	0	0	0	0	0	0	0	13.4822	16.0559	12.6805	0	0	13.5411
A0A829GFQ8	0	0	0	0	0	0	0	0	0	0	0	0	0	0	16.5183	0	18.0296	21.1823
A0A4Q2Z552	0	0	16.3269	0	0	13.6383	0	0	0	0	0	0	17.1549	15.7212	14.7474	15.6741	0	11.4923
A0A2C9XHM3	0	0	0	0	0	0	0	0	0	0	0	16.5322	12.1196	0	12.4573	0	0	14.6117
A0A6G8APD6	0	0	0	0	0	0	0	0	0	0	17.0372	0	0	0	15.5944	17.5437	17.1298	16.2704
A0A6N9JPE8	0	0	15.4945	0	0	0	0	0	0	0	0	18.7922	0	0	0	15.4544	16.128	15.1344
A0A173DWK0	0	0	13.587	0	0	19.1903	12.8898	0	0	0	12.9504	0	17.1019	14.2984	13.5184	14.5433	14.576	18.9072
R5DU93	0	0	0	0	0	0	12.5664	0	0	0	0	0	0	0	11.9718	14.7334	17.9568	18.9678
A0A423UGL3	0	0	0	0	22.4582	19.204	0	0	19.7125	19.3009	17.7527	0	20.0405	18.2513	20.7051	20.6074	17.8619	20.7932
A0A7X3C275	0	0	16.8542	0	0	0	0	0	0	0	0	0	0	0	13.5753	13.8195	18.3265	20.602
A0A4R8EX25	0	0	0	0	0	0	0	0	0	0	0	13.3981	12.4661	0	14.8439	14.8814	0	0
A0A7J5H485	18.9639	0	0	0	16.7764	0	0	0	0	0	0	0	19.2802	21.0322	0	18.8491	19.0767	0
J1F3N1	0	0	0	0	0	0	0	0	0	0	0	12.2156	0	0	0	12.9225	16.1438	14.1848
R6MVL5	19.9382	12.3732	19.3512	0	13.4234	20.5478	0	0	0	0	0	21.4341	18.1767	19.655	0	16.8662	13.641	20.1395
A0A087EI90	0	0	0	0	0	0	0	0	0	0	0	0	0	20.9725	17.4149	0	17.0153	0
K9DZE5	13.9277	0	0	0	0	0	0	15.1515	0	0	0	15.103	19.2951	20.8186	0	18.6838	0	0
A0A1M5FYR5	0	0	0	0	0	0	0	0	0	0	0	17.3558	0	19.655	0	0	0	18.3833
A0A378CL74	12.7257	0	16.7206	15.2639	0	0	0	0	0	0	14.1317	16.3732	14.5479	0	18.3445	15.4573	15.2272	12.8817
A0A975IXZ8	0	0	0	0	0	0	15.1372	13.9573	13.7468	0	15.4887	13.2364	15.3515	14.9665	15.6518	14.4677	18.794	0
A0A6L9T9V6	0	0	16.3965	0	0	20.5478	0	0	0	15.6705	0	22.1119	17.8858	0	0	15.4107	15.6515	17.7458
A0A1H3FRM3	0	0	0	0	0	0	0	0	0	0	0	12.7382	0	0	11.9303	15.7419	14.8959	0
A0A4R7ZEW5	0	0	0	0	0	0	0	0	0	0	0	17.925	0	0	0	18.6614	18.7017	0
K9EHT6	0	0	0	0	0	0	0	19.8066	15.2285	0	16.8927	16.8424	17.8614	0	19.1673	17.0628	17.3898	0
A0A1Z1G8F0	0	0	0	0	0	0	0	0	0	0	0	12.1421	0	0	0	12.5949	14.7228	15.7932
A0A6S6XKB3	14.3027	0	0	0	0	0	17.5625	16.0224	0	0	0	15.9951	17.8856	17.3277	17.2593	17.248	0	0
C7XTC6	0	0	0	0	0	0	0	0	0	0	0	0	0	0	17.8545	19.2262	18.1562	0
A0A3C1WTL7	0	0	15.3087	0	0	0	0	0	0	0	0	0	16.0099	0	16.4736	16.6966	15.7628	0
A0A4U8Q5E8	0	0	0	0	0	0	0	0	0	0	0	0	19.8325	18.6329	0	0	16.7309	0
A0A7X7XQI8	0	0	0	0	0	0	0	0	0	0	0	0	19.5599	0	0	0	16.7923	18.837
F3ZR69	0	0	0	0	0	0	0	0	0	0	0	18.6066	18.8306	0	0	0	0	17.7449
A0A1E5HDT7	13.2401	14.4518	16.8618	0	16.8378	19.9258	0	0	0	15.1727	13.4679	14.0386	20.5183	21.1882	15.7021	16.3838	15.6891	21.6145
A0A425WQ85	0	0	0	0	0	0	0	0	0	0	0	0	15.7193	15.363	13.1418	0	10.9319	0
A0A395W740	0	0	0	0	0	0	0	0	0	0	0	21.8744	16.803	0	0	0	0	16.4746
A0A1I5B0Q1	0	0	0	0	0	0	0	0	0	0	0	17.3789	0	0	0	0	18.921	18.8165
A0A1H7WJY3	0	0	13.6744	0	0	0	13.0391	12.6781	0	0	13.1205	0	16.1992	14.3933	12.9436	14.6092	13.9618	16.4129
A0A928XXN2	0	0	14.8097	0	0	0	0	0	18.464	16.769	15.6476	19.0606	20.1639	20.1	18.4915	0	19.0767	0
A0A4S2EUY4	0	0	0	0	0	0	0	0	0	0	0	0	0	0	0	16.1058	18.839	20.1381
A0A6N3ASV6	13.1459	0	12.5069	0	0	0	0	0	0	0	0	14.9988	14.0049	13.071	15.1046	0	14.2185	0
A0A0E4CSW6	0	0	0	0	0	0	0	0	0	0	0	0	0	0	0	19.4039	16.0881	19.5614
A0A971SHD0	0	0	0	0	0	0	0	0	0	15.4023	0	0	0	0	14.4098	16.7465	15.551	18.1031
A0A826I0J7	0	0	0	0	0	0	0	0	0	0	0	0	0	0	0	16.9719	18.4794	19.5452
N2ANT8	0	0	0	0	0	0	0	0	0	0	0	0	0	0	16.5183	0	18.761	19.6737
A0A847YKJ1	0	0	0	0	0	0	0	11.6575	0	0	0	13.8405	0	17.4279	16.0182	0	0	15.0809
A0A1C6DQ51	0	0	0	19.1251	0	0	0	0	19.0057	0	0	0	20.0405	0	19.5594	0	19.3618	20.2109
A0A1L8WS73	0	0	0	0	0	15.4535	0	0	0	0	0	0	16.0126	11.2712	14.0268	11.5357	11.8914	0
A0A3E4QWK9	0	15.1597	0	0	14.4174	0	14.9836	0	0	0	0	14.1189	0	13.892	12.9856	16.4085	12.8338	13.011
S4GQD1	0	0	0	0	0	0	0	0	0	0	0	17.7532	0	0	0	18.8491	18.2871	0
A0A5M5BZM5	0	0	0	0	0	0	0	0	0	0	0	16.0968	0	0	0	12.6078	14.5609	11.5551
A0A401FPC5	0	0	0	0	0	0	0	0	0	0	0	16.6544	0	19.3361	18.7908	0	0	0
A0A1M6PWX0	0	0	0	0	0	0	0	0	0	0	0	0	0	18.6523	10.5095	13.7549	11.8433	0
A0A4Q2YHU5	0	0	0	0	0	0	0	0	0	0	0	14.3141	0	0	0	21.8677	18.5678	0
A0A564VM37	0	0	0	0	0	0	0	0	0	0	14.0754	0	0	0	13.7383	14.1573	15.5588	20.239
A0A7X3KCX9	0	0	0	0	0	0	0	0	0	0	0	13.7614	0	0	0	14.0306	12.5129	14.4276
A0A964RQS3	0	0	0	0	0	0	0	0	0	0	0	12.2156	0	0	0	12.9225	15.4079	14.1848
A0A1B7LAD6	0	0	0	0	0	0	0	0	0	0	0	0	0	0	16.9984	18.6475	19.0767	0
A0A9D1I1Y6	0	0	0	0	0	0	0	0	0	0	0	0	0	0	0	16.7921	18.7093	19.2207
A0A4R7S4G9	18.9639	0	0	0	0	0	0	0	0	17.8595	0	0	20.1639	21.0322	0	18.6475	18.2871	0
E6SPK4	0	0	14.8695	0	0	0	0	0	0	0	0	0	20.1639	0	17.8545	0	13.1203	13.0187
A0A1W6WF64	0	12.2967	0	0	14.4933	0	0	0	0	14.1235	0	12.0778	0	18.5495	0	17.1888	16.3833	16.4817
A0A4U9ZVE8	0	0	0	0	0	0	0	0	0	0	0	0	0	19.8053	16.0871	0	18.7162	0
A0A1Y4DZN2	20.1275	19.0483	18.4204	0	16.5574	0	0	0	0	0	18.6248	17.5318	20.1639	20.1	17.8545	18.8491	19.1248	0
A0A4Y9JAF4	0	0	16.2821	0	0	0	0	0	0	0	0	0	0	0	13.6417	15.8378	16.6164	18.8306
A0A1G6ABR1	0	15.8599	0	11.5491	0	0	0	0	0	0	0	0	12.3861	15.3505	13.8412	14.7623	15.6664	0
E1NSJ9	0	0	0	16.4838	0	0	0	0	0	0	14.4722	14.6178	16.7993	0	0	14.8526	14.0369	13.9472
A0A3N5V8R8	18.8071	16.1334	0	0	0	0	0	0	14.0382	0	0	22.2462	0	18.0467	14.0918	15.6147	15.6577	0
A0A1G6B0J9	0	0	0	0	0	0	0	0	0	0	0	19.9982	18.4861	0	0	0	15.9051	0
A0A9D5NC83	0	0	0	0	0	0	0	0	0	0	0	0	18.0576	0	0	0	17.2334	19.0964
A0A4R7S6F3	0	0	0	0	0	15.1938	0	19.9105	17.5084	0	0	17.5318	0	20.8186	16.9132	0	19.0767	13.512
A0A1S8ND27	0	0	0	0	0	0	0	0	0	0	0	0	14.6522	20.8186	0	18.8491	0	0
A0A847YU07	0	0	13.5742	0	0	0	0	0	13.5122	0	0	0	12.4233	14.2712	0	16.0052	16.6785	12.1717
A0A1G9TMI1	0	0	15.3703	0	0	0	0	0	0	0	0	15.1032	0	18.991	13.9067	0	0	16.0837
A0A0D8J3D5	0	16.9043	0	0	0	0	0	0	0	0	0	0	11.4649	0	12.617	14.0685	13.9696	12.9406
A0A380KR80	17.5675	0	14.8035	15.522	0	0	17.6652	16.7844	14.9925	0	0	14.6381	16.6065	17.3173	17.4921	14.8527	17.9399	17.3578
A0A3S4JU52	0	0	0	0	0	0	0	0	0	0	0	17.7532	0	0	17.8545	18.6475	0	0
A0A349QM65	0	0	0	0	0	0	0	13.1823	0	0	0	0	17.5048	18.5989	13.32	0	13.2159	0
A0A0R1ULS5	0	0	0	0	0	0	0	0	0	0	0	0	13.9987	12.9167	16.2355	11.0906	0	0
A0A380NL60	0	0	0	0	0	0	0	0	15.6995	17.6917	13.9983	0	17.6691	21.0605	14.96	14.8542	15.8531	0
A0A930R5V6	0	0	0	0	0	17.6635	0	0	0	17.9558	0	0	0	20.7506	0	17.8388	18.1415	20.1255
A0A0R2CLG6	0	0	0	0	13.6928	0	0	0	14.6233	15.4276	0	15.1088	0	14.3897	12.9423	11.0638	15.6942	12.8102
A0A135YS51	0	0	0	0	0	0	14.0392	0	0	0	0	10.9617	13.3348	14.9116	12.2617	11.6153	0	0
A0A395Y417	0	0	0	0	0	0	0	0	0	13.2916	0	0	17.8768	0	14.5114	16.8751	0	13.3099
A0A2U2MS94	0	0	0	0	0	0	0	0	0	0	0	0	0	19.7078	0	17.0628	17.308	0
A0A0S8HHG6	0	0	13.1635	0	0	0	0	0	0	0	14.9809	13.3451	0	17.4656	14.5979	13.3836	13.1499	0
A0A2S7MC35	0	0	0	0	0	0	0	0	0	0	0	19.7329	17.7512	0	0	0	16.5298	0
A0A2A2ELQ2	0	0	0	0	0	0	0	0	10.8897	0	0	0	0	21.102	0	0	17.9381	21.8673
E8JZV7	0	0	0	0	0	0	0	0	0	0	0	0	18.9521	0	0	19.1073	0	15.9031
R5BQ40	0	0	0	14.4276	0	0	0	12.5813	0	0	0	14.1093	0	15.3273	11.9591	14.8185	14.9175	0
A0A928HS64	14.3138	0	14.7266	0	0	0	0	0	14.4221	0	0	15.026	0	0	14.9347	17.8909	19.2268	14.5237
A0A0W7TLW3	14.8196	0	0	0	0	0	0	0	0	0	0	0	0	0	14.6071	15.865	17.5848	15.3171
A0A3D2B1W6	14.8773	0	16.2792	0	0	0	0	0	0	15.9401	14.9922	14.891	16.0845	18.158	15.5062	15.4766	0	13.293
A0A087B2L1	0	0	0	0	0	0	0	0	0	0	0	0	0	14.9427	0	14.2639	11.3227	13.3541
A0A9D2SLG8	0	0	17.5951	0	0	0	0	0	0	0	0	0	16.8347	0	14.0611	14.1643	0	20.0098
A0A239SUU6	0	0	0	0	0	0	10.7	0	0	0	0	16.9338	13.2305	15.5565	14.9488	0	0	0
A0A837BTU0	0	0	0	0	0	0	0	0	0	0	0	19.1042	0	0	0	19.6482	15.0637	0
A0A6L4X2K8	0	0	0	0	0	0	0	0	0	0	0	17.3464	0	17.3007	19.1673	0	0	0
R7PRT4	0	0	0	0	0	0	0	0	0	0	0	17.071	11.9429	10.0855	0	14.6868	0	0
A0A3F3I184	0	0	0	0	16.5664	0	0	0	0	0	0	17.6229	15.129	0	0	0	16.128	15.3943
A0A7J5QW92	0	0	0	0	0	0	0	12.6561	0	0	0	0	14.788	15.2653	15.7656	15.9665	0	0
A0A512M3X2	17.0032	0	0	0	0	0	0	0	0	0	14.5668	19.9287	11.4332	0	0	12.9532	13.543	15.9477
W4ULS8	0	0	0	0	0	0	0	0	0	0	15.1966	20.0189	0	0	13.4115	14.5902	0	15.3635
C4FB37	14.4095	0	0	0	0	0	0	0	0	0	0	0	14.8145	0	0	15.9883	15.3271	16.6881
A0A415BUJ1	0	0	0	0	0	0	17.191	16.1594	0	0	15.8735	12.981	16.1104	15.2853	14.1033	13.8033	12.6836	0
A0A140DUB5	0	0	0	0	0	0	0	0	0	0	0	0	18.6574	18.6329	0	0	16.3417	0
A0A975SE16	0	0	0	0	0	0	0	0	0	0	15.6903	0	15.7294	0	16.4074	15.1837	0	16.2866
A0A4Q2Y3I4	0	0	0	0	0	0	0	0	0	0	0	0	0	16.6623	12.0387	12.1481	12.7595	0
A0A417HN28	0	0	0	0	0	0	0	0	0	0	0	0	0	0	0	15.8844	18.6986	19.0181
A0A921LQS7	0	0	0	0	0	0	0	0	0	0	0	0	0	10.8252	13.381	0	14.6834	14.7029
A0A4V3RS86	0	0	15.0845	0	0	0	0	0	0	0	15.42	13.3615	16.1614	15.6312	11.26	16.5865	0	0
A0A930FTL2	0	0	0	0	0	0	0	10.5899	0	0	0	0	14.9395	0	13.7424	16.6847	14.913	0
R5P0I8	0	0	18.5229	0	0	0	11.8271	0	0	0	0	0	19.5196	20.1301	0	19.2262	0	13.9756
A0A2S7ZAV5	0	0	15.6905	16.2589	16.5344	20.0437	15.037	0	0	0	0	21.4157	16.0437	17.8836	15.9624	15.9854	0	19.4177
A0A6G6KCR2	0	0	0	0	0	0	13.811	0	0	0	0	15.4357	16.3376	14.9724	15.5561	0	0	0
S0J0U4	0	0	0	0	0	0	0	0	0	0	0	0	16.6506	0	18.7856	0	0	18.0625
R0MCC5	0	0	12.156	0	0	0	0	0	0	0	0	11.3852	12.7919	0	12.553	11.9042	12.5627	0
A0A1G6EKG4	0	0	0	0	0	0	0	0	0	0	0	0	0	0	14.518	14.2639	11.3227	13.3541
A0A4V3RSN4	0	0	0	0	0	0	21.699	0	0	0	0	0	15.5582	18.1508	16.5237	0	17.0153	0
A0A4Q5AID3	0	0	0	0	0	0	20.2985	0	0	0	0	11.7824	21.2265	19.724	13.6231	0	0	0
A0A412N5Q8	0	0	0	0	0	0	0	0	0	0	0	0	0	0	13.9636	12.9178	12.9063	13.6414
R2S1Z5	0	0	0	16.6082	0	17.6641	0	0	0	14.4334	0	17.3558	18.4611	0	0	16.5985	15.5406	16.4273
A0A0R2GTG4	0	0	0	0	0	0	0	0	0	0	0	0	0	15.4451	0	18.8491	19.0767	0
A0A231NR06	0	0	0	0	0	0	0	0	0	0	0	0	0	0	0	15.8844	18.6986	18.6813
A0A1C5TLH4	0	0	0	0	0	0	0	0	0	0	0	17.3464	0	19.7078	0	16.1972	0	0
E2SKP6	0	0	0	0	0	0	0	0	0	0	15.4451	16.9825	0	17.0477	0	14.7029	14.3398	0
A0A1Y4J1D5	0	0	16.8427	0	0	0	0	0	0	14.2665	0	15.2822	12.6304	0	13.563	0	15.9146	15.6486
A0A975SCV4	0	13.9676	0	0	0	0	0	13.4257	0	13.4294	0	0	19.8012	11.8741	15.1714	0	12.766	19.5772
A0A3B9DVW7	0	0	0	0	0	0	0	0	0	0	0	11.9183	0	15.2907	0	12.2267	0	13.7384
A0A1C5T6Q4	0	0	0	0	0	15.3152	11.7397	11.777	0	11.2365	0	0	19.5599	18.7468	0	16.6958	11.0341	18.9672
A0A1I6I6J3	0	0	18.5527	0	0	0	0	0	18.1768	0	0	14.2412	0	0	16.9818	14.1946	15.0606	15.9821
A0A7W7YK24	0	0	0	0	0	0	0	0	0	0	0	20.4438	0	11.7918	0	0	0	20.8447
A0A0R1QZJ0	0	0	0	13.1768	0	0	0	0	18.8185	0	0	15.2811	0	0	14.1391	15.8588	13.9935	14.141
A0A417HK63	0	0	0	0	0	0	0	0	0	0	0	17.3782	19.9327	0	0	15.7343	0	0
A0A6A1JVE4	0	0	0	0	0	0	0	0	0	0	0	22.3466	0	0	16.8443	0	0	13.8474
A0A4U9TZG8	0	0	0	0	0	0	0	0	0	0	0	11.2867	0	0	13.8591	0	13.819	14.0705
A0A288QLM6	0	0	15.2155	0	0	0	0	0	0	0	0	16.3848	0	0	0	15.3105	16.4153	14.6015
A0A847QCY7	0	0	0	0	0	0	0	0	0	0	0	0	0	12.8806	14.4733	0	12.8067	12.8595
A0A087ATD1	0	0	0	0	0	0	0	0	13.7609	0	15.3908	15.1751	12.9163	0	14.5272	14.2991	14.6237	0
A0A1Q9YN53	0	0	16.3356	15.8179	0	0	0	17.4333	16.852	0	0	16.0624	16.1737	0	16.7694	17.3979	16.4181	12.4446
K6UC08	0	0	0	0	0	0	0	0	0	0	13.0477	12.2174	12.7812	12.5475	0	12.0002	11.7157	0
A0A6I0K210	0	0	0	0	0	12.1958	0	0	0	0	13.2613	0	0	13.3911	11.986	14.2649	13.6231	15.8733
A0A9D2BB90	0	0	18.5261	0	0	0	0	0	0	0	0	19.7441	0	0	15.5758	14.186	15.2039	0
R6UQ47	0	0	0	0	0	0	0	0	0	0	0	14.927	0	13.6508	12.8845	0	0	11.4557
A0A3E4M9P2	0	0	0	0	0	0	0	0	0	0	0	0	12.7812	16.4133	0	12.0002	11.7157	0
A0A425VTG2	0	0	0	0	0	0	15.1997	0	0	0	0	15.2477	0	17.4656	0	14.6966	15.1669	0
A0A4Q5AA00	0	0	0	0	0	0	0	0	11.4049	0	0	19.0891	0	0	13.8814	0	12.6831	14.4876
A0A4Q2XTR5	0	0	0	0	0	0	0	0	0	0	0	13.7471	0	13.2989	11.9661	0	13.821	0
A0A7Y0HYL7	0	0	0	0	0	0	0	0	0	0	14.5668	20.0784	0	0	0	12.9532	13.543	15.5143
A0A8D6U822	0	0	11.5219	0	0	0	0	0	0	0	0	12.3418	11.333	12.9732	0	11.7145	0	11.7772
A0A7W7YCU7	0	0	0	0	12.0847	0	0	0	18.1538	17.3003	17.1633	17.9397	0	12.3407	12.0167	18.0228	18.2809	15.3474
A0A1G5WV56	0	14.6561	15.0388	0	0	0	14.4012	0	14.4836	0	0	14.821	15.5549	15.065	15.1365	15.0993	14.3656	0
A0A374QZZ4	0	12.6163	0	0	0	0	15.3371	0	0	0	0	12.8838	11.854	20.5622	11.5356	13.6466	0	0
A0A1C5TSJ8	0	0	0	0	0	0	0	0	0	0	0	18.0574	0	0	0	0	19.0412	15.5749
A0A972E5S5	0	0	0	0	0	0	0	0	0	0	0	0	19.6281	21.0605	0	0	11.8904	0
U2QN05	0	0	0	0	0	0	0	0	0	0	0	16.7167	0	0	18.751	0	17.1075	0
A0A844E5E7	0	12.5324	0	0	0	0	0	0	0	0	0	15.8767	16.3744	0	0	15.3054	12.9862	0
A0A4Y9JAB2	0	0	16.1449	0	0	0	0	0	14.0229	0	0	0	0	0	16.5956	16.9719	18.4794	19.6986
A0A330G534	0	0	0	0	11.5866	0	0	0	0	0	0	0	0	14.3661	0	16.4978	14.6666	14.3838
A0A2K9BPT5	0	0	0	0	17.5606	19.9258	0	0	0	16.2211	0	0	16.5257	19.3362	0	18.2362	15.4724	17.1316
A0A2N5IP63	0	14.9313	0	0	0	0	0	0	0	0	0	0	0	0	13.9434	14.405	14.4359	19.2098
A0A1Z8XXC1	0	14.6207	16.3965	15.4448	16.3153	18.955	0	0	0	17.8977	0	21.7056	18.7337	19.4092	0	17.3853	17.8042	20.8392
A0A231NSX3	0	0	0	0	0	0	0	0	0	0	0	15.825	0	0	18.4915	0	18.1562	0
A0A261ET21	0	0	0	0	0	0	11.0094	0	0	0	0	12.1672	0	0	0	15.2696	16.4433	15.5719
S7J1G8	0	0	0	0	0	0	0	0	0	0	15.9272	13.5333	0	19.3361	13.7833	0	15.919	0
A0A9D1P1N1	0	0	15.387	0	13.8112	17.9123	0	0	0	15.681	0	21.7056	15.0027	19.655	0	0	17.1027	18.894
A0A1W6WCZ0	0	13.214	0	0	0	0	0	0	0	0	0	14.0322	0	16.2546	16.0085	14.492	0	0
A0A6B3L4Z3	0	0	11.6058	0	0	0	0	0	0	0	0	12.2954	0	0	0	16.121	15.7589	15.5541
A0A5K1JEE2	0	0	0	0	0	0	0	0	0	0	0	12.6706	0	0	12.3275	0	13.1538	14.1901
A0A943DR76	0	0	0	0	0	0	0	0	0	0	0	0	0	18.1183	17.6314	0	16.5762	0
A0A242DG97	0	0	0	0	0	0	0	0	0	0	0	22.3466	15.7269	0	0	0	0	14.236
A0A369LBQ6	0	0	0	0	0	0	0	0	0	0	0	12.7034	11.4137	15.1607	0	13.0074	0	0
A0A3R6K3M6	0	0	16.1449	0	0	0	0	0	14.0229	0	0	0	0	0	16.5956	16.9719	18.4794	19.4273
A0A016FKE3	0	15.843	0	0	0	0	0	0	0	0	0	19.7932	0	0	13.9672	14.8239	13.7527	0
A0A7V6SLJ8	0	0	0	0	0	0	0	0	0	15.3784	0	19.0606	12.3934	0	0	13.9287	0	16.6401
A0A5D4Y9G3	0	0	0	0	0	0	0	0	0	0	0	12.5563	0	13.1915	13.6741	0	0	12.811
F4XFB7	0	0	0	0	0	0	0	0	0	0	0	0	17.9446	0	17.2047	0	17.074	0
A0A9D2MI82	14.2898	0	0	0	0	0	0	0	0	0	0	11.2972	11.9526	0	0	13.3967	14.0122	10.6402
A0A1L3NGN9	0	0	0	0	0	0	0	0	17.9223	0	18.7658	0	18.8968	0	20.7051	0	15.91	20.0328
A0A854WRF9	0	0	0	0	0	0	0	16.9833	0	0	0	14.5002	0	17.5644	16.4417	0	14.4633	0
A0A1G5W4W1	0	0	0	0	0	0	11.951	0	0	0	0	0	14.1755	0	18.6947	13.5929	0	13.2747
H1D0Q6	0	0	0	0	0	16.0263	15.6047	11.182	0	0	10.2811	0	16.5257	16.6541	0	17.3791	15.6891	19.6204
I0Q0U4	0	0	0	0	0	0	0	0	0	0	0	0	12.096	16.0944	0	12.6623	11.2281	0
A0A9E0DVW1	19.0918	18.1535	15.5548	0	16.3617	21.0211	0	0	0	18.2554	14.1096	21.8422	17.6019	19.655	15.3555	17.996	17.6437	19.9533
A0A6L4X0R1	14.8878	0	0	0	0	0	0	0	0	0	0	15.6497	14.8133	14.9156	0	16.1515	0	0
A0A108T8B7	0	0	0	0	0	0	0	0	0	0	0	0	20.1639	0	0	12.7798	19.0767	0
A0A7X5D0L9	0	0	0	0	0	0	0	0	0	0	0	17.4072	0	0	0	0	18.716	15.8716
A0A085GE69	0	0	0	0	0	0	0	0	0	0	0	17.7474	0	17.457	16.7681	0	0	0
A0A3B9G5D0	0	0	0	0	0	0	0	0	0	0	0	17.9392	18.2571	0	0	0	0	15.7399
A0A1C6KCY7	0	0	0	0	0	0	0	0	0	0	0	13.1594	13.0716	13.4684	12.2321	0	0	0
A0A3A6DD09	0	0	0	0	0	0	0	0	0	0	0	0	20.402	0	0	15.4063	16.1223	0
A0A848C181	0	0	0	0	0	0	0	0	0	0	13.426	0	0	17.4279	16.0182	0	13.6156	13.4098
A0A961H2B7	0	14.4104	0	0	0	0	0	0	0	17.8678	0	0	0	0	14.5355	18.6287	18.8315	20.4623
A0A143XAH3	0	0	0	0	0	20.5478	0	0	0	0	0	17.3558	16.803	0	0	0	15.5266	15.2922
A0A4V1SJ24	0	0	0	0	0	0	0	0	0	0	0	21.4157	14.9726	0	0	15.5128	0	0
A0A4P6M115	0	0	0	0	0	0	0	0	0	15.3583	0	0	0	14.9438	17.8545	14.6836	14.1637	0
A0A1T4L5U7	0	0	0	0	0	12.4411	0	15.0261	0	0	0	13.3106	14.4766	14.995	0	13.7443	12.7638	0
A0A376Y399	0	0	0	15.4448	0	19.9194	0	0	0	0	0	17.6229	0	20.8148	0	17.3791	0	18.48
T0SCP9	0	0	0	0	0	0	0	0	0	0	0	0	11.2893	11.674	0	14.331	14.4781	0
A0A3M0NMU3	0	0	0	12.3846	12.7413	0	0	0	0	11.4031	0	20.0143	15.0732	0	13.4079	0	11.9521	14.5406
A0A8D6UC90	0	0	0	0	0	0	0	0	0	0	0	0	0	0	0	15.563	17.7938	18.3833
A0A930AJ28	0	0	17.2388	0	0	0	0	0	0	0	11.8136	0	0	0	14.2521	17.9945	17.9466	20.0175
A0A0J5KYS6	26.6197	0	0	0	0	0	0	0	23.8748	24.8395	26.1257	26.1635	0	0	11.8949	26.3576	26.0744	25.7712
A0A7C6UX11	0	0	0	0	0	0	20.8595	0	0	0	19.8195	17.5318	20.1639	21.0322	0	18.8491	0	0
S2R336	0	0	17.3014	0	0	0	0	0	0	0	11.8136	0	0	0	14.2521	19.1914	16.0026	20.707
A0A1E7XY58	0	0	0	0	0	0	13.7979	14.0198	0	0	0	13.0539	14.4081	0	14.4233	14.1912	13.2007	0
A0A3A9SNI8	0	0	0	0	0	0	0	0	0	0	0	0	0	0	0	14.7334	18.2177	18.6167
A0A0R1S9T0	0	0	0	0	0	0	13.1621	14.4645	0	0	0	0	22.101	14.3127	13.3802	19.3517	0	0
A0A840VHY5	0	0	14.1857	0	0	0	20.8595	0	18.2929	16.3866	19.8716	14.3212	20.1639	20.1	18.4915	20.1257	0	15.3614
A0A2P5GRE4	0	0	0	0	0	0	0	0	0	0	0	0	0	16.1101	0	17.248	18.1894	0
A0A1C5T5T7	0	0	13.8351	0	0	0	0	0	0	12.5029	0	16.5818	11.6976	0	14.3982	0	11.2212	14.3863
A0A200J7Y6	18.9639	0	0	19.9339	0	0	0	0	0	0	0	19.0606	19.2802	0	0	18.8491	19.0767	0
A0A975J1C0	0	0	0	0	0	0	0	0	0	14.8584	0	0	10.7607	0	0	15.5673	15.8706	18.7579
A0A4Q2XL78	19.7423	0	0	13.6973	0	0	0	0	0	0	13.0525	0	19.8742	0	17.23	13.8051	15.3109	14.8636
A0A366HTC9	18.0873	0	0	0	16.7129	20.5478	0	0	0	15.1727	0	22.1119	18.8009	19.4216	0	0	17.396	18.6268
A0A1X1K4C1	12.9553	0	12.3745	0	0	0	12.2697	0	0	0	12.9183	14.2351	17.4818	0	12.7344	13.0272	12.4451	13.6638
A0A858RLQ6	18.5749	15.7982	17.2748	0	16.9074	0	12.2788	13.1956	0	0	16.1918	16.7784	19.1633	19.1927	13.9067	16.9472	18.3002	17.2866
A0A0R1HRN8	0	18.976	0	0	0	0	0	20.1335	0	0	0	0	0	20.8186	18.4915	18.8491	18.1562	0
A0A318KN31	0	0	0	14.0022	0	0	0	0	0	0	0	0	0	0	14.3386	16.3054	15.8801	13.8135
A0A6N7V1Q3	0	0	0	0	0	0	0	0	0	0	0	20.2645	0	0	0	15.7651	15.3892	0
A0A7X9UAZ8	0	0	0	14.8904	15.3714	15.227	0	0	0	13.6998	12.4568	13.746	17.7675	0	15.231	16.0754	14.8963	19.2614
A0A921LU00	0	0	0	0	0	0	0	0	0	0	0	0	18.7245	0	15.9855	0	16.6719	0
A0A6S6XME3	0	0	0	0	0	0	13.1732	0	0	0	0	14.8854	0	14.182	15.0392	0	0	15.6395
B6GAV3	13.663	0	0	19.456	0	0	0	0	0	15.4399	0	15.5973	21.2265	15.8362	0	15.3507	14.2508	0
A0A3G2I8R5	0	0	0	0	0	0	0	0	0	0	0	19.1042	16.2034	0	16.0415	0	0	0
A0A087BBI3	0	0	0	0	0	0	0	0	0	0	0	0	18.7302	0	0	16.4777	0	16.1339
H6LHR7	0	15.4659	16.8692	0	0	0	19.8244	0	20.5118	0	17.5455	17.5552	17.8614	20.2123	18.3696	15.9787	18.7368	0
A0A6S6XQJ9	0	0	0	15.3005	0	0	0	0	0	0	17.9705	0	13.3857	0	15.0753	14.5773	14.3948	15.018
A0A0R2EI13	0	0	0	0	0	0	0	13.565	12.2267	0	0	0	0	20.452	12.8116	16.2568	18.1503	0
A0A847YMR7	0	0	0	19.9339	0	13.2801	0	0	0	0	0	17.5318	19.6908	0	16.9984	0	18.1562	0
A0A261FAH5	19.1331	0	18.4204	0	0	0	0	0	0	0	0	15.9755	19.2802	21.0322	0	18.8491	0	0
A0A6L8RP18	0	17.4756	0	0	0	0	0	0	16.8575	0	16.0944	15.952	16.9732	18.6523	16.4111	15.319	0	0
A0A2E4AC88	0	0	0	0	0	0	0	0	0	0	0	15.82	16.922	18.4683	0	0	0	0
V2XR35	0	16.0338	14.4268	0	0	0	0	0	0	0	0	17.176	0	0	14.7492	13.9995	12.4459	12.2177
A0A9D9QU11	0	0	0	0	0	0	0	0	0	0	0	0	18.4489	17.4381	0	0	0	15.3013
A0A1C0BW10	18.5749	15.7982	17.2748	0	16.9074	0	12.2788	0	15.1271	0	16.1918	17.318	19.1387	19.1927	13.9067	16.9082	18.3002	17.784
A0A6I0LTM6	0	0	0	0	0	0	0	0	0	0	0	12.1222	12.2304	0	0	0	12.6098	14.1949
A0A0D8J3Q5	0	0	0	0	0	13.4329	12.9553	0	0	0	0	14.4774	12.1393	12.8852	0	13.9281	0	14.5112
A0A7X7ZE75	0	0	0	0	0	0	0	16.2519	0	0	0	0	12.0029	0	18.6568	0	13.8179	17.011
A0A5R8K8E5	0	0	0	0	0	0	16.2056	0	0	0	0	0	0	18.5495	14.7323	15.4043	0	12.7713
A0A4Q2YRY3	0	0	0	0	0	0	0	0	0	0	17.565	0	15.1963	0	0	15.9499	16.095	15.0408
A0A3D5PTV7	0	0	13.0586	0	0	13.7391	15.5962	0	0	0	0	14.2176	16.8385	0	0	13.3011	17.7938	15.9166
A0A430FL53	0	0	0	0	0	0	0	0	0	0	0	0	18.7245	0	0	15.1149	17.2397	0
A0A200IE41	0	13.5551	13.3973	0	0	0	0	0	0	0	17.9623	18.078	0	17.4656	13.7914	15.0393	15.2687	0
A0A961H0C2	0	9.83028	0	0	17.9782	0	19.6123	18.4933	18.0823	0	0	12.1996	20.4041	19.5807	13.2205	20.5002	18.6081	0
A0A8B4R9B3	12.9723	12.3092	0	13.9605	0	0	0	0	17.0571	14.7267	18.819	14.9545	14.6092	19.0347	12.2832	15.1638	18.4504	13.7322
A0A6I5MYK7	0	0	0	0	0	0	0	0	0	0	0	21.0987	0	14.6266	0	0	15.325	0
A0A4Q3AJ34	0	0	0	13.9758	11.5425	0	0	0	0	0	0	0	14.3695	0	14.0785	10.7666	11.6518	16.4189
K7ZYS7	0	0	0	0	15.8644	0	21.068	0	0	0	0	17.7532	0	0	18.4915	19.2262	19.0767	0
A0A512MCT2	0	0	0	0	0	21.0232	0	0	0	0	0	17.6143	15.0732	0	0	16.82	0	14.8779
A0A942WR25	0	0	0	0	0	0	0	0	0	0	0	0	0	0	16.3813	0	20.097	14.5227
A0A4Q2YTF2	0	0	17.5833	0	15.8634	17.6635	18.6015	0	0	17.7501	0	0	13.2686	20.2485	13.9424	19.3517	18.8928	20.9241
A0A6S6XKA5	11.5214	0	0	0	0	0	13.2033	0	0	0	0	0	12.4919	12.7544	12.7768	15.4504	13.2194	0
R6PBF8	0	17.7042	0	0	0	0	0	0	17.9295	0	0	0	19.2802	20.1301	15.9304	0	18.2871	0
A0A1H3HSI7	0	0	0	0	0	13.5446	0	0	0	0	0	18.0456	12.8706	0	14.2966	14.3371	0	0
A0A847QL70	12.3894	0	12.5636	0	0	0	14.603	0	0	0	0	0	0	14.8604	14.4617	15.5217	15.6066	15.5897
A0A9D2NTK5	0	0	17.8592	0	0	0	0	0	0	13.6998	0	0	19.4175	0	0	17.7988	14.8963	18.8063
A0A0R2IRG5	0	0	11.8764	0	0	0	0	0	0	0	0	15.292	12.3808	0	0	0	13.9628	16.7411
A0A9E3ZTN4	0	0	0	0	0	0	0	0	13.9546	0	0	14.7529	0	0	14.7535	15.2118	14.9801	0
A0A413S4G3	0	0	0	0	0	0	0	0	0	0	0	10.3215	0	0	13.2922	12.6344	14.5524	0
A0A139QH46	0	0	18.1975	11.9154	0	0	0	0	0	11.1784	14.8164	16.3448	0	0	14.2354	18.4218	17.5861	19.8927
A0A0D8J6Y2	0	0	0	0	0	0	14.7001	0	0	0	0	13.9906	15.3881	16.2929	14.4544	0	0	0
A0A1Q6LG60	0	0	0	0	0	0	0	0	0	0	13.1221	0	0	19.156	0	12.129	11.9492	15.8781
A0A5N4EXX3	0	0	0	0	12.4132	12.7884	12.7099	12.1683	0	0	0	14.1235	12.5702	12.1587	0	14.1574	13.7455	15.8392
A0A8J7SN51	0	0	14.7658	0	0	0	0	0	0	0	0	11.7895	17.9689	0	13.1361	0	0	17.197
Q9Z6H6	0	0	0	0	0	0	0	0	0	0	0	0	18.7245	0	15.2807	0	16.6719	0
A0A847YPS5	0	0	0	0	0	0	0	0	0	0	0	19.9982	15.5952	0	0	0	0	15.0605
W2VDX0	0	21.4811	20.088	12.6833	0	0	13.5321	0	0	0	0	22.5942	21.5841	21.4268	0	0	15.3554	12.8198
H1D077	0	0	0	0	0	0	0	0	0	0	0	0	17.7019	0	0	17.3172	0	15.6046
K0NI34	0	0	0	0	0	0	0	13.0402	0	0	0	15.834	11.4477	0	18.8367	0	12.7917	0
A0A943TRX9	0	0	0	0	0	0	0	0	0	0	0	0	17.2824	17.9696	15.3568	0	0	0
A0A1Y4NZ87	0	0	0	0	0	0	0	0	0	0	0	0	0	19.7078	13.6787	0	0	17.187
A0A940SU72	14.908	0	0	0	0	0	0	0	0	0	14.4928	20.5531	0	0	14.5444	16.9949	0	17.1639
F4XH42	0	17.1227	0	0	0	0	0	0	0	0	0	21.6109	0	0	13.0675	13.7107	13.046	0
A0A930APR7	0	0	0	0	0	0	0	0	12.2083	0	0	14.9518	0	0	14.7099	0	15.2916	13.3483
A0A6G6K4Q4	12.8114	0	0	0	0	0	0	0	0	0	0	0	0	0	14.2625	14.5194	13.4579	16.4131
I2NRH3	0	0	0	0	0	0	0	0	0	0	0	12.3315	12.6993	0	11.9081	0	13.5345	0
E7FWY4	0	0	0	0	0	0	0	13.0874	0	0	0	0	0	14.426	13.2292	17.9361	0	13.2088
A0A3D0GW75	0	18.5894	0	0	0	0	0	0	15.6521	0	15.0237	19.2214	16.0023	15.5628	15.9601	0	15.0736	0
A0A1X1IKH5	0	0	0	0	0	0	0	0	0	0	0	0	0	0	19.5208	0	15.1007	15.8432
A0A5D0WHC0	0	16.4026	0	0	0	0	0	0	10.9136	14.8895	0	0	11.1917	11.7933	10.8456	15.7546	12.3501	15.3772
A0A366HHC0	0	0	0	0	0	0	0	0	0	0	0	19.1042	15.4476	0	15.8946	0	0	0
A0A5W6AN26	0	0	0	0	0	0	0	0	0	0	0	0	17.1303	0	0	16.9342	0	16.372
A0A934RAT3	0	0	0	0	0	0	0	0	0	0	17.3322	0	0	0	14.3386	17.4136	15.8801	13.8135
A0A921LR04	0	0	0	19.1259	0	15.8363	21.068	0	0	0	0	0	20.1639	20.8186	13.7811	0	19.0767	12.2174
A0A929L9H0	0	0	0	13.5505	0	0	16.3151	0	0	0	0	13.454	0	15.2916	14.9236	13.2973	12.4357	0
A0A1H3FBY6	0	0	0	0	0	0	0	0	0	0	0	18.9362	14.3334	0	17.1137	0	0	0
A0A0W7TLK3	0	0	0	10.9885	0	0	0	0	0	0	0	0	13.2126	0	0	14.7681	14.7216	14.6624
R5VAB0	0	0	0	0	0	0	0	0	0	0	0	0	15.8063	0	0	16.1099	18.4504	0
A0A139QG72	0	0	15.2355	0	0	0	0	0	0	0	0	0	20.1639	20.8186	0	0	19.0767	0
A0A3E4QN46	0	0	0	12.3998	0	0	0	0	0	11.7046	0	12.6202	14.1922	12.8215	13.1493	0	12.8944	0
A0A921IVJ9	0	0	0	0	0	0	16.823	0	0	0	0	15.2693	0	14.1356	15.645	15.9909	0	0
A0A3N5VIA3	0	0	0	0	0	0	0	0	0	0	0	0	0	17.955	0	17.5466	14.8307	0
A0A0W7TPN6	0	14.9774	0	14.584	0	13.7189	0	0	0	0	0	19.7932	0	0	14.9103	14.8239	13.7527	14.5894
A0A2N8LBJ1	0	0	0	0	0	18.9768	0	0	0	0	16.8051	0	18.3623	18.9551	17.6811	0	0	18.0967
A0A369LDE6	0	0	15.5863	16.6487	0	0	0	11.8459	0	0	0	12.9778	12.1411	0	11.906	14.182	13.3261	13.8313
A0A809N9Z8	0	0	0	0	0	0	0	0	0	0	0	0	17.0638	0	16.4618	16.7529	0	0
A0A285TR11	0	0	0	0	0	0	0	0	0	0	0	0	16.8347	0	14.8834	0	0	18.5553
A0A1C5UBM2	0	0	0	0	0	0	0	0	0	0	0	17.6229	0	0	0	16.5114	16.128	0
A0A556RC14	16.1376	0	19.1346	0	18.6902	0	0	0	16.2054	13.0324	0	0	19.5945	17.7872	16.0871	16.541	17.3963	15.8017
R5BTM6	0	0	0	12.4374	0	0	0	0	0	0	13.9058	12.5367	13.3432	0	15.334	14.7173	0	11.0945
A0A417HDY7	0	0	0	0	10.4799	0	0	0	0	0	0	0	15.4064	13.083	13.9856	14.4259	0	0
A0A369L6K9	18.9639	17.7042	0	0	0	0	0	0	19.4707	17.8595	0	19.0606	20.1639	20.1575	0	18.8491	19.0767	0
A0A8J7MF29	0	0	0	0	0	0	20.0813	0	0	0	0	11.7824	0	20.5609	13.6231	0	16.9929	0
A0A6G6K755	0	0	0	0	0	0	15.0305	0	0	0	0	0	0	14.9832	0	14.1365	15.0618	15.5536
A0A261F1E2	0	0	0	0	0	0	0	0	0	0	0	15.1026	11.0703	0	11.8545	12.1209	0	0
A0A0R1IZB2	0	0	0	0	0	0	0	0	0	16.3434	0	0	0	0	13.5464	14.9835	15.786	16.2273
W5IIA0	0	0	15.9012	0	0	0	15.2388	13.4606	0	0	20.6935	19.0074	0	18.8072	0	18.4493	19.3997	15.9884
A0A1V1RH25	0	0	0	0	0	0	0	0	0	0	0	0	14.7351	0	0	16.1734	0	19.1699
A0A346B1K0	15.4589	0	0	12.9638	0	0	0	0	0	0	0	0	12.4803	13.1934	13.2036	0	14.8811	14.4035
W4UUI5	0	0	0	0	0	15.3969	0	0	15.4463	0	0	0	0	0	19.5425	17.9143	19.3964	12.8338
A0A6G7WWE7	14.9932	0	0	0	0	0	0	0	11.9879	0	13.4778	19.2647	15.0596	0	13.8527	0	13.2896	14.3262
F7V766	0	0	0	0	0	0	0	0	0	0	0	18.2422	0	0	0	15.7651	16.024	0
A0A242CJG2	0	0	0	0	0	0	0	0	0	0	0	19.9982	14.9726	0	0	0	0	15.0408
A0A928A0Z6	0	0	0	0	0	0	0	0	0	0	0	11.6499	0	13.768	12.166	0	12.4261	0
A0A9D1ETX7	0	0	0	0	0	0	0	0	0	0	0	0	0	20.9725	16.6144	0	12.4136	0
A0A1I0QX90	0	15.4326	0	0	0	0	0	0	0	13.5446	0	0	15.5182	10.6812	12.1	16.7487	0	13.3624
A0A841R1J6	0	0	0	0	13.2367	0	0	0	15.5257	0	0	0	0	0	16.3406	16.2635	19.5879	16.0639
A0A5K1J1F5	0	0	0	0	0	0	0	0	0	0	0	0	0	0	0	19.2679	15.0618	15.5536
C6LB56	0	13.8833	0	0	0	0	0	0	0	0	0	13.2485	14.6631	14.7805	0	0	0	16.0165
A0A5D3EJC0	13.5962	0	17.0256	0	0	0	15.9045	16.537	17.1797	0	16.2676	17.1704	15.8177	17.9995	17.426	13.9399	16.1321	12.7945
A0A9D2R8J1	0	0	12.2606	0	13.1803	13.2797	12.9829	13.6824	0	12.0912	0	11.764	15.7495	16.2055	14.7722	12.992	11.9917	15.6774
A0A2S7ZAR1	0	0	0	0	0	0	0	0	0	0	16.1088	0	0	21.102	0	0	18.1415	20.8454
A0A5K1J4K3	0	14.6291	16.2675	0	0	13.2499	0	14.1495	15.5081	0	0	15.8475	12.3067	13.0578	16.4036	13.0587	12.1874	13.9393
A0A1I0MGW4	0	0	0	0	0	0	0	0	0	0	0	0	0	0	15.6623	0	16.8777	17.2634
A0A2E3HAJ0	12.1536	0	0	0	0	0	0	0	0	0	12.3657	13.7673	14.8121	0	12.266	11.515	13.032	0
A0A3N1XRB2	0	0	13.7183	14.1716	0	0	0	0	0	0	0	13.2716	0	14.765	13.4355	13.4863	12.5616	0
A0A1C0BUU4	0	0	0	0	0	0	0	0	0	0	0	0	14.9467	11.9866	12.7415	0	10.097	0
A0A0D8J2D3	0	0	0	0	0	0	13.6393	0	0	0	0	16.2983	11.7984	0	0	0	15.808	14.5415
A0A943TQH0	16.2264	0	0	0	0	0	0	0	0	0	0	13.2933	0	15.1403	0	0	16.0248	15.6303
A0A1I0R9G2	18.4129	0	0	17.7024	0	0	0	15.4498	14.9384	17.5547	20.0869	14.6337	17.8189	16.0702	14.8767	16.9342	19.1454	16.5314
A0A416W3T9	0	0	0	0	0	0	0	0	0	0	0	17.2536	0	0	0	0	16.1686	16.3051
A0A377NMN4	0	0	0	0	0	0	0	0	0	0	0	0	12.5154	0	11.525	11.9671	13.7092	0
A0A930A1Q2	17.2886	0	0	0	0	0	0	0	0	0	0	16.9505	0	15.2972	0	0	15.6597	12.7998
A0A7Z0RQZ6	0	0	0	0	0	0	0	0	0	0	0	16.8424	0	0	0	16.1972	16.6519	0
A0A0W7TSR5	0	0	0	0	0	0	0	0	0	0	11.1642	14.7491	14.9677	0	11.4387	15.6069	0	0
R9JSE0	0	0	0	0	0	0	0	0	13.0547	0	0	11.8016	11.9162	0	10.6015	11.7963	0	11.8472
A0A934RQF4	0	13.098	13.9125	13.8889	0	12.3062	0	0	0	0	0	14.1879	14.7168	11.7445	12.8966	0	14.0381	15.8494
A0A4V0BWK7	0	0	0	0	11.3005	0	0	0	0	0	0	0	15.3438	13.6011	0	0	16.4701	11.3513
A0A934R4P3	0	0	0	0	14.8757	0	0	0	0	0	0	0	0	0	13.4414	13.1639	13.5632	18.8424
A0A1T4X8E4	0	0	0	0	0	0	0	0	0	0	0	0	0	0	18.7247	14.8855	15.9167	0
R5L707	0	0	0	0	0	0	0	0	0	0	0	17.7352	0	0	0	17.1128	0	14.6525
A0A366HFR5	17.5125	0	0	0	0	0	0	0	0	0	0	17.3442	0	0	15.904	0	12.6411	14.755
A0A514Z9E9	0	0	0	0	0	0	0	0	0	0	0	0	19.0493	14.7185	15.7278	0	0	0
A0A1V0HPZ3	0	0	0	0	0	0	0	0	0	0	0	0	13.5205	0	0	15.7892	0	20.1806
A0A2E4ACL3	0	0	0	0	0	0	0	0	0	0	16.3883	0	11.3363	0	13.7165	15.6272	0	19.2207
A0A1Y4DNL5	0	0	0	0	0	0	0	0	0	0	0	0	0	15.3946	0	16.9949	0	17.0254
F4X959	0	14.7317	0	0	0	0	0	0	0	0	0	14.1941	0	0	14.9028	14.997	14.6923	0
A0A512M6X4	0	13.2222	0	0	0	0	0	0	0	0	0	17.187	0	0	13.2293	13.0463	14.3381	0
W1TYL5	0	0	0	0	0	0	0	0	0	0	0	0	18.7468	17.391	0	0	13.2413	0
A0A316B9D1	0	0	0	0	16.6665	19.3321	14.3682	18.4837	13.764	0	17.0996	0	20.0405	18.2513	19.5594	17.199	16.4652	21.305
A0A2A2ILI7	0	0	15.4388	0	0	0	0	0	0	0	16.83	18.3736	15.5952	0	0	0	16.6398	19.2742
A0A847CHS8	0	0	0	0	0	0	0	0	0	0	0	0	14.6511	18.4936	0	16.1849	0	0
F4XAK9	0	0	12.1307	0	10.6438	0	0	0	0	0	0	11.4885	11.0594	13.1883	0	15.9517	12.124	0
A0A239Z8I8	0	0	0	0	0	0	0	0	13.9007	0	0	0	15.8413	0	12.8192	14.6717	14.8063	0
A0A7X6XYP6	0	0	0	0	0	0	0	0	0	0	0	0	0	18.8855	0	16.1849	0	14.2217
A0A7V6KRL4	0	0	0	0	0	0	0	0	0	0	0	16.3261	0	17.4381	0	0	0	15.4893
A0A0X8GYT3	0	0	0	0	0	0	0	0	0	0	0	0	16.9893	0	0	0	17.7938	14.4664
A0A2Z5TMP5	0	0	0	0	0	0	0	0	0	0	0	18.981	0	0	0	15.2369	15.0096	0
A0A5S4VPE5	0	0	0	0	0	0	14.5834	0	0	0	0	0	12.56	16.6416	14.5716	14.73	0	0
A0A086YYC9	0	0	12.6728	0	0	0	0	0	0	0	0	12.6015	13.6028	14.9126	0	0	0	16.1666
A0A6I1GCW8	0	0	0	19.9339	0	0	21.068	0	14.6873	0	19.8195	19.0606	19.5196	21.1151	18.4915	0	19.0767	0
A0A1M5FEL9	0	0	0	0	0	0	0	0	0	0	0	0	0	0	12.2098	11.594	12.5216	12.8452
A0A2N8PVV7	0	0	0	13.4171	0	0	0	0	0	0	0	0	0	11.8374	12.7893	16.4068	16.6519	0
A0A806TA08	0	0	0	0	0	0	12.2973	0	0	0	14.1413	13.8096	12.3831	12.1167	14.5874	13.0725	0	0
A0A5K1IUJ5	0	15.3869	18.7531	15.9599	18.3335	21.5764	17.171	12.9761	0	16.0326	12.9477	23.3386	21.9179	21.7085	16.869	18.9907	19.074	22.1477
A0A412DS80	0	0	0	0	0	0	0	0	0	0	0	0	18.4012	0	0	15.5683	15.0921	0
A0A846ZCI6	0	0	16.1253	0	16.3153	20.5478	0	0	0	13.7137	0	13.9735	14.5132	15.3304	13.7329	15.2651	0	18.6606
D1NT13	12.7257	0	0	15.2639	16.0231	0	0	19.8066	19.2094	0	0	16.3732	18.208	19.3361	19.3117	15.7487	0	12.8817
R6CX26	0	0	0	0	0	0	0	0	0	12.1598	12.4997	16.0033	0	0	0	15.666	14.3708	18.6737
A0A6G2FN31	0	0	0	0	0	0	0	0	0	0	0	0	15.0105	18.1419	0	0	15.8658	0
A0A7X2JDD7	0	0	0	0	0	0	0	14.1748	0	13.0967	0	18.981	0	15.9348	0	17.8296	13.6198	0
A0A412C0H3	0	0	14.5439	12.3366	0	14.7347	0	0	0	12.636	0	0	14.1602	12.7505	13.9025	13.4385	13.4134	15.8554
A0A943QJX4	0	0	0	10.5986	0	0	0	0	0	0	0	14.407	0	0	0	15.0155	11.3424	14.973
A0A366KAZ3	0	0	19.3512	0	16.5664	0	12.8898	0	0	0	12.9504	0	16.0451	14.2984	13.5184	14.5433	14.576	15.304
A0A6G8AVU0	15.2525	0	0	14.7741	0	0	10.7726	0	0	13.7217	0	0	15.0732	0	15.598	16.2417	15.9741	20.7726
A0A2U8DMA1	0	0	0	0	16.7764	0	0	0	19.4707	16.769	18.6248	17.9591	20.1639	0	18.4915	18.8491	19.0767	0
A0A139REU6	0	0	0	0	0	12.0206	0	0	0	0	0	0	11.4714	0	13.1326	18.1672	0	13.797
A0A366HSK8	0	0	0	0	0	0	0	0	0	0	0	15.9912	0	20.0592	0	0	0	12.8575
A0A379SIE2	0	18.3613	19.6169	21.2307	0	0	0	0	0	0	0	20.534	15.9786	0	13.676	17.5925	0	18.7813
A0A1G6DTD5	0	0	0	0	0	0	0	0	0	0	0	0	0	16.0404	15.3395	17.4941	0	0
R6DJ05	0	18.2185	0	14.8618	0	0	0	0	0	0	0	14.482	20.2717	18.3302	0	16.8359	0	0
A0A921LQK3	0	0	0	0	0	12.7793	0	0	0	0	0	0	16.1324	15.1406	0	11.8658	13.8593	0
A7ZRK0	0	18.1257	13.1469	0	0	0	0	0	0	0	0	0	15.0222	14.8996	10.0348	14.5124	14.2934	0
A0A1B7K643	0	0	0	0	0	0	0	0	0	0	14.7276	14.103	0	0	0	14.9375	15.3492	13.8355
A0A3B9D5T4	0	0	0	0	0	0	0	0	0	0	17.4521	12.7913	13.8056	18.032	15.2965	0	0	0
A0A425VTH2	0	12.6614	0	0	11.9695	0	0	0	18.1538	0	17.1633	17.9397	0	0	17.3766	18.0228	18.2809	15.3474
A0A2P5GS45	16.3696	0	0	14.4305	0	0	0	0	0	0	12.5646	20.1138	0	0	15.4442	15.4188	13.5643	11.8729
A0A2E3HBV0	14.9656	0	16.6176	15.7367	17.5837	17.9965	15.5962	0	0	0	0	22.6232	0	19.4092	14.7235	18.2581	16.8942	19.5734
C4G9S7	0	12.2473	11.8185	0	0	0	0	0	0	0	11.151	0	12.7505	11.041	10.7778	11.3537	12.3485	12.94
A0A242K7X9	0	0	0	0	0	11.7049	0	0	0	0	0	21.0083	0	15.8192	0	0	0	19.4025
A0A449I2S3	13.6367	0	0	0	0	0	0	0	0	0	0	15.7792	0	17.027	0	12.6287	12.0235	0
A0A414PBK5	0	0	16.2403	20.5956	0	0	0	0	0	0	0	17.3228	0	20.0556	17.5312	0	17.308	0
A0A3E3E880	0	0	0	0	0	0	0	0	0	0	0	18.3518	15.5141	0	0	0	14.8789	0
A0A3D4S3L8	0	0	11.9246	0	0	0	0	0	12.8295	0	0	13.2022	12.1725	0	13.2873	12.5857	13.2461	0
A0A921IPH6	0	0	0	0	0	0	0	0	0	0	0	0	15.4239	0	0	18.7537	0	14.5339
A0A4Q2XRC2	0	0	0	0	0	0	0	0	0	12.1598	12.4997	15.6846	0	0	0	15.666	14.3708	18.6737
A0A934R6F4	0	0	0	0	0	0	0	0	13.3805	0	0	15.3832	0	0	13.122	0	13.7582	14.9522
C0BYL7	0	0	0	0	0	0	0	0	0	0	0	16.9455	16.1735	0	15.5363	0	0	0
A0A918TW05	0	0	0	0	0	0	0	0	0	0	0	20.3851	13.682	14.5698	0	0	0	0
A0A430ADK5	0	0	13.2961	0	15.9314	12.2016	12.5946	0	0	0	13.3779	13.9606	17.0722	14.8624	12.9365	14.3469	0	18.3346
A0A2Y9BL00	0	0	0	0	0	0	0	0	0	0	0	16.3221	15.8873	16.3783	0	0	0	0
A0A0W7TQI7	15.6436	14.532	15.0232	0	0	0	0	0	14.4964	14.8068	0	13.2719	13.28	10.2184	13.7194	14.5124	16.0682	14.9274
A0A316BHR5	0	0	0	10.714	0	0	0	13.509	0	0	12.7897	16.38	12.6866	15.0171	0	0	13.2289	14.8179
E4LA91	0	0	0	0	0	0	0	0	0	0	0	18.0426	15.2715	0	0	0	0	15.2462
A0A4P5QCC0	0	0	0	0	0	0	0	0	0	0	0	16.4949	0	0	0	15.9357	0	16.1237
A0A2A5RX20	0	0	0	0	0	0	0	0	0	0	0	0	17.1019	16.903	14.5389	0	0	0
A0A087BMQ8	0	0	0	0	0	0	0	0	0	0	0	0	0	15.4795	0	0	19.0767	13.9838
A0A1T4PVI1	0	0	0	0	0	0	0	0	0	0	0	0	0	0	13.9434	0	15.3371	19.2098
A0A4S2EUW9	0	0	0	0	0	0	0	0	0	0	0	0	0	17.2557	0	15.6308	15.5867	0
A0A4S2EYR0	0	0	0	0	0	0	13.0985	13.1166	0	0	0	0	12.1852	0	16.6422	11.8903	12.5701	11.8641
R6QAS0	0	0	0	0	0	0	0	0	0	0	0	0	0	17.0879	15.6637	15.6999	0	0
B6GBL7	0	0	0	17.0782	0	0	0	0	0	0	0	0	16.5811	0	16.0397	15.2369	0	11.4605
A0A8J7SGW0	16.1193	16.2018	0	15.536	0	0	0	17.4333	0	13.8237	0	17.0724	15.3219	0	16.7694	17.3979	16.1052	16.1156
A0A1C5MRT0	0	0	0	0	0	0	0	0	0	0	0	0	0	0	0	16.121	15.7589	16.5541
A0A6L4X0H4	0	0	0	0	0	0	0	0	0	0	0	10.8552	13.7327	11.7482	12.0957	0	0	0
A0A368UCT8	0	0	0	0	0	0	0	0	0	0	0	18.1746	0	0	15.5428	0	14.6812	0
A0A1Q9YHP4	0	0	0	0	0	0	14.3667	0	0	0	0	10.6334	0	0	0	12.1926	16.8083	17.9027
A0A7G9GQU7	0	0	0	0	0	0	0	0	0	0	0	0	15.9276	14.8756	0	0	0	17.5672
A0A1W6WET4	0	0	0	0	0	0	0	0	0	0	0	0	0	0	14.2444	0	16.2608	17.8623
A0A1G4SJS1	0	0	0	0	9.92923	0	0	12.2251	14.332	0	0	16.396	14.3815	16.5865	0	11.8451	0	12.3686
A0A3B9G0R5	0	0	0	0	0	0	0	0	0	0	0	16.046	15.9557	16.3452	0	0	0	0
Q8A6C5	18.9639	0	0	0	16.7764	0	0	20.1335	19.5286	0	0	17.7532	20.1639	21.0322	18.4915	18.8491	0	0
A0A366HV07	0	0	0	0	0	0	0	0	0	0	0	0	0	16.72	15.9547	0	15.6168	0
A0A417HDF0	0	0	0	0	0	0	0	0	0	0	0	0	14.9715	0	0	16.3012	16.9936	0
A0A2S7ZIY9	0	0	0	0	0	0	0	0	0	0	0	11.897	0	0	10.7981	0	9.44298	16.1045
A0A4R7S149	0	0	0	0	0	0	0	0	0	0	0	0	0	0	15.9973	0	17.2397	14.9989
A0A0R1ZNQ3	0	0	13.8723	0	13.8018	0	0	0	0	13.5428	0	18.6536	0	15.8607	12.4687	0	13.1216	14.3554
A0A1G4PTD0	0	0	0	0	0	0	0	0	0	0	0	0	0	13.077	11.7092	11.4992	0	11.9189
A0A498R6U3	0	0	0	0	0	0	0	0	0	0	0	17.0353	15.8455	0	0	15.323	0	0
A0A9E6F8R7	18.9639	0	0	0	0	0	0	0	0	0	0	19.0606	20.1639	21.0322	0	0	0	0
A0A9D1ZIH8	0	0	0	0	0	0	0	0	0	0	0	18.9489	0	17.276	0	11.9398	0	0
A0A971ICC7	0	0	0	0	0	0	0	0	13.7613	14.9344	0	0	0	0	15.3385	17.0573	15.3502	18.6697
A0A512M2D0	0	0	0	0	0	0	0	0	0	0	0	0	0	15.1118	0	17.5811	15.4573	0
A0A8U0LIA5	0	0	0	0	0	0	0	0	0	0	14.7437	15.654	0	0	13.9771	0	12.9704	14.9156
A0A2E3NB75	16.4586	16.306	13.716	16.2589	15.3645	19.9258	0	0	0	15.3485	0	12.1089	15.2636	20.8148	17.9536	16.1849	17.4065	20.5212
A0A0L6U382	0	0	15.9012	0	0	0	15.2388	13.4606	0	0	20.6935	18.0074	0	17.8072	0	18.4493	19.3997	15.9884
A0A971UYY1	0	0	0	0	0	0	0	0	0	0	0	0	0	20.0907	0	16.359	0	11.639
A0A6L6G963	0	0	15.5186	0	0	0	0	0	0	0	0	14.2858	13.5441	0	0	15.0355	0	15.0879
G0VNM6	16.8687	0	0	0	0	0	14.9667	14.071	0	14.4479	13.9603	12.828	12.7484	16.5131	12.2822	12.5718	12.1573	16.2574
A0A425VVJ3	0	0	0	0	0	0	0	0	16.2847	0	0	0	0	0	14.6122	13.6201	14.4695	15.7208
A0A1G4PTD1	0	18.608	0	14.4385	0	0	18.4223	16.3298	0	0	0	23.3974	0	21.4479	15.9741	16.4893	13.8827	0
F2N7A3	0	0	0	0	0	0	0	0	0	0	0	0	15.2743	0	0	17.7569	0	14.9989
A0A7X2JCQ9	0	0	0	0	0	0	0	0	0	0	0	0	0	17.4933	0	18.0618	0	12.4698
A0A7X8JYA2	0	0	0	0	0	12.0206	0	0	0	0	0	0	11.4714	0	13.1326	17.27	0	13.797
A0A6N7URD4	0	0	0	0	0	0	13.1191	0	13.0229	0	0	13.215	12.5736	0	0	12.6801	13.1929	12.9938
A0A3E1IW20	0	0	0	0	17.304	21.7834	14.9432	0	0	15.6939	0	22.1119	18.4489	17.7319	0	0	15.4724	18.6124
A0A837RJX4	0	0	0	0	0	0	0	0	0	0	0	18.7427	13.1522	0	16.088	0	0	0
U6REW7	0	0	0	0	0	0	0	0	0	13.5201	0	0	0	0	0	17.3547	18.8688	20.3562
A0A1H8A9J3	0	0	0	0	0	12.0206	0	0	0	0	0	0	11.4714	0	13.1326	17.2077	0	13.797
C2EN29	0	0	0	0	0	0	0	0	0	0	14.7928	13.6527	0	14.3755	0	13.0662	16.2768	0
A0A847YUW7	0	17.39	0	0	17.1822	0	0	13.8705	18.5176	0	16.5709	0	11.8366	20.6105	16.8456	17.7895	17.7255	16.3023
A0A1G4XQD5	16.6015	0	16.202	15.4503	11.649	0	0	0	0	15.9086	0	16.6712	18.4804	0	13.6654	16.783	15.1321	15.4599
A0A0Z8LIC8	0	0	0	0	0	0	0	0	14.9291	0	0	0	0	0	17.657	20.5299	19.2262	0
A0A6L4WZG3	0	0	0	0	0	0	0	0	0	0	0	0	15.5214	0	0	15.0152	0	17.3444
A0A1V4DEQ4	0	0	0	0	0	0	0	0	0	0	0	0	17.1303	15.576	0	0	0	15.1686
A0A939V3Q1	0	0	0	0	0	0	17.7424	0	0	18.0344	0	0	0	0	14.5355	16.8799	18.2769	20.9498
A1A352	0	0	0	0	0	0	0	0	0	0	0	0	0	15.8901	19.8946	0	0	12.0892
A0A374U0P2	0	0	0	0	0	0	0	0	0	0	0	15.2705	17.972	0	0	0	14.6295	0
A0A485CZH3	18.9639	18.8625	0	19.565	0	0	21.068	0	0	0	0	0	20.6077	21.0322	17.8545	19.2262	19.0767	0
A0A928T5K9	0	0	0	0	0	0	0	14.4329	11.993	0	0	12.6348	0	0	13.3711	12.5864	15.32	10.7494
A0A928HB07	0	0	15.209	0	0	0	0	0	0	0	0	0	15.9504	9.97054	0	14.507	17.092	0
A0A374W5U6	0	0	0	0	0	14.012	0	0	0	0	10.8883	15.1121	10.5424	14.34	0	13.6459	10.0287	0
A0A346B2Q0	0	0	14.6852	0	0	0	0	0	12.9174	13.9661	15.4853	12.6327	0	13.7988	12.9663	16.9742	14.6135	13.1433
A0A7U9WYQ1	0	0	0	0	0	0	0	0	0	0	0	0	0	0	0	15.9977	16.024	15.7997
A0A1Y4E025	0	0	0	0	0	0	0	0	0	0	0	0	0	0	14.1864	17.1635	0	16.4658
E8JMU3	0	0	0	0	0	0	21.068	20.1722	17.5084	0	19.8195	19.0606	20.1639	20.8186	0	18.6475	19.0767	0
F4XCQ3	0	0	0	0	0	0	0	0	0	0	0	17.187	0	0	0	13.4468	0	17.117
E0RYD3	0	0	0	0	0	0	0	0	0	16.769	0	0	0	20.8186	18.501	0	19.0767	0
A0A1T4LLB0	0	13.6995	0	0	0	0	0	0	0	0	0	13.8623	0	0	12.6662	15.4179	14.474	0
A0A841C8U0	0	0	16.1662	17.5716	0	0	0	0	14.385	17.5547	0	18.1104	17.7019	0	0	17.5819	19.1454	16.9547
A0A498RHB3	11.0491	13.718	15.0235	0	0	0	14.9096	0	0	14.1348	0	15.4073	15.5812	0	14.0832	13.88	14.1031	18.4397
A0A2E8M2R9	0	0	0	0	0	0	0	0	0	0	0	0	13.5106	0	13.3382	0	0	20.8361
A0A1T4K5U0	0	0	0	0	0	0	15.2313	0	0	0	0	0	13.2126	0	0	14.7681	14.7216	14.6624
A0A348ZKC1	0	0	0	0	0	0	0	0	0	18.1961	0	0	0	0	0	19.2343	19.3618	20.6517
W4UTD9	0	0	0	0	0	0	0	0	0	0	0	13.5951	19.5599	0	0	0	0	14.5083
A0A851GJB4	0	0	0	0	0	0	0	0	0	0	0	0	0	19.5655	14.4631	13.627	0	0
A0A5C6HM25	15.6518	17.367	0	0	0	0	0	0	0	0	18.0371	15.2207	0	0	15.3706	18.5203	16.2949	14.7298
S0K443	0	0	0	0	16.0479	0	0	0	0	0	0	0	0	0	0	18.553	18.3265	20.9498
A4E780	0	0	0	0	13.8191	11.0252	0	0	0	0	0	13.1514	0	11.7289	0	13.5584	12.3454	12.6261
A0A415C2P7	0	0	13.4055	0	0	0	0	0	0	0	0	14.6228	12.721	0	0	0	13.0769	15.7045
A0A2X3USV2	0	0	0	0	0	0	0	0	0	0	0	0	0	0	0	15.6514	14.8834	17.0385
A0A6S6XSR7	0	13.4127	0	13.0379	0	0	0	0	0	0	0	11.3515	11.8065	16.0919	0	12.7936	12.355	0
A0A2D6E0F1	0	0	0	0	0	0	0	12.0886	0	0	0	0	11.8679	0	0	16.4044	14.7788	12.1805
Q838F4	0	0	0	0	0	0	0	0	12.846	0	0	0	13.5984	14.2749	0	0	15.1443	12.6875
U2DVI1	11.3282	0	18.5229	0	0	0	21.068	20.1335	0	17.8687	17.9908	19.0606	20.1639	20.1	18.4915	18.6475	19.0767	0
A0A1Q9K6L7	0	0	0	0	0	0	0	0	0	0	17.9908	0	19.2802	20.8186	0	18.8491	0	0
A0A0W7TMF9	0	14.0009	0	0	0	0	0	0	0	14.8017	0	13.9079	13.0026	0	11.6695	13.7352	13.5098	0
A0A847QCJ7	0	0	0	0	0	0	21.068	0	0	0	17.6718	17.7553	17.4368	0	18.4915	0	18.4504	0
A0A6I7ZKD6	0	0	0	0	0	0	0	0	0	0	0	0	14.9424	0	0	16.3413	16.1849	0
A0A4Z0JIH3	0	0	0	0	0	0	0	12.5907	0	0	0	0	12.1343	13.909	18.8351	10.5981	0	0
A0A2X3JH56	0	0	0	0	13.1293	0	0	0	0	15.9552	0	14.1833	0	0	0	19.4585	15.4975	16.8299
A0A2M9HH93	0	0	0	0	0	0	0	0	19.4707	0	0	0	20.1639	21.0322	0	18.6475	0	0
A0A387BSY2	0	17.1606	0	0	0	0	0	0	0	0	0	14.3512	0	0	0	15.7422	15.4472	12.8075
A0A6A8NE64	0	0	16.5578	18.9089	0	0	15.081	0	15.1662	0	0	14.3026	15.785	15.0426	14.9276	15.8356	13.3511	0
A0A762A2T6	0	0	0	0	0	0	0	0	0	0	0	11.6037	11.9754	0	0	11.9849	11.8591	0
A0A1W6WEC9	15.4231	0	0	0	13.4131	0	19.5078	14.5209	12.1859	0	15.8661	25.7832	0	18.0221	14.8782	17.4277	15.9493	13.1905
A0A4S2F657	15.8523	15.1018	14.0139	0	0	0	0	0	0	0	16.9909	15.2206	19.2802	0	0	15.0268	16.2803	20.9894
A0A0K0HG55	0	0	17.7872	0	16.9081	21.7473	0	0	0	17.8977	0	22.1119	16.6671	19.655	0	18.6664	0	17.5597
A0A921LTN0	17.086	0	19.0828	18.2784	0	17.813	0	0	0	0	0	18.397	0	0	16.0426	19.1348	17.9171	21.8412
A0A7X9SEH7	0	0	0	0	0	0	0	0	0	0	0	16.219	0	0	15.9601	0	15.147	0
A0A6N9JQ05	0	0	0	0	0	0	0	0	0	0	0	0	0	0	15.0559	0	15.0565	17.1997
A0A9D2MI29	0	0	0	0	0	0	0	0	0	0	11.73	11.7316	0	0	0	13.4665	13.395	16.18
A0A1G6B643	0	0	0	0	0	0	0	0	0	0	0	0	0	0	0	15.6514	14.8834	16.7649
A0A927HSC4	0	18.301	0	0	0	0	0	0	0	0	0	0	0	0	18.7691	0	19.5687	20.5837
A0A430F6L3	13.4535	13.7636	13.4392	0	0	0	14.8848	0	0	0	0	13.5498	0	14.8494	13.7691	14.2083	14.2257	12.0141
A0A1I0QMH8	0	0	0	14.8697	0	0	0	0	0	0	0	0	13.1045	0	0	15.3242	14.0426	14.2524
A0A087BSU2	0	0	0	0	0	0	0	0	0	0	0	16.0082	0	0	0	15.2586	15.9901	0
A0A748E7A4	0	13.8477	14.8741	0	0	0	0	0	0	15.6705	0	15.339	15.5812	0	14.4516	14.9566	15.1483	0
F7LXL7	17.7593	0	0	0	0	0	0	16.6928	0	0	0	0	16.6668	0	17.1506	0	17.9399	17.3578
A0A0U2VVE6	0	0	0	0	0	0	0	0	19.4707	0	0	0	19.6908	21.0322	0	18.8491	0	0
A0A0A7I7A7	0	0	0	0	0	0	0	0	0	0	0	0	16.2408	0	13.2735	0	0	17.641
A0A1H3CYI9	0	0	14.8135	0	0	0	12.074	0	0	0	0	0	16.2224	0	16.0511	0	11.5385	20.4531
J1GYA4	0	0	0	0	0	0	0	0	0	0	0	0	14.1734	0	16.6721	0	0	16.307
A0A261G704	0	0	0	0	0	0	0	0	0	0	0	0	0	0	0	16.3557	14.8834	15.8886
R2P2I7	0	0	0	0	15.3917	0	0	11.8459	0	0	0	12.9778	14.5185	0	12.3432	0	13.3261	11.2824
A0A430B4D8	0	0	0	0	0	0	0	0	0	0	0	16.1978	15.7797	0	0	15.1284	0	0
A0A3B9G3I7	0	0	0	0	0	0	0	0	0	0	0	0	0	0	0	15.6076	15.3436	16.1339
D3H0N1	0	0	0	0	0	0	0	0	0	0	0	16.7546	0	0	0	14.7952	15.5145	0
A0A3D4VQ44	0	15.5156	0	17.9227	0	0	16.5806	0	16.1021	0	15.2155	16.6372	16.9732	18.3568	15.7148	15.2466	15.8874	0
A0A858REQ9	0	0	0	0	0	0	0	0	0	0	0	0	0	15.903	0	15.9105	15.2039	0
A0A837DUF6	0	0	0	0	0	12.2016	12.5946	0	0	0	13.3779	13.9606	15.1982	14.8624	12.9365	14.3469	0	0
E8JPK3	0	0	0	0	0	0	18.6015	0	0	12.5922	0	12.566	13.2686	20.2485	0	0	0	20.7768
A0A242ASY9	14.6102	14.7177	0	14.6371	0	0	0	0	0	15.8258	0	13.6925	0	14.6893	12.6796	14.8759	15.1885	13.9264
I0SAR1	0	0	0	0	0	0	0	0	0	0	0	18.9195	0	0	0	0	15.2053	12.8707
V6Q7I0	0	0	0	0	0	0	0	0	0	0	0	0	0	13.2989	11.9661	21.7054	0	0
S5N5A1	0	0	0	0	0	0	0	0	0	17.4915	0	0	11.1917	0	0	15.2569	15.9137	15.732
A0A174DEL9	13.7166	0	0	0	0	0	0	0	15.7394	0	14.1099	12.9101	13.7706	0	16.1077	15.4163	16.4549	0
C4FFJ6	15.9399	0	0	13.9775	0	0	0	0	0	14.1073	0	0	0	21.8271	16.5237	19.5911	17.0036	0
A0A318MIZ7	0	15.8106	0	0	0	0	0	0	0	0	0	0	0	0	14.0027	14.087	14.1802	14.7208
R6B3M4	0	0	16.5841	0	11.1838	0	0	0	0	13.3548	0	11.951	0	0	10.2482	11.977	19.4408	19.4763
A0A939UVR3	0	0	0	0	0	0	0	0	0	0	0	16.1206	0	0	15.4306	15.3691	0	0
A0A1E5GCR9	0	0	0	0	0	0	0	0	0	0	0	0	0	0	0	12.1926	16.8083	17.9027
A0A355PS39	0	0	0	0	0	0	0	0	0	0	0	0	0	0	0	15.2569	15.9137	15.732
A0A1H3K5P7	0	0	0	0	0	0	0	0	0	0	14.7547	13.7885	13.3185	14.556	0	0	14.6245	0
F8DMU1	18.9639	0	0	0	0	0	0	0	0	0	0	19.0606	0	20.8186	0	0	19.0767	0
A0A1C5SI10	0	0	0	0	0	0	0	0	0	0	0	16.8882	0	16.0072	0	13.9853	0	0
R9H1R8	0	0	0	0	0	0	0	19.5746	0	0	0	21.327	0	19.8053	0	0	18.2036	0
A0A2E4ACB9	0	0	0	0	21.1025	18.4318	0	0	19.7125	18.3986	0	0	20.0405	0	20.7051	16.4723	18.3115	20.7531
A0A0S3K6V5	0	0	0	0	0	0	0	0	0	0	0	0	15.0966	16.8332	0	0	0	14.9117
A0A6L9SY74	0	0	0	0	0	0	0	0	0	0	0	16.3392	0	15.4056	0	15.0938	0	0
A0A1X7M782	0	0	0	0	0	0	0	0	0	0	0	16.316	0	0	14.2076	0	16.3097	0
A0A366SE87	0	0	0	0	0	0	0	0	0	0	0	0	0	15.2447	0	0	12.2328	19.3487
R6YZ31	0	0	0	15.0986	0	0	0	0	0	0	0	0	0	0	18.4915	18.8491	19.0767	0
A0A1H3CQP4	0	0	0	0	0	0	0	11.5034	0	0	0	16.673	11.5044	13.5125	0	12.4275	0	0
A0A2E7KVQ2	0	0	0	16.307	16.7366	0	0	0	0	0	0	17.9983	0	15.9942	0	0	17.1027	16.7291
A0A417HBE4	13.8255	12.977	0	0	0	0	14.8963	0	0	0	0	14.3329	12.3394	14.1227	0	17.0622	0	15.4728
A0A5K1IFQ7	0	0	0	0	10.8798	13.9635	0	0	0	11.1889	0	11.9773	12.762	14.9305	15.0772	0	14.9694	0
A0A087CH06	0	0	0	0	0	0	0	0	0	0	0	16.2953	0	16.2419	0	0	0	14.2335
A0A430AWN0	0	0	0	0	0	12.8311	0	0	0	0	12.9782	0	0	17.049	0	16.3614	14.9357	14.8473
A0A970F497	0	0	0	0	15.8346	0	0	18.4188	0	0	17.4743	0	20.4041	20.5571	0	19.0565	19.662	0
A0A3N0HYI4	14.3021	0	0	0	0	13.8354	0	0	0	0	0	14.3748	13.4693	0	0	12.1272	10.9087	13.7668
R5BHP6	0	0	0	0	0	0	0	0	0	0	0	13.8613	0	0	0	0	16.3193	16.5591
R7HCE0	0	12.8963	0	0	0	0	0	0	0	0	0	13.1259	0	15.6385	0	13.5463	12.6206	0
E0Q6U1	0	0	0	13.5821	0	0	0	0	0	0	0	14.6499	0	11.0287	15.6272	14.0487	0	0
A0A316BFH0	0	0	12.9923	0	0	0	0	0	0	0	0	14.4799	15.0311	0	10.2411	0	15.2261	0
R2XZA6	0	0	0	0	0	0	0	0	0	0	0	11.7824	0	21.3046	13.6231	0	0	0
A0A848ER85	0	0	0	11.8836	0	0	0	17.3818	15.8828	0	0	0	13.1023	0	16.0753	15.4601	16.2559	14.5275
A0A6S6XGQ4	0	0	0	0	12.7123	0	0	0	0	0	0	14.2863	0	12.9981	12.4033	15.0816	0	0
A0A127EEA5	0	0	0	0	0	0	0	0	0	0	0	18.1746	16.0023	0	0	12.4884	0	0
A0A4Q3BUE4	0	0	0	0	0	0	0	0	0	0	0	0	15.7627	0	0	15.3891	15.5121	0
A0A7G9GBC4	0	0	0	0	0	0	0	0	0	0	0	0	18.4489	0	17.2172	10.993	0	0
A0A9D2JHX9	0	0	0	0	0	0	0	0	0	17.283	17.8575	16.673	0	0	0	17.1529	17.941	17.2331
G1WIJ4	0	0	0	13.3886	0	0	0	0	0	0	0	14.5761	0	17.6111	0	12.119	10.8367	0
A0A8B4RAA9	0	0	0	0	0	0	0	0	14.8385	0	0	0	0	20.1	17.804	0	18.1562	0
A0A1T4YDL4	0	0	0	0	0	13.5978	17.0206	0	0	0	0	0	14.2955	20.0907	14.3073	17.4053	0	0
A0A6S6XIX4	0	0	0	0	0	0	13.7514	0	0	0	0	13.4972	12.0576	0	0	16.7414	0	13.0575
A0A316BES7	18.3078	18.1067	17.914	0	0	0	0	0	0	0	0	17.342	12.3909	0	14.6785	0	18.9897	17.757
A0A8I0MH20	0	0	0	0	17.5772	0	15.8618	14.1262	0	0	0	15.0657	0	14.4205	15.043	15.2109	17.1075	0
A7UXJ8	0	0	0	0	0	0	0	0	0	17.7501	0	0	0	20.7506	0	17.6145	0	19.4976
A0A7K3MH53	0	0	0	0	0	0	0	0	0	0	0	0	16.2408	0	13.2735	0	0	17.0487
A0A3D0G1K9	0	0	15.6461	0	0	0	0	0	0	0	0	0	0	17.4695	19.7231	0	0	19.3051
A0A2K1SUI6	0	0	17.2455	0	0	0	0	0	16.7898	0	0	15.0577	0	0	0	18.224	17.3648	17.55
A0A927WYJ2	15.0396	0	0	15.0424	0	0	0	0	0	0	0	0	15.3149	13.0963	11.6156	13.2661	12.3786	0
A0A6G6KBS6	17.2017	0	0	0	12.4144	0	0	0	0	0	0	0	0	15.6547	14.4227	0	16.6164	18.6718
A0A1L8SGW9	0	0	0	0	0	0	0	0	0	12.0801	0	13.1015	0	12.4935	0	12.163	16.4461	0
A0A3D2LZD3	0	0	0	0	0	0	0	0	0	0	0	0	0	0	0	14.8366	15.0767	16.5897
R2S1K2	0	0	0	0	0	0	0	0	0	0	0	0	0	16.9756	0	15.6261	13.8632	0
A0A412N5D8	0	0	0	0	13.1293	0	0	0	0	15.9552	0	14.1833	0	0	0	18.4585	15.4975	16.8299
A0A316BCP9	0	0	0	0	0	0	0	0	0	0	0	0	15.1188	14.2518	0	17.0899	0	0
A0A9D2UHL3	0	0	0	0	0	0	0	0	0	0	0	16.7862	0	0	0	15.4484	0	14.2222
T0TXL8	0	0	0	0	0	0	0	12.6081	0	0	0	0	15.5432	14.6223	0	0	13.1829	11.1104
A0A2R3JQ59	15.038	0	0	0	0	0	0	0	0	0	0	0	0	13.6469	0	11.9455	15.6087	14.8011
A0A9D5R2R1	19.1567	0	18.5229	0	16.7664	0	16.2334	16.4289	0	0	19.8195	19.0697	20.1639	21.0322	0	18.6475	19.0767	16.4816
A0A939YED7	0	0	0	0	0	0	0	0	0	0	0	0	0	0	0	15.6514	14.8834	15.8886
Q8XM53	0	0	0	14.5339	0	0	0	0	13.6509	0	14.9254	15.7713	16.6506	0	0	13.3531	13.0232	15.0471
A0A2Z4WBG7	14.4404	0	0	0	0	0	0	0	13.9491	13.6999	0	14.9154	16.4303	0	0	14.23	13.1435	14.4657
A0A0J6WXE0	0	0	16.2939	0	0	0	0	0	0	0	0	0	0	20.5157	0	0	18.839	17.4129
A0A948TD91	0	0	0	0	0	0	0	0	0	0	0	15.8527	15.7942	0	0	14.7257	0	0
A0A3A1XGE6	0	0	0	0	0	0	0	0	14.6061	0	0	0	0	0	13.5714	15.1024	14.2525	12.7375
A0A7X2D293	0	16.885	18.3877	17.5153	18.8	0	0	13.4264	12.6769	0	0	18.3474	18.5804	0	18.7663	18.5858	18.68	15.5749
A0A7X6D970	19.1567	0	0	0	0	0	0	0	0	0	0	0	0	21.0322	0	19.2262	18.2871	0
U5F5X0	0	0	16.9657	0	0	0	0	0	0	0	15.6674	16.5443	0	0	0	14.9423	17.2059	18.4145
A0A1H3HDF0	0	0	0	12.7147	0	0	0	0	0	14.2899	14.5143	15.4557	14.3665	15.0538	0	12.8905	0	14.9901
S0IRR6	0	0	16.9657	0	0	0	0	0	0	0	15.6674	16.5443	0	0	0	14.9423	17.2059	18.405
A0A0R1ZIF6	0	19.8833	20.2156	19.0102	20.4905	0	17.56	20.5505	19.9929	0	0	19.0838	18.9844	17.3993	20.6297	19.5262	19.2948	19.032
R5BN69	0	0	0	0	0	0	0	0	0	0	0	0	0	0	14.8274	16.8005	0	14.6857
A0A0W7TTS4	0	0	0	0	0	0	0	0	0	13.4529	12.5515	16.8753	0	0	14.3981	14.648	0	16.9363
C9AC43	0	0	0	15.9599	14.4553	0	0	0	0	0	0	0	14.2793	19.655	14.9479	0	0	16.7811
A0A6B2FIK5	0	0	0	0	0	19.9258	0	0	16.1576	0	0	0	18.4139	17.7319	15.3446	0	0	17.7449
A0A2J8BB17	0	0	12.3999	13.9566	0	0	15.1102	15.4732	0	0	0	20.0415	12.6077	16.6007	15.0771	0	0	18.176
A0A927E174	0	0	0	0	0	0	0	0	0	0	0	14.9237	14.4832	0	16.8451	0	0	0
A0A8D6XPI2	0	0	0	0	0	0	0	0	0	0	0	0	0	0	0	14.1474	15.1617	16.9366
R5E8A7	0	0	0	0	0	0	0	16.1639	16.0728	0	0	0	16.3671	18.1368	0	0	16.2316	16.0047
R7PQX8	0	0	0	0	0	0	0	0	0	0	0	15.8043	16.2188	14.1993	0	0	0	0
A0A7C6SHC8	16.0293	0	16.9895	0	16.7441	0	0	13.1823	16.7729	0	0	15.4168	14.762	0	16.9582	16.98	16.99	15.8391
A0A1C5Y0E3	0	0	0	0	0	0	0	16.5161	0	0	0	0	19.4389	21.0605	0	16.2147	0	0
A0A1G9TV59	11.3301	0	0	0	0	0	0	12.1803	0	0	0	0	0	0	14.708	15.062	15.6893	15.6978
A0A943TPZ0	0	0	0	0	0	0	0	0	0	0	0	0	0	16.5505	14.3333	0	15.3102	0
A0A940SU68	0	0	0	0	0	18.5486	0	0	0	0	16.4832	0	16.6506	18.9551	17.1454	0	0	15.7331
A0A0D8IXB9	0	12.746	0	0	0	15.0559	0	0	0	0	11.9155	12.7518	16.435	15.5955	11.2706	0	0	15.3829
A0A413QSM4	0	0	0	0	0	0	0	0	0	0	0	18.4951	14.7696	0	0	0	12.896	0
A0A1H3K7B4	0	0	0	0	0	0	0	0	0	0	0	16.3392	12.8588	16.9604	0	0	0	0
A0A1Y4DXS5	0	0	0	0	0	0	0	0	0	0	0	12.2074	0	0	0	0	19.3678	14.5831
A0A430FWI6	10.3693	20.4129	19.3549	0	15.7962	0	0	13.8705	18.0755	0	18.6124	13.9401	12.1941	20.7003	18.379	19.2177	18.7077	17.1302
A0A177RBY2	12.7613	0	0	0	0	0	0	0	0	14.2676	0	14.5219	18.7245	0	0	14.5936	0	15.481
A0A316BDS3	0	17.5437	0	13.5417	0	0	0	13.5056	0	0	14.2428	14.1001	17.6691	11.9428	12.6165	14.3589	12.8673	0
A0A847YKV9	14.7691	0	0	0	0	0	0	0	0	0	0	15.0178	13.2327	0	0	14.161	13.0876	0
A0A1C5Z2N9	0	0	13.1635	0	0	0	0	0	0	0	0	13.3451	0	0	14.5979	13.3836	13.1499	0
A0A0R2K8B3	0	0	0	0	0	0	0	0	0	0	0	0	16.507	0	15.5222	0	0	14.0649
U2IPS9	0	0	0	0	0	0	0	0	0	0	0	16.2953	0	0	0	15.0156	0	14.762
U7UU04	0	0	0	0	0	0	0	0	0	0	0	0	13.3731	15.4207	17.2509	0	0	0
A0A087C4R9	0	0	11.3933	0	0	0	0	0	0	0	0	15.0314	11.9756	14.0469	0	12.2377	0	0
A0A4S2B5G6	0	0	0	0	0	0	0	0	0	0	0	0	0	0	0	11.9209	14.7157	19.3894
A0A380NG56	16.7116	0	0	0	0	0	0	17.3097	0	0	0	14.8229	12.681	0	13.4431	14.6562	12.0677	0
A0A847QIY9	15.787	0	0	12.5473	11.8624	0	0	0	0	0	0	12.5727	13.5441	0	12.4298	16.1122	0	16.9398
A0A3S6QTZ6	0	0	0	0	0	0	0	0	0	0	0	18.9753	0	11.1145	15.9213	0	0	0
B9YBQ5	0	0	0	14.2537	0	0	0	14.8989	0	0	15.2615	14.4528	0	16.0944	12.9029	15.9739	0	14.8119
A0A1H2G3K1	0	0	0	14.8697	0	0	0	0	0	0	0	11.8045	0	0	0	15.3242	14.0426	14.2524
A0A417HMA5	0	0	0	0	0	0	0	0	0	14.3527	0	13.5666	0	0	14.4022	13.8586	13.2533	0
A0A3N1XWG9	12.7257	14.5477	0	0	0	0	0	0	0	0	14.1317	14.1804	14.5479	0	0	15.4573	15.2272	12.8817
A0A429ZKX8	0	0	0	0	0	0	0	0	0	0	0	16.5985	0	14.7488	14.5786	0	0	0
A0A1G4RLW9	0	0	0	0	0	0	0	0	0	0	0	0	0	0	0	14.8366	15.4922	15.5897
A0A425VXG1	0	0	0	0	12.2934	0	0	0	0	0	0	0	12.3053	14.6266	11.4775	0	15.325	0
A0A9D2D475	0	0	0	0	0	0	0	0	11.2677	0	0	0	11.9192	14.8687	13.1788	13.1129	0	0
B8DTC6	0	0	0	0	16.2056	0	0	0	0	0	0	17.6143	20.1628	0	0	0	0	18.4397
A0A9D5N464	0	0	0	0	0	0	0	0	0	0	0	14.4499	15.7797	15.6728	0	0	0	0
A0A8T4JXS9	0	13.0489	0	0	0	0	0	0	0	0	0	12.5042	0	0	0	12.1795	14.8027	14.7146
A0A134CN09	0	0	16.1046	0	0	0	0	0	0	0	0	0	0	0	0	18.3646	18.3265	19.4539
A0A961H3M5	0	0	0	0	0	0	0	0	0	0	0	15.6812	0	14.808	15.4043	0	0	0
A0A239R220	0	0	0	0	0	0	0	0	0	0	0	0	15.8496	0	12.3183	17.7088	0	0
B7CB02	0	0	0	0	0	0	0	0	0	0	0	15.6858	0	0	0	14.6966	15.4669	0
A0A1F2PJC3	0	0	0	0	0	0	0	0	17.9295	0	0	0	0	21.0322	16.9984	19.2262	0	0
E9FFU3	0	0	0	0	0	0	0	0	0	0	0	17.187	13.8794	0	0	14.7786	0	0
F4XH64	0	0	0	0	0	0	0	0	0	0	0	18.0367	0	0	0	0	12.7493	15.0576
A0A8J7SHX3	0	17.1612	12.6388	0	0	0	14.4991	0	0	0	0	13.6912	17.9971	15.2273	15.9254	11.1873	0	0
A0A1C5LT65	0	0	0	0	0	0	14.4282	0	0	0	0	0	0	18.8349	16.4524	19.7287	0	0
V6QDD4	0	0	0	0	0	0	18.297	17.7708	0	0	0	13.2817	21.4109	18.83	15.2477	0	0	0
W4PFB9	0	0	0	0	0	0	18.0843	0	15.3937	0	0	0	0	18.9352	0	16.2433	16.381	15.5593
A0A1H3JN51	0	0	0	0	0	0	0	0	0	0	0	0	0	0	13.5753	13.8195	0	18.4198
R6DZ49	0	13.0489	0	0	0	0	0	0	0	0	0	12.5042	0	0	0	12.1795	14.7106	14.7146
X0PAK3	0	0	0	0	12.9651	0	0	0	0	0	16.7512	0	0	0	16.6643	15.4166	13.833	18.7793
F9UU97	0	0	0	0	0	0	21.068	0	0	0	0	0	19.5196	20.8186	0	18.8491	0	0
A0A6I7ZEX3	13.3844	0	0	0	0	0	0	0	0	0	13.2175	0	18.8306	0	0	13.5911	13.9708	16.308
A0A0R1H175	0	0	0	0	0	0	0	0	0	13.7699	12.5209	0	17.0932	0	0	14.4224	14.9097	16.0748
A0A6L6ITR2	0	0	0	14.2789	0	0	0	0	0	0	0	19.0606	0	0	13.0613	10.9911	11.737	0
D3LX56	16.2996	17.928	19.1032	18.9582	0	17.2956	0	0	17.0333	0	15.1541	15.5498	19.6624	19.3209	15.46	18.1524	17.4026	17.6948
A0A415BFZ9	0	0	0	0	0	0	0	0	0	0	0	0	0	15.25	0	15.3329	0	15.1567
A0A0V8DY10	0	0	24.4846	0	0	0	12.2687	0	22.3127	0	0	24.4303	0	11.5121	0	0	23.8647	23.5074
A0A1H3HG51	0	0	0	0	0	0	20.4243	0	0	18.689	0	12.3924	10.5963	0	14.3652	17.7596	15.4932	0
A0A7X8DU98	0	0	0	0	0	0	0	0	0	16.8172	14.6407	0	0	0	15.1597	16.1564	16.6766	17.7404
A0A417HLX6	0	0	17.6788	0	0	0	0	12.7892	0	0	0	0	13.6541	0	0	14.0888	18.2769	19.0737
F4XCG2	13.6375	15.3114	13.8219	0	0	0	0	0	15.103	0	14.5794	15.3435	15.6137	0	13.9553	15.0258	14.8031	17.0685
A0A6S6XKW4	0	0	0	0	0	0	0	0	0	0	0	16.1657	13.2155	0	16.2953	0	0	0
B1C987	0	0	0	0	0	0	0	0	0	0	0	0	15.0732	18.8855	0	11.7157	0	0
D3LV63	0	0	0	0	0	0	0	0	0	0	0	0	0	0	0	17.0827	13.2102	15.3703
A0A430AIR2	0	0	0	0	0	0	0	0	0	0	0	0	0	0	13.9894	16.0471	15.578	0
A0A416EEX8	0	0	0	0	0	0	0	0	0	0	0	0	0	0	14.3483	14.753	0	16.5064
A0A0D8J0X7	0	0	0	15.7929	0	0	0	0	0	0	0	14.9143	0	0	17.1398	0	11.0913	12.5105
A0A6L5XRB1	0	0	0	0	0	11.93	0	13.3673	0	15.1086	0	10.5588	16.1286	16.1627	0	13.9422	14.5236	0
A0A349N0S7	0	0	0	0	0	0	0	0	0	0	0	0	15.765	0	0	0	15.4379	14.3977
A0A2V1JVZ4	0	0	15.4962	14.5132	0	0	0	0	14.4922	0	13.8783	12.7181	12.8936	0	14.3639	14.644	14.3269	13.8042
A0A4T2GNH8	0	0	0	0	0	0	0	0	0	0	0	0	15.0732	0	0	0	15.4169	15.1048
U7USZ9	0	14.7607	0	0	0	0	0	0	0	0	0	0	12.7733	0	13.5908	0	13.2621	15.3482
A0A1G4QYT0	0	0	0	0	0	14.1958	0	0	0	0	0	13.6724	14.8401	0	11.9237	0	0	14.1723
A0A2R5HKL9	0	0	0	0	0	0	0	0	0	0	0	0	0	0	14.3386	17.4136	0	13.8135
A0A847YNK4	14.0306	0	0	0	0	0	0	0	0	0	14.5075	12.6216	0	14.0493	10.8329	0	15.6064	10.5904
A0A1H9DQR1	0	0	0	0	0	0	0	0	0	0	0	17.559	0	0	0	11.5152	16.4657	0
R2QRG8	0	0	17.0698	0	0	0	0	0	0	13.5259	0	0	0	0	13.9164	17.0356	16.5689	17.4868
A0A943GAI9	15.8952	12.1315	0	0	0	0	0	0	0	0	0	0	14.8113	0	0	15.5106	15.7056	17.3444
A0A2S7Z6P1	0	0	0	0	0	0	13.29	11.9093	0	0	0	0	19.2802	13.8672	13.1095	0	15.308	0
E6MFG8	0	0	0	0	0	0	0	0	0	0	0	16.1301	0	0	0	0	14.6496	14.7374
A0A4R7ZA05	0	0	0	0	0	0	0	0	0	0	0	0	15.6532	0	0	15.3387	14.5129	0
A0A485A9S4	0	0	0	0	10.8798	13.9635	0	0	0	11.1889	0	11.9773	11.4697	14.9305	15.0772	0	14.9694	0
A0A417HJI7	0	0	13.6744	0	11.8265	0	13.0391	12.6781	0	0	13.1205	15.0619	0	14.3933	12.9436	14.6092	13.9618	15.456
A0A3N0ACC6	0	0	0	0	0	0	0	0	0	0	0	0	16.9729	0	0	14.0077	14.4985	0
A0A1V0NHJ7	0	0	0	0	0	0	0	0	0	0	0	16.6547	0	0	0	14.4138	14.4012	0
A5Z4C6	19.1567	0	0	19.9339	0	0	0	20.1335	0	0	19.8195	19.0606	0	20.8186	18.4915	19.2262	18.1562	0
A0A943AVE1	0	0	0	0	0	0	12.1867	0	0	0	0	0	0	12.4256	14.6498	12.4455	0	13.683
A0A3B9Z9B6	13.1309	0	13.6744	0	0	0	13.0391	12.6781	0	0	13.1205	0	14.9918	14.3933	12.9436	14.6092	13.9618	16.3218
A0A369LE23	0	0	0	0	0	0	0	0	0	14.6757	0	0	0	13.2737	0	14.3869	12.7334	14.3855
A0A2E8M6A5	0	0	0	0	0	0	0	20.1335	0	0	0	0	19.2802	21.0322	0	17.9361	0	0
A0A7L9UE56	0	0	0	0	0	0	0	0	0	0	0	15.0799	0	15.7362	0	0	14.6004	0
A0A413QY29	0	0	0	0	0	0	0	0	0	0	0	0	14.0483	0	0	0	15.4003	15.9623
A0A6D2GEQ4	0	0	0	0	0	0	0	0	0	17.2374	0	19.2902	0	21.3228	0	0	15.7531	0
A0A975XQK4	15.0676	15.2668	16.1616	15.4448	14.4553	20.126	18.0452	0	0	17.0899	14.1102	22.1027	21.4532	20.8148	15.5793	18.3886	18.0692	21.7408
A0A425WKC7	0	0	0	11.2177	0	0	0	0	0	0	0	0	13.73	0	13.1059	0	12.5343	13.155
A0A5P8M6H9	0	0	0	0	0	0	0	0	0	0	0	0	0	0	0	14.8208	15.4724	15.077
A0A1M5WS38	0	0	0	0	0	0	0	0	0	0	0	0	17.3958	0	13.8477	0	14.1251	0
A0A7W8DM63	0	0	0	0	0	0	13.1864	0	0	0	0	12.428	13.9572	0	16.5237	0	10.8507	0
A0A1I0MYK7	0	0	0	0	0	0	0	0	0	0	0	0	0	0	0	16.258	15.0025	14.0986
A0A1C6BNG6	0	0	0	0	0	0	0	0	16.4835	0	0	0	0	21.8758	17.4149	16.5369	0	0
A0A921IUP7	0	0	0	0	0	0	14.7676	0	0	0	0	13.9271	0	14.2463	13.9167	0	0	12.6373
A0A376KHS4	11.586	0	12.3203	0	0	13.5217	0	11.5672	0	0	12.1427	14.1607	14.9227	12.0981	0	13.8816	13.1711	15.9985
A0A5M9I098	0	0	0	0	0	0	0	20.6726	0	0	0	0	22.0242	20.9725	15.4842	0	0	0
A0A2D6DT66	0	0	0	0	0	0	0	0	0	0	0	11.6642	0	0	0	16.8594	0	16.7993
A0A1H4DDQ1	0	0	0	0	13.1293	0	0	0	0	15.9552	0	14.1833	0	0	0	16.3355	16.4782	16.8299
A0A069S629	0	0	0	0	0	12.7556	0	13.0994	0	0	0	0	0	0	15.272	15.9043	14.9281	15.6635
A0A6S6XCB2	0	0	0	0	0	0	0	0	0	17.7501	0	0	0	20.7506	16.2761	0	0	19.5735
A0A927WXG3	0	0	0	0	12.0847	0	0	0	0	0	17.1633	17.9397	0	12.3407	0	0	18.2809	15.3474
A0A9D1I2T8	0	0	0	0	0	0	0	0	0	0	0	0	0	12.9595	0	15.0784	17.2527	0
A0A4Q2FNU0	0	0	12.4899	0	0	0	0	0	0	0	12.2041	12.0144	12.4327	0	10.9652	11.7743	0	13.8108
A0A202FDK4	0	0	0	0	0	0	0	0	0	0	0	0	11.2375	0	17.0375	17.0077	0	0
A0A1Q8E8L8	12.2229	0	0	0	0	0	11.8782	0	0	0	0	0	12.5784	13.032	11.7382	0	11.473	11.796
A0A316BDQ2	0	0	0	0	0	0	0	0	0	0	0	15.7681	0	0	0	16.2433	13.2617	0
A0A3D5ULC6	0	0	16.4076	0	0	0	0	0	15.2512	0	14.8379	17.2935	16.1208	0	13.8639	14.231	0	13.344
A0A847Z813	0	0	0	0	0	0	0	0	16.1326	0	17.0372	0	0	0	15.5944	17.5437	17.1298	16.0955
A0A3D1WV80	0	0	0	0	0	0	0	0	0	0	10.8906	0	12.2375	15.7337	0	11.1444	13.0429	0
A0A8B3RMG7	0	0	0	0	0	0	16.8983	0	0	0	0	14.5032	0	15.337	13.5486	0	12.5878	0
A0A1G6DHP2	0	0	0	0	0	0	0	0	0	14.2132	13.9185	14.5284	11.0607	12.7782	0	11.2324	13.5145	0
A0A416VPD1	11.6292	0	13.999	0	12.376	12.8018	13.0142	0	0	15.327	13.7286	14.6081	12.3033	15.9652	14.7272	14.8925	15.4293	16.3773
A0A940STH4	0	0	0	0	0	0	0	0	0	0	15.9038	15.571	13.226	0	12.3148	0	14.2041	0
A0A9D1QQZ2	0	0	0	0	0	0	0	0	0	0	0	0	14.9633	0	0	14.5433	0	15.6668
A0A261EQV0	26.6203	0	0	0	0	0	0	14.5209	23.8748	24.8395	26.1269	25.7832	0	0	15.05	26.291	26.0757	25.7714
A0A8D4UUM4	0	0	0	0	0	0	0	19.9105	0	0	0	17.5318	20.1639	20.1	0	0	0	0
A0A076JLA4	13.3844	0	0	0	0	20.4536	14.9432	0	0	0	13.2175	0	17.7218	16.5479	0	13.5911	17.1027	19.6026
R7MJ58	0	13.2839	0	0	0	17.6158	0	0	0	0	0	12.6922	0	0	10.9951	12.2938	15.1804	13.601
A0A2E4GP02	0	0	0	19.8729	14.9079	0	0	0	0	0	20.1417	19.9197	0	0	0	19.7589	20.2536	20.1093
A0A1Y4LTX7	0	0	0	0	0	0	0	0	0	17.8687	0	0	20.6077	0	16.9984	18.8491	0	0
A0A134CPL6	0	0	0	0	0	0	0	15.0261	0	0	0	16.2524	0	14.995	0	0	12.7638	10.6308
F9N5M9	0	0	0	0	0	0	0	0	0	0	0	16.7642	16.1563	0	0	0	0	12.1571
A0A166HVW6	0	0	0	0	0	0	0	0	0	0	0	0	15.7009	0	0	13.9223	15.4361	0
A0A1G4S1S8	0	0	0	0	0	0	0	0	0	0	0	0	13.6895	0	0	0	15.4003	15.9623
A0A1Q8RIT5	0	0	16.2615	0	0	0	0	0	15.6426	0	0	15.8722	0	0	0	16.8594	16.4765	16.1358
I7JVC0	0	0	0	0	0	0	19.3477	19.8066	16.0427	0	17.5301	18.0414	0	20.2123	18.6947	17.0628	17.308	0
A0A0Z8EPS1	0	0	0	0	17.1573	0	0	0	0	0	16.8681	0	16.5635	0	18.6435	13.5658	0	17.9123
A0A0D8J192	0	0	0	0	0	0	0	0	0	0	0	0	0	14.3029	16.6755	14.041	0	0
A0A7X2MYV8	0	0	0	0	0	0	0	0	0	0	0	0	0	0	15.111	0	14.2978	15.6011
A0A134CJ68	0	0	0	0	0	0	12.7486	0	0	0	14.0218	0	0	14.2531	17.062	0	15.9003	14.8289
A0A372KKH6	0	0	0	0	0	0	0	0	0	0	0	15.0658	0	0	14.0575	15.8799	0	0
A0A4Q2JXR6	0	0	0	0	0	0	0	0	0	0	0	14.6736	15.8063	0	14.5135	0	0	0
A0A3R6PFD2	0	0	0	16.4838	0	0	0	0	0	15.0249	14.4722	14.6178	16.7993	0	0	14.8526	14.0369	13.9472
A0A1T4PKJ9	0	0	0	0	0	0	0	20.1722	0	0	0	0	0	20.8186	0	18.8491	18.1562	0
A0A134CCM0	0	0	0	0	0	0	0	0	0	0	0	0	14.0267	0	0	0	15.6313	15.3239
A0A7C6HCE2	0	0	0	0	0	12.9084	0	0	0	0	0	13.7461	0	0	12.6116	13.5486	13.2825	0
R2SL20	0	0	0	0	0	0	0	0	0	0	0	0	17.3196	0	0	0	13.9096	13.7364
A0A1Q6EVT4	0	0	0	0	0	0	0	0	0	0	0	16.5034	0	16.9604	0	11.494	0	0
A0A4R0WKD7	0	0	0	0	0	0	0	0	0	0	0	14.9518	0	14.7142	0	0	15.2916	0
A0A928EE73	14.0177	0	0	0	0	0	18.7091	17.1552	0	0	0	0	11.5728	18.3815	16.7802	11.3204	18.6211	0
A0A386PU42	0	0	0	0	0	0	0	0	0	0	13.1371	0	0	0	15.3593	19.5265	0	18.402
A0A242DA07	0	0	0	0	0	0	0	19.8987	0	0	0	0	21.3333	20.772	15.4842	0	0	0
A0A1C0BSM7	0	0	0	0	0	0	0	0	0	0	15.027	0	11.5673	12.9779	0	15.3274	0	14.608
A0A961D7F9	0	0	0	0	0	0	0	0	0	0	0	0	0	17.9831	0	0	12.2844	14.6117
A0A943P7H3	0	0	0	0	0	0	0	0	0	0	0	0	13.0482	0	0	14.7334	17.0951	0
F2BRS4	0	0	0	0	0	0	0	0	0	0	0	18.8028	0	0	0	0	12.8109	13.2569
B8DV96	0	0	0	0	0	0	0	0	0	0	0	15.0818	0	16.72	13.0247	0	0	0
R6DRA4	0	0	0	0	0	0	0	0	0	0	0	0	15.6424	0	14.2088	0	14.9715	0
A0A5K1IUG1	0	0	11.7767	13.3792	11.9353	0	0	0	0	0	0	13.2154	0	0	13.6149	13.4676	12.9612	15.1631
A0A3B9Z8I3	16.4506	0	0	15.3853	0	0	13.6152	0	0	0	15.1613	17.1454	11.7686	12.8532	0	15.4045	14.8318	11.3509
A0A413FUK9	15.6935	0	0	16.4512	13.1044	0	0	11.5491	0	0	15.8627	11.4416	13.1378	0	10.8966	17.3206	19.4408	18.7793
A0A7X2JF57	0	0	13.3836	0	0	0	0	0	13.7949	0	15.1794	0	13.4374	17.671	14.1496	13.3252	13.142	0
A0A1H3CMZ8	0	0	0	0	0	0	12.6348	14.0418	14.0293	0	0	16.1758	13.2017	0	16.3283	12.673	12.2903	0
A0A0R2E1H3	0	0	0	0	0	0	0	0	0	0	0	0	22.0242	22.7326	0	0	0	0
A0A918TVQ0	0	0	0	0	0	0	0	0	0	0	0	14.3721	0	0	15.1468	0	0	15.2292
A0A4Q2X4M5	0	0	0	0	0	0	0	0	15.6903	0	14.9955	17.6127	0	0	15.4617	15.1613	16.0204	0
A0A0X8H041	0	0	0	0	16.2825	0	0	0	0	0	0	0	16.7657	0	0	17.8474	0	20.4607
A0A940PG68	0	0	0	0	0	0	0	0	0	0	0	0	14.7007	0	0	13.1852	0	16.8087
R2SMF5	0	0	12.7373	0	0	0	15.8155	0	0	0	0	18.4001	0	13.9156	15.1247	15.4188	0	0
U7UIU1	0	17.7042	0	19.565	15.8644	0	0	0	15.6886	17.8687	19.8195	15.9755	20.1639	21.0322	18.4915	18.6475	18.1562	0
A0A1E5GEW5	0	0	0	0	0	0	0	0	0	0	0	11.897	12.5298	0	10.7981	0	9.44298	0
R5AWX1	0	0	0	0	0	0	0	0	0	0	0	0	0	0	15.5454	14.9544	0	14.1666
A0A1C6JPZ6	0	0	0	0	0	0	0	0	0	0	0	0	16.3851	0	0	15.0563	13.22	0
A0A943U4L8	0	0	0	0	0	0	15.713	16.0642	0	14.6358	15.4327	14.8375	10.9439	16.1085	13.1216	0	14.1551	14.8394
A0A858RN16	0	0	0	0	0	0	0	0	0	0	0	16.8172	0	16.9361	0	10.8914	0	0
A0A2E6S9N6	0	0	14.9186	0	0	0	13.7518	0	0	0	0	18.8912	0	0	13.8017	14.9731	15.2164	0
A0A1L8ST78	0	0	0	0	0	0	0	0	0	0	0	15.0228	14.8591	0	0	0	14.7532	0
A0A1Y4SWA4	0	0	15.5841	12.5307	0	0	0	0	0	0	13.3541	15.6407	0	15.3699	14.4425	11.758	0	13.8075
A0A1T4NSY9	0	0	0	0	0	0	0	0	0	0	0	11.3862	0	15.0842	0	0	18.1503	0
A0A851GLP4	0	0	10.7973	0	0	0	0	0	0	12.1064	0	0	0	14.0919	0	18.0468	16.595	10.4568
A0A417HA66	19.1567	0	14.6647	0	16.6569	0	0	0	0	0	0	19.0606	20.1639	0	0	19.2262	18.2871	0
A0A5C6MGF4	0	0	0	0	0	0	0	0	0	0	0	17.9101	0	0	0	0	11.545	15.1594
A0A6B3L8G2	0	0	0	0	0	0	0	0	0	0	0	13.9129	0	15.5505	0	0	15.142	0
A0A9D2PGZ3	0	0	0	0	0	0	0	0	0	0	0	16.5492	0	0	0	14.3378	0	13.7106
B9Y2Z6	0	0	0	0	12.4282	0	0	0	0	0	0	0	12.7508	13.1583	11.2774	0	0	15.3152
A0A413QXS2	13.926	14.2386	0	0	0	0	0	0	0	0	14.9167	15.0485	0	14.0321	14.062	13.5433	15.3181	0
A0A939YHJ8	0	0	20.9128	0	22.3739	18.649	0	0	20.1946	18.0697	19.137	0	20.0405	20.4347	20.4861	17.8554	20.978	20.7208
A0A9D2NP81	0	0	0	0	0	0	0	0	0	0	0	0	14.6019	16.7549	0	0	13.2157	0
A0A1T4N2W8	0	0	0	0	0	0	0	0	13.5322	17.1151	0	18.1656	16.1047	0	0	0	14.0262	15.7761
A0A970T598	0	0	0	0	0	0	13.5106	0	0	0	0	22.1119	0	13.2932	0	0	0	17.7449
A0A2E8LYB9	0	0	0	0	0	0	0	0	0	13.5806	14.8226	16.2701	0	0	0	18.3933	13.6214	14.3293
A0A8F8AUX4	0	18.8625	18.5229	0	0	0	0	0	0	0	17.9908	19.0606	20.6077	21.0322	0	0	19.0767	0
A0A166HB09	0	0	0	0	0	0	0	0	0	0	0	15.7198	0	0	0	0	13.668	15.1501
K9E030	0	0	0	0	0	0	0	0	0	0	14.7928	13.6527	0	14.3755	0	13.0662	0	12.8458
A0A721HCZ8	13.8677	0	0	13.1443	0	0	0	0	16.4624	0	0	13.7852	12.4634	0	18.9987	13.2751	0	13.6674
A0A9E0GPR9	0	0	0	0	0	0	0	0	0	15.6939	0	0	10.1075	0	12.0874	15.5132	0	16.803
A0A087CQ15	11.586	0	12.3203	0	16.3617	19.9258	0	11.5672	0	0	12.1427	22.1155	14.9227	12.0981	0	13.8816	15.7829	19.0964
A0A0V8CS72	0	0	15.1803	0	15.3885	0	0	0	0	0	0	20.4044	12.6039	16.2486	14.695	0	0	0
A0A316BGE5	16.1583	0	0	13.8796	13.1221	0	0	15.6439	13.5183	0	0	16.6174	16.5863	11.3567	15.0906	0	16.5834	14.2811
A0A9D9C1Z4	0	0	0	0	0	14.328	0	0	15.3942	0	0	17.4143	0	0	15.2883	15.1657	15.5292	0
A0A3R8M2J4	0	0	0	0	11.5545	0	0	0	0	0	0	17.4156	12.4948	10.5205	0	11.3983	0	0
A0A413CF57	0	0	0	0	0	0	0	0	0	0	0	15.8513	18.0229	10.5904	0	0	0	0
A0A412HLW3	0	0	0	0	15.7362	0	0	0	0	0	0	0	15.7428	12.3375	0	10.2457	0	16.1478
A0A430AXP3	11.7494	11.9095	0	0	0	0	15.9386	14.6466	0	0	0	0	13.6017	12.7563	14.0522	11.8129	14.2335	12.519
A0A0J6ZJX6	0	0	0	0	0	0	0	0	16.6918	0	19.7216	0	0	0	16.8592	17.8355	18.1088	14.8095
A0A380NKY1	0	0	0	19.1259	0	0	21.068	0	0	0	19.8195	14.0733	0	0	17.8545	18.6475	19.0767	12.9718
R6RKR1	18.4474	0	22.0781	0	0	0	0	0	15.7394	0	0	0	13.6997	18.6329	16.1077	15.4163	16.3716	0
A0A3L9DSN7	0	12.2562	0	0	0	0	0	12.8345	0	0	0	0	12.7647	12.2353	11.4806	12.2297	11.6793	0
A0A7X6VBF1	0	0	0	0	0	0	0	0	0	0	0	0	0	15.3015	14.5969	14.5135	0	0
A0A3P1S4P9	20.2626	0	0	0	0	0	0	0	0	0	18.6669	20.565	17.1833	16.3309	0	0	0	15.0852
A0A3L8ACI7	0	0	0	0	0	0	0	0	0	0	0	17.4818	0	0	0	0	12.9298	13.9795
A0A1C5TYU0	0	16.237	12.1337	0	0	0	0	0	0	0	0	16.4789	0	0	13.2687	14.112	18.5848	0
A0A3P8LY57	0	0	12.8118	13.0434	0	12.1503	12.1128	0	0	13.4319	0	14.1505	15.8912	13.0277	13.3242	13.3371	0	15.0946
A0A6L8MWB4	0	0	0	0	0	0	0	0	0	0	15.1241	0	15.5549	19.7078	0	0	18.7368	0
A0A944AII3	0	0	0	0	0	0	0	0	0	0	0	0	0	0	15.6828	0	14.7774	13.9069
A7A814	0	0	0	0	0	0	14.4053	0	12.6607	0	0	15.861	13.3997	0	0	0	16.6453	15.6819
A0A657EZH1	13.6473	0	0	0	0	0	13.47	0	0	14.3673	0	16.3428	0	12.478	13.7616	14.6407	13.5381	0
A0A6G7BB34	0	0	11.527	0	0	0	0	13.9464	12.0646	11.6508	0	10.1169	12.9905	13.0146	13.3183	12.6932	13.5113	0
A0A429ZGM8	0	0	13.5709	0	0	0	12.598	0	0	0	13.7031	13.5067	0	14.5607	14.1343	12.7592	14.7535	0
A0A1E5GXC9	0	0	0	0	0	0	0	0	0	0	0	13.9646	15.3972	0	14.9657	0	0	0
A0A380NPE2	0	0	18.5229	0	0	0	21.068	20.1722	0	0	19.8195	17.5318	20.1639	20.1301	18.4915	18.6475	0	0
V8API6	11.586	0	12.3203	0	0	13.5217	0	11.5672	0	0	12.1427	14.1607	14.9227	12.0981	0	13.8816	13.1711	14.9907
A0A7X1Z6A8	0	0	0	0	0	0	0	0	0	0	0	13.5001	17.5204	0	13.294	0	0	0
A0A372YP17	0	0	0	13.5145	0	0	0	0	0	0	0	14.565	12.6402	0	12.5437	0	0	13.1646
A0A3E4QYQ8	0	0	0	0	0	0	0	0	0	0	0	17.4401	0	0	0	12.4046	0	14.4678
A0A348ZL09	0	0	14.1619	14.9528	0	0	0	0	16.4496	0	0	13.8637	15.8063	0	15.7691	0	14.2803	13.5853
A0A6L5XTG0	0	13.3946	0	0	0	0	16.994	0	15.1081	0	14.9226	12.374	14.6649	15.1234	0	14.2828	14.2513	12.0354
R7FT58	0	0	0	0	0	0	0	0	0	0	0	13.2926	0	0	0	17.677	13.3093	0
A0A373LLM8	0	0	16.7893	0	0	0	0	0	0	0	0	0	13.6121	0	15.1969	12.6392	13.5106	0
A0A7V6UY34	12.8484	0	0	0	0	0	0	0	0	0	0	0	0	20.1	0	13.24	19.0767	0
A0A349N203	0	0	0	0	0	0	0	0	0	0	0	0	0	0	13.4607	0	14.0628	16.7153
A0A943VK36	0	0	0	0	0	0	21.068	0	0	0	0	17.7532	0	21.0322	0	18.8491	0	0
A0A1Y3YZC3	0	0	0	0	0	16.93	0	0	0	0	0	0	0	0	0	16.9719	18.4794	19.5452
A0A0D8J2U2	0	0	0	0	0	0	12.1232	0	0	0	0	0	12.4745	12.9231	11.9711	0	0	14.5599
A0A087BHG2	0	0	0	0	0	0	0	0	15.2246	0	0	0	0	0	0	16.1367	18.3265	19.4369
A0A349N0R4	0	0	0	0	0	0	0	0	0	14.9133	0	0	0	0	0	18.9858	16.8083	17.9027
A0A3D4VP54	0	0	0	0	0	0	0	0	0	0	0	0	14.8133	14.863	14.5284	0	0	0
A0A6L9SPU3	0	0	0	0	0	0	15.3336	14.5913	0	0	14.8171	14.4017	0	14.6723	14.4022	14.823	0	14.3706
A0A2U2MVM9	0	0	0	0	0	19.9258	0	0	0	0	0	0	17.5981	20.8148	0	0	0	18.4397
A0A847YQV2	0	0	0	0	0	0	0	0	18.8408	0	0	19.7329	0	0	0	18.3152	0	18.1105
A0A840UXZ2	0	0	0	16.1202	0	0	0	0	0	0	12.6324	12.9778	13.3935	0	12.1172	12.8609	0	11.1145
A0A6G6K4D9	0	0	0	0	0	0	0	0	0	0	0	0	0	14.1155	13.2615	16.7887	0	0
A0A430B8K4	0	0	0	0	0	0	0	0	13.5424	0	10.3786	0	0	0	13.1959	14.6539	15.5763	15.9541
A0A7X9MD01	0	0	0	0	0	0	0	0	0	0	0	0	18.0229	0	15.4084	10.719	0	0
A0A7X7RUC1	0	0	0	0	0	0	0	12.9771	0	0	15.673	16.3307	0	13.4597	0	17.071	15.5056	0
A0A4R7RIJ9	0	0	0	0	0	0	0	0	0	0	0	15.1819	14.3678	14.5453	0	0	0	0
A0A0E3M7F3	0	0	0	0	17.6081	0	0	0	0	0	0	17.925	0	0	0	18.6614	18.7017	0
B9Y4K5	0	0	0	0	0	0	0	0	0	0	0	0	15.8798	14.3225	13.8789	0	0	0
A0A1W6WCJ1	0	0	0	0	0	0	0	0	0	0	0	0	16.3191	0	0	12.2526	15.5012	0
A0A1Y4WE81	0	0	0	20.7862	0	0	0	0	0	20.9065	21.0982	20.5245	0	0	0	20.6676	21.1696	21.662
A0A1H3EQ06	0	0	11.5589	0	0	16.1615	0	0	0	15.6989	0	0	0	0	13.9434	18.0574	18.3265	21.3637
Q9A1U6	0	0	0	0	0	0	0	0	0	0	0	0	0	0	13.9531	15.3577	14.7362	0
A0A1I7JZ36	0	0	0	0	0	0	0	0	0	0	0	17.9101	0	0	0	0	11.545	14.5911
W1TZ24	0	0	0	0	0	12.7048	0	0	0	0	0	0	12.3756	12.5042	0	13.602	0	13.6442
A0A1M5XSX7	0	0	0	0	0	0	0	0	0	0	0	14.4374	11.6801	17.909	0	0	0	0
A0A4Z0J7M7	0	14.9909	0	0	0	0	13.7778	0	14.1891	13.6435	0	12.234	12.6881	15.2516	13.1158	12.4366	14.3183	0
A0A970ZS63	0	0	0	0	0	0	0	0	0	0	0	0	15.3415	14.8075	13.8761	0	0	0
A0A7U9SH07	0	0	15.1853	0	0	0	0	0	0	0	0	21.4157	15.1225	0	0	17.1261	0	0
A0A847YLF3	0	0	12.9007	0	0	11.5829	0	0	0	0	0	11.5495	0	15.979	11.5292	10.3509	0	10.1563
A0A242JXZ1	0	12.3941	15.0853	0	0	0	0	0	15.3226	16.3434	0	14.1532	0	19.156	14.9084	14.6678	18.7368	0
A0A380Z8Q7	0	0	0	0	0	0	0	0	0	0	15.5667	0	11.4332	0	0	12.9532	13.543	15.9477
A0A9E2NPN7	0	0	0	0	0	0	0	0	0	0	0	14.447	0	0	0	17.8147	0	11.6985
A0A7W8FU25	0	0	15.1294	11.1843	0	0	0	0	0	12.031	0	16.9644	0	0	13.8354	11.7202	11.2736	14.5667
R5BH53	0	0	13.993	0	15.5069	0	0	0	0	0	0	0	0	0	14.2421	15.8755	15.6879	16.9138
A0A4V3RQN8	0	0	0	0	0	0	0	0	0	0	0	0	13.3821	0	14.4621	0	16.0868	0
A0A7X2JG93	0	0	0	0	0	0	0	0	0	0	13.68	13.5825	13.5513	0	0	0	12.9468	12.5431
A0A943YRB3	0	0	0	0	0	0	0	0	0	0	0	15.1772	0	0	0	11.6048	0	17.1354
A0A2K1SVY4	0	0	0	0	0	19.9258	0	0	0	0	0	21.0083	17.6702	0	0	0	0	17.9116
A0A927T9L0	0	0	0	13.7946	0	14.3524	0	14.9156	0	0	0	0	14.6357	18.5817	14.7548	11.5028	11.8355	0
A0A1I0MUI7	0	0	0	0	0	0	0	0	0	0	0	0	0	0	0	14.5448	13.7627	15.5822
A0A975SDZ5	0	0	19.3006	16.6833	0	0	20.5788	0	18.6126	0	19.9293	17.5673	13.8883	0	17.8662	19.9941	19.662	15.4107
A0A0D8IXP9	0	0	0	0	0	0	17.5148	0	0	0	0	0	0	0	19.6201	18.39	16.9956	0
A0A0W7TSV2	0	0	0	0	0	13.3929	0	0	0	0	0	0	15.3079	0	13.2775	12.5327	0	11.259
E6LGV7	0	0	0	0	0	0	0	0	0	0	0	0	14.8793	0	0	0	14.6424	14.3293
A0A412KEC9	0	0	0	0	0	0	0	0	0	0	0	0	0	0	13.4607	0	14.0628	16.3207
A0A1G5VK05	0	0	17.1244	0	0	0	0	0	0	0	0	0	0	0	16.2464	0	19.522	18.9532
A0A480B901	0	0	0	0	0	0	0	0	0	0	0	16.0321	11.9142	0	0	0	0	15.8743
A0A3D8TBD5	0	0	0	0	0	0	0	20.1335	0	0	0	19.0606	0	0	18.4915	0	19.0767	0
A0A1H3EG11	0	12.847	0	0	0	0	0	0	0	0	0	0	0	19.0347	0	15.92	17.0294	0
A0A416WAF2	12.5258	0	13.6295	0	17.5613	12.625	13.2454	0	0	0	15.6931	14.2728	0	17.7319	13.9821	17.3528	15.4308	19.2929
A0A1Y4AH55	15.4231	0	0	0	10.269	0	0	14.5209	12.1859	0	15.8661	25.7832	0	0	14.8782	17.4277	15.9493	13.1905
R6MYG6	0	0	0	0	0	0	0	0	0	0	0	0	12.4044	0	14.7885	0	0	16.5851
A0A0N1CPY0	0	0	18.1029	0	0	0	0	0	16.5542	0	0	20.5962	0	0	14.7293	17.1143	13.3856	0
A0A847LRZ6	0	0	16.6934	0	0	0	0	0	0	0	0	0	0	0	16.2464	0	19.2334	18.899
A0A401LSV7	0	0	0	19.565	0	0	0	0	0	0	0	17.7532	20.1639	0	0	0	18.2871	0
A0A5R8K9S1	15.1752	12.7881	0	19.3863	0	0	16.3151	0	0	20.8471	0	17.4556	0	15.2916	16.3426	17.0118	14.379	17.0516
A0A6G6K8W6	0	0	0	0	0	0	0	0	0	0	0	0	0	16.1231	0	10.9549	0	16.6696
A0A143WX71	0	0	18.3905	0	0	0	0	0	18.5552	0	0	0	0	0	17.4982	15.7546	18.6211	15.3772
A0A7X9BGB6	0	0	0	0	18.586	0	0	0	15.3697	0	0	0	0	0	14.6079	19.5968	14.2766	16.8607
A0A1G6CJG2	20.1275	0	18.5229	0	0	0	20.8595	20.1335	19.4707	17.8687	19.8195	19.0606	20.1639	21.0322	18.4915	19.2262	18.2871	14.5279
A0A416Z925	0	0	0	0	0	0	0	0	0	0	0	15.4666	12.1688	0	0	0	0	16.0939
A0A191T6R0	13.6117	0	13.7852	0	0	0	0	0	0	0	14.7784	14.0611	14.544	13.9219	0	14.3339	13.6819	0
A0A9J9KXU4	0	21.3628	0	0	0	0	0	0	0	20.9065	21.0982	20.5245	0	0	0	20.6676	21.1696	21.662
A0A6S6XEX4	0	0	0	0	0	0	0	0	0	0	0	0	14.499	13.133	0	0	0	16.0622
A0A6I2II84	0	0	0	0	0	0	0	0	0	0	0	22.2462	0	21.4479	0	0	0	0
A0A6S6XI41	0	0	0	15.4651	12.5456	17.2008	15.9241	0	0	0	18.679	0	16.6506	18.9551	17.302	12.129	11.9492	17.4938
A0A6S6XKA3	0	0	0	0	0	0	0	0	0	0	0	16.8172	15.9739	0	0	10.8914	0	0
A0A1I0Q2Z9	0	0	0	0	0	0	0	0	0	0	18.6248	0	19.5196	0	17.8545	0	18.1562	0
A0A3E4LVT1	0	0	0	0	0	0	0	0	0	0	0	0	14.2164	14.4652	0	14.9875	0	0
A0A7W5D322	0	0	0	0	0	0	0	0	0	0	0	12.2256	0	15.0478	16.3749	0	0	0
Q8VLP4	0	0	0	0	0	0	0	12.5053	0	0	0	0	12.4883	11.6699	13.2546	0	14.1881	0
A0A351TM60	0	0	0	0	0	0	0	0	0	0	0	14.4482	0	0	0	14.4273	14.7557	0
A0A7X8H764	0	17.7819	0	16.5914	0	0	0	0	0	14.4302	0	14.8489	16.1706	0	15.7166	14.581	13.3571	0
A0A316BFH5	0	0	0	0	0	0	0	0	0	0	0	0	15.0725	0	0	0	13.5539	14.9907
A0A1G6DID7	0	0	0	15.9521	0	0	0	0	0	0	0	15.8981	0	18.645	0	0	0	19.1999
A0A961D8W4	0	0	15.0898	0	0	0	14.7676	14.1307	0	0	0	14.7099	15.7668	0	13.9167	0	14.5527	12.6373
X8HDD7	0	13.7869	0	0	0	0	0	16.6658	0	0	0	14.5002	0	17.5644	16.4417	0	14.4633	0
A0A096AJ36	0	13.2132	14.9201	0	0	0	0	0	0	0	14.5596	14.9277	0	12.0101	13.9036	0	14.6202	15.2966
A0A921IRD1	0	14.5338	18.1512	0	0	0	0	0	0	0	0	0	17.0638	0	0	17.3913	14.7991	15.1345
A0A086ZLL0	13.2802	0	0	0	11.2088	0	0	0	13.6251	0	0	14.33	0	0	12.7184	13.5021	13.3819	13.8993
A0A498R1D5	21.399	15.4121	0	0	0	0	0	0	0	0	0	11.8269	0	16.9604	12.2143	11.3641	14.6196	0
A0A1G6AL33	0	0	0	0	0	0	0	0	0	12.9265	0	0	11.0776	12.3685	14.3909	0	0	13.9483
A0A6N2US93	0	0	0	0	0	0	0	0	0	0	0	0	14.8161	0	14.5548	14.173	0	0
A0A6G6K0Z5	0	0	0	0	0	0	0	0	0	0	0	0	14.892	0	18.2946	10.355	0	0
A0A553EJG7	0	10.2	0	0	0	0	11.9157	0	0	0	0	11.6166	12.1205	0	10.8517	0	10.9751	12.0469
A0A5K1IWQ0	0	0	14.8306	0	0	0	0	0	0	0	0	22.2462	15.6102	0	0	15.1149	0	0
A0A1T4NEJ5	0	0	0	0	0	0	0	0	0	0	0	12.4694	0	0	14.916	0	0	16.1356
A0A1L8Q2I1	0	0	0	0	0	0	0	0	16.1326	0	20.0531	0	0	0	15.6025	17.5437	17.1298	16.2704
A0A1G9YZ46	0	17.4238	0	0	0	0	0	0	13.9188	0	0	0	0	13.5441	20.5863	14.797	14.5237	0
E2ZEA5	0	0	0	0	0	0	14.4626	12.1817	0	0	0	0	16.8185	13.6795	15.3637	0	0	14.5853
A0A943GBT3	0	0	0	0	0	0	0	0	0	0	0	0	0	13.3771	14.7401	0	0	15.3708
A0A447JDG9	0	0	0	0	0	0	0	0	14.3882	0	0	12.1498	12.7065	0	0	13.869	13.899	0
A0A3L9DQ68	0	0	0	0	0	0	0	0	0	0	0	0	21.6503	0	0	0	0	21.8073
C2ELF9	0	0	18.5229	0	0	0	21.068	20.1722	15.4876	17.8595	17.9908	17.5318	20.1639	21.0322	18.4915	18.6475	18.2871	0
A0A6S6XN57	0	0	0	0	0	14.0569	0	0	12.1998	0	0	16.5859	0	14.0101	0	0	13.0446	16.5137
A0A261FE31	0	0	0	13.5475	0	0	0	0	0	19.5335	16.946	15.7531	12.0239	0	0	16.0508	16.181	15.2669
A0A3D2X1S5	0	0	0	0	13.3187	0	0	0	0	0	0	11.6614	12.4518	15.2541	0	0	0	12.5184
R9IWY0	13.3844	0	0	0	0	0	0	0	0	0	13.2175	0	15.2648	0	0	15.7702	13.9708	15.3125
A0A2M9HCJ0	0	0	15.0728	0	0	0	0	0	0	0	0	0	0	19.7896	16.0833	0	17.0842	0
A0A1H3CQZ0	0	0	0	0	0	0	0	0	0	0	0	0	15.0988	0	0	13.6245	0	14.6413
A0A3D5K6B0	0	0	0	0	0	0	12.8919	14.055	0	11.9234	0	13.5321	15.5008	13.3855	0	12.7245	12.9524	0
A0A1I1AH88	0	0	0	0	0	0	0	0	0	0	0	0	11.8312	10.0327	11.6898	9.80452	0	0
A0A847YIS6	0	0	0	0	0	0	0	0	0	0	0	12.5261	10.7911	10.0169	0	0	10.0169	0
A0A1G6DT71	0	0	0	0	0	0	0	0	0	0	0	0	18.6284	14.7488	0	0	9.9737	0
A0A242BF28	0	0	0	0	0	0	0	0	0	0	0	0	0	0	13.6204	14.9559	14.7745	0
A0A1M5A3T8	0	0	0	13.7713	0	0	14.7356	13.8084	0	0	0	13.7806	0	15.0761	15.1229	13.6379	12.6528	0
A0A943KY97	0	0	0	0	0	0	0	0	0	0	0	16.9592	0	0	0	13.6786	12.6896	0
A0A3B9G0R7	0	0	0	0	0	14.0584	0	0	0	0	0	14.9633	11.1667	0	14.6846	0	0	11.4563
A0A1Q9JPN7	0	0	16.1294	11.1843	0	0	0	0	0	12.031	0	16.9644	0	0	13.8354	11.7202	11.2736	14.5667
A0A316BCT8	0	0	0	0	0	0	0	0	0	0	0	0	0	12.5402	0	0	15.5503	15.2294
A0A0D8IUY8	0	0	0	0	0	0	0	0	14.3556	0	0	0	0	0	0	16.9363	18.2856	17.2288
A0A2N5L0R5	0	15.1652	0	0	0	0	0	0	13.2066	0	0	16.6372	0	14.8281	15.4127	0	14.4878	0
A0A1I0ZC03	0	0	0	0	0	0	0	0	0	0	0	15.325	0	14.34	0	13.6459	0	0
A0A354WQY2	0	0	0	0	0	0	15.8422	0	0	0	0	17.6057	0	0	17.272	18.5024	0	0
K9DKI7	0	0	0	16.8582	0	0	0	0	0	0	16.5748	15.8623	16.4036	0	0	0	16.6409	15.6575
A0A9J6P818	0	0	0	0	0	0	0	0	0	0	0	21.4381	0	0	0	0	0	21.8447
A0A848BT52	0	0	0	0	0	0	0	0	0	0	0	0	0	0	15.3802	0	16.2648	11.6285
R5BWZ6	0	0	14.5158	0	0	12.5925	0	13.923	0	0	0	15.9748	12.4355	12.8215	14.2965	0	0	13.8493
A0A7H0RWV0	0	0	0	0	0	0	0	0	0	0	0	11.4454	16.6543	15.1506	0	0	0	0
A0A3E4QYJ2	0	0	0	22.6021	0	0	0	0	0	0	0	0	19.1688	21.0605	0	17.3946	0	0
A0A376VWZ3	15.8387	15.2438	15.7634	0	0	0	0	0	0	0	16.2654	16.9585	18.3246	0	0	16.0414	16.2383	15.838
A0A848C0K1	0	19.4609	0	17.1844	0	0	13.7238	0	0	0	0	17.4818	0	0	15.3361	15.5583	12.9298	13.9795
A0A830ZDG2	0	0	0	0	0	0	0	0	0	0	0	0	0	17.5908	15.0235	10.6095	0	0
A0A351PCH4	0	0	0	0	0	0	17.8981	0	0	0	0	0	19.4389	18.3302	0	16.8359	0	0
R7FY99	0	0	0	0	0	0	0	0	0	0	0	0	0	13.6258	14.343	0	0	15.2414
A0A316BC22	0	0	0	0	0	0	0	0	0	0	0	12.5522	14.9564	0	0	0	0	15.6939
A0A174F0L5	11.2949	13.156	0	0	0	0	0	19.9728	0	0	0	12.1306	0	21.9475	0	18.0646	0	19.3279
A0A921FAA1	0	0	0	0	0	0	0	0	0	13.0662	0	0	12.6418	0	11.6267	13.0394	14.2063	0
A0A7X8QCP8	0	0	0	0	0	19.9258	0	0	0	0	0	0	18.5657	0	0	0	16.6474	20.6586
A0A1L8TRY7	0	0	12.1866	0	0	0	0	0	0	0	11.1914	14.8288	0	0	0	12.1371	14.3012	16.7964
R2SWA2	0	0	0	0	0	11.6305	0	0	0	0	0	12.4561	0	11.1699	13.6885	0	13.273	0
A0A1Y3XEB0	0	0	0	0	0	0	0	0	15.7029	0	16.3701	0	0	0	15.6464	16.852	16.844	14.2479
A0A6I5MY62	15.6518	17.367	0	0	0	0	0	14.9197	17.3977	0	18.0371	15.2207	0	16.3464	16.0963	17.5202	16.2949	14.7298
A0A380NLK5	0	0	0	0	0	0	0	0	0	0	0	15.7437	0	0	0	15.0456	12.3503	0
A0A3R6UWV0	18.5849	0	17.6647	0	0	0	15.6671	0	15.6097	0	17.0827	20.9396	0	16.1342	18.6367	14.9948	13.2174	13.0568
A0A2C9XS48	0	0	17.7529	14.995	0	0	13.7163	0	12.5139	11.2898	14.9117	15.8186	18.3222	0	15.5798	16.9998	16.3813	14.2372
A0A3D2W5S4	0	0	0	0	0	0	15.0829	0	0	0	15.4133	0	14.1342	19.3983	14.9658	14.0326	0	0
I2J6I3	0	15.9114	0	0	16.2961	0	0	0	0	0	0	0	0	17.0879	15.7416	15.2697	15.5183	0
C4K504	15.0816	0	0	0	0	0	0	12.2979	0	0	0	11.578	0	14.4945	10.7975	10.4466	13.2082	0
A0A1G6DHK3	0	0	16.9005	0	0	0	0	0	0	0	0	0	0	19.1084	0	0	16.4068	18.3225
A0A1T4WXA2	0	15.7926	0	0	0	0	0	0	14.1009	0	0	17.1245	0	0	15.3581	14.4876	15.1339	0
T0TBU9	0	14.6382	0	0	0	0	0	0	0	11.7569	0	14.0322	0	0	18.4915	14.6067	0	12.7353
A0A927WCT3	0	0	0	0	0	0	0	0	0	0	0	15.0642	0	13.5505	0	14.4463	0	0
A0A2W3ZFU3	0	0	0	0	0	0	0	0	0	0	0	13.3981	15.4825	0	0	14.1662	0	0
G1WHW0	0	12.6468	12.7921	0	0	0	0	15.2621	0	0	0	12.9314	0	10.8386	11.7754	12.416	9.92926	11.032
A0A6A2VYA6	0	0	0	0	0	19.9258	0	0	0	0	0	20.0143	0	0	0	0	16.6398	19.0472
A0A316B7J9	0	0	0	0	12.308	0	0	0	0	0	0	11.0477	0	12.3892	0	0	13.2857	14.1285
A0A520LDB8	0	0	0	0	0	0	0	0	0	0	0	13.7162	0	0	13.8774	0	0	15.4047
A0A4P6M433	14.9057	0	11.0251	0	0	0	0	0	0	0	0	15.7992	0	17.8201	0	13.3718	12.4919	0
G1WJL8	0	0	0	0	0	0	0	0	0	0	0	15.8168	14.2329	0	0	12.9126	0	0
A0A1Y4UX84	0	0	0	0	0	0	0	0	0	0	0	0	12.776	13.4142	16.769	0	0	0
B6GCK4	0	0	11.4143	0	0	0	0	0	0	0	0	12.3924	0	14.4802	11.323	0	12.016	0
A0A1W6WBC9	0	0	0	0	0	0	0	0	14.2833	0	0	0	0	0	20.6837	16.7332	0	14.5915
A0A9D2HR27	0	11.6076	0	0	0	0	0	0	0	0	0	11.4741	20.1639	0	0	18.6475	0	0
A0A346B2R0	0	18.1759	16.845	20.3929	18.3053	0	18.5732	17.7708	19.6731	19.1648	0	17.3789	21.9439	18.83	22.0631	18.982	18.921	19.5251
A0A5C8K190	0	0	0	0	0	16.6333	0	0	0	0	0	14.0907	11.1301	0	14.2205	0	0	14.0313
A0A7X2JDP7	0	0	0	0	0	0	0	0	0	0	13.9486	0	18.8968	0	14.3451	0	18.5215	0
A0A3S4GL64	0	0	0	0	0	0	0	0	0	13.5419	15.5649	14.9387	0	0	0	15.0449	16.1146	15.3071
A0A7W8DJ90	0	0	16.7655	15.1435	0	0	0	0	14.5784	0	0	15.9225	14.5363	0	14.3166	14.3273	13.3397	0
A0A7J5JKZ2	15.0396	12.0321	0	0	10.8027	13.1377	0	0	0	0	0	10.7669	11.0412	16.027	11.6156	13.481	12.3786	0
D3AA52	0	13.7782	0	0	0	0	16.4306	0	0	0	0	0	13.2749	15.6456	16.4979	16.648	0	0
A0A416VVP7	0	0	0	0	0	0	0	0	0	0	0	0	0	14.263	13.1583	0	15.403	0
A0A0S8HNM4	0	0	0	0	0	0	0	0	0	0	0	15.6774	12.1572	0	0	0	0	14.9839
A0A316BJK3	12.1638	0	13.5048	0	0	12.6174	0	12.4003	0	12.8065	0	12.2524	16.18	16.1639	11.9272	15.1558	11.5411	0
A0A1W6WF00	0	0	0	0	0	14.7468	11.3754	0	13.7182	12.1318	0	12.7727	15.3802	0	0	15.9117	13.6439	18.176
A0A848BVB6	0	14.9287	18.4167	0	0	0	0	0	0	0	0	0	0	0	14.8321	17.7296	16.4593	14.999
A0A1T4MX26	0	13.989	0	0	0	0	13.5404	0	12.6149	0	0	0	15.9889	13.9691	13.3919	13.1552	11.8387	0
R5BNN5	0	0	0	0	0	0	0	0	0	0	0	15.4015	0	0	13.7706	13.6149	0	0
A0A109WE43	0	0	0	0	0	0	0	0	0	0	0	0	0	0	14.881	13.4589	0	14.44
R6KC48	0	12.3092	0	0	0	0	0	0	0	11.9205	0	0	14.6092	0	12.2832	14.2685	17.0294	0
A0A1H3KHM6	0	0	0	0	0	0	0	19.8987	0	0	0	0	0	20.772	0	17.5946	17.0577	0
A0A1Y4LSG5	0	0	0	0	0	0	0	0	0	0	0	0	0	0	13.8591	0	13.819	15.0779
A0A6G6K7L3	0	0	0	0	0	0	0	0	0	0	0	0	15.3719	0	11.9154	0	0	15.4669
I6T0F8	0	18.2925	20.0958	0	0	0	0	0	18.5082	0	0	0	0	11.6822	17.8215	17.3029	16.2802	15.8687
A0A3D4VQZ9	14.4719	0	0	0	0	0	0	0	0	0	0	15.375	13.4311	0	0	12.3911	10.7601	0
A0A2E8M5P5	0	0	0	0	0	0	0	0	0	15.9146	0	0	0	0	0	16.3603	15.6796	20.8242
A0A2N5J5C0	0	0	15.471	0	0	0	0	0	0	0	0	0	14.8766	0	12.609	12.7877	12.2996	0
A0A1Y3UD90	0	0	0	0	0	0	0	0	0	18.7024	0	0	20.1435	0	16.6144	0	17.8658	0
A0A498RCQ1	0	0	0	0	0	0	0	0	0	0	0	0	17.8537	0	12.2591	0	0	12.5989
A0A4P9C5A0	13.6117	0	13.7852	0	0	0	0	0	0	0	14.7784	14.0611	13.541	13.9219	0	14.3339	13.6819	0
A0A6H0KM81	0	11.8277	0	12.151	0	0	11.8313	12.0398	13.3269	0	0	12.0061	10.7421	13.8235	11.3224	11.6584	10.7421	11.3327
A0A8E5IMI8	0	0	19.9093	0	0	0	0	0	0	17.5661	0	0	0	17.2052	17.6059	16.0714	0	15.6568
A0A939Y4J9	0	0	0	0	0	0	0	0	19.4707	0	0	19.0606	0	0	16.9132	0	19.0767	0
A0A6N7S9Y7	0	0	0	0	0	0	14.2439	0	0	0	0	0	0	14.2968	0	0	18.6155	18.8107
A0A9D9H946	0	0	0	0	0	0	0	0	0	0	0	0	0	0	15.5689	13.2298	13.8518	0
A0A3R6U807	0	0	0	0	0	0	0	16.3387	0	0	0	22.3466	0	0	16.8443	0	0	13.8474
A0A1G6A487	11.586	12.7543	12.3203	0	0	13.5217	0	13.1183	0	0	12.1427	14.1607	15.9901	15.766	0	15.1423	13.1711	16.4142
A0A1Y4DUH3	0	0	0	0	0	0	12.1118	15.7249	15.3093	10.8624	16.4288	14.8258	0	15.0605	12.946	15.1305	14.8722	14.6227
A0A1W6WD40	0	0	20.668	15.4032	17.4161	22.1519	15.037	0	0	18.169	0	21.4541	20.6437	0	14.7397	18.2581	18.0569	18.738
A0A1T4X445	0	0	0	0	0	0	0	0	0	0	0	13.3615	0	0	13.316	15.9453	0	0
A0A369LFS7	0	0	0	0	0	0	12.3817	12.4454	12.1366	0	12.4792	12.8636	17.5391	0	14.0979	0	15.1005	14.4829
G1WI98	0	12.697	0	12.8348	0	0	13.1729	0	12.1392	0	0	13.5678	0	15.1974	13.9649	19.1073	13.134	0
A0A7K0GAR1	0	0	0	0	14.9035	0	0	0	0	0	0	10.4757	15.6739	0	0	13.3542	12.5864	0
A0A1I0NY22	0	0	0	11.1737	11.3844	13.2855	13.2114	0	14.3158	0	0	15.0296	12.2389	16.4655	13.7875	0	10.5897	14.8217
W2VH06	0	0	0	0	0	0	12.9751	0	0	0	0	0	10.8642	0	13.6261	13.8642	12.5035	0
A0A6N3E0B8	0	0	11.0863	0	0	0	19.9213	0	16.825	0	0	0	14.9677	19.0511	14.2716	12.6956	12.0534	0
A0A0J6WUD7	0	0	0	0	13.7548	0	0	0	0	0	0	20.1138	15.645	15.5926	0	0	0	0
A0A417HRD0	0	0	18.6899	0	0	0	0	0	0	0	0	20.0143	0	17.4381	0	0	0	17.0339
E2ZCM6	0	0	0	0	0	0	0	0	0	0	0	0	0	0	12.6824	0	15.0554	14.853
A0A0D8J397	0	0	0	0	0	0	0	0	0	0	0	13.8032	0	0	14.1581	0	0	14.6267
A0A848BXU8	0	0	0	0	14.4057	12.3168	0	0	0	13.2167	0	12.9703	12.6941	14.8526	0	0	13.81	13.6566
A0A939CG49	0	0	18.5229	0	15.8644	0	0	0	13.7344	13.8377	19.8195	17.5318	19.2802	20.8186	17.8545	0	19.0767	0
A0A417HPG8	0	0	0	0	0	0	0	0	0	0	0	0	13.4635	0	0	14.0308	0	15.0225
A0A174LJ29	0	0	0	0	0	0	0	0	0	0	0	0	15.2545	0	13.1472	0	14.107	0
A0A6N3CPC3	0	0	0	0	0	0	12.6449	0	0	0	0	0	0	15.1228	0	0	16.3063	19.1228
A0A7X7RUA2	0	0	0	0	0	0	0	0	0	0	0	0	11.6272	13.6246	0	0	0	17.2513
A0A2T0BEP2	0	0	19.3129	0	0	0	0	0	0	0	0	0	20.2717	17.7846	16.6915	0	0	0
A0A416VQ56	0	0	0	0	0	0	0	0	0	0	0	0	12.0493	0	18.7396	0	11.6332	0
A0A415KF38	0	15.996	14.8339	15.1014	0	0	0	0	0	0	0	0	19.3234	14.6599	0	13.0024	12.7467	11.9122
A0A969ZZT5	0	0	0	0	0	0	0	0	0	0	0	0	14.8674	13.1678	14.3618	0	0	0
A0A928DI14	0	16.3818	0	0	0	0	0	0	19.4707	0	19.8195	19.0606	0	20.8186	0	18.8491	19.0767	0
A0A0D5MJU1	15.3806	15.4701	0	17.5716	13.6273	0	14.5026	15.3873	14.9846	0	0	14.9474	17.7019	16.0702	15.3405	15.5421	15.6192	15.1951
A0A5C6HRB1	0	0	0	0	0	0	0	0	0	0	0	13.7806	0	0	15.935	0	12.6528	0
A0A1S9BZ61	0	15.4583	0	0	14.3301	0	0	0	0	0	0	0	13.9926	0	0	14.5214	16.437	16.369
A0A1Y4VJQ5	0	14.2779	0	0	0	0	0	0	11.9176	0	12.4178	0	14.1931	15.7826	0	12.9821	12.9107	11.0267
R5DH84	0	0	0	0	0	0	0	0	0	0	0	11.1374	0	16.6246	14.5442	0	0	0
A0A4R7RYR9	0	0	0	0	0	0	0	0	0	0	0	14.4374	11.6801	0	0	16.1831	0	0
A0A3N0A800	0	0	0	0	0	0	0	0	0	0	0	0	12.8307	0	0	15.4331	14.0341	0
A0A7X3MKV5	0	0	0	0	0	0	0	0	0	0	0	20.4438	0	0	0	0	0	21.8447
A0A3N0ACQ5	0	0	0	0	0	0	0	0	0	0	0	21.4381	0	0	0	0	0	20.8447
A0A2L0D6X6	0	0	0	0	0	0	0	0	0	0	0	14.5478	13.8277	0	0	13.9018	0	0
A0A1Y4SWD8	0	0	0	0	0	0	0	0	0	0	0	0	14.3754	0	13.0924	0	0	14.8056
A0A6S6XJQ9	0	0	0	0	0	0	0	0	0	0	0	0	0	15.3914	0	13.5424	0	13.3344
A0A4Y5ZW09	0	13.3589	0	0	0	0	0	0	0	0	0	12.3349	0	12.4545	11.9151	14.0351	0	0
A0A1H0AL91	0	0	0	0	15.7648	0	0	0	0	15.3784	0	0	0	0	14.9985	13.9287	14.7351	18.3876
A0A8J7MF70	0	0	0	0	0	0	0	0	0	0	0	16.0372	0	0	13.8534	12.3324	0	0
A0A921IPW0	0	0	0	0	0	0	0	0	0	0	0	15.1843	12.953	14.0787	0	0	0	0
A0A0J6ZL53	0	0	0	0	0	0	0	0	0	0	0	0	0	0	0	12.3284	13.4841	16.3947
A0A1H3GZJ4	0	0	14.7476	0	0	0	12.3128	0	19.4707	17.8687	18.6248	0	19.5196	20.8186	0	19.7578	19.0767	15.862
A0A3P8M3H3	0	0	0	0	0	0	15.7363	14.8468	0	0	0	0	12.6874	16.3929	17.1622	0	0	15.4047
A0A1G9KP63	0	14.3292	0	0	0	12.1395	0	0	11.3986	0	15.6565	15.5379	0	0	15.0775	15.0406	15.5602	15.024
A0A7W7YEY6	0	0	15.9618	0	14.8053	0	0	0	0	0	0	0	0	0	14.2421	15.8755	14.9375	16.6962
A0A0D8J3H5	0	0	0	0	0	0	0	0	0	0	0	0	0	0	13.3429	0	14.3475	14.4742
A0A0L0GN00	0	0	0	12.9994	0	0	0	0	0	0	0	13.9236	11.5073	0	0	12.5871	12.4155	0
A0A348XUG6	0	0	0	0	0	0	0	0	0	0	0	0	0	0	0	12.3284	13.4841	16.3479
A0A7X9NPX1	0	0	0	0	0	0	0	0	0	0	0	0	13.6723	0	13.5777	14.9079	0	0
A0A4U9ZBQ7	0	0	0	0	0	0	0	0	0	0	12.3448	12.2611	12.9622	0	12.5571	0	12.228	0
A0A1C7HUK2	0	15.0219	0	0	0	0	0	0	0	0	0	12.7821	13.9697	0	0	0	10.7289	14.222
A0A3D2W4Z2	0	0	15.5252	0	12.4132	12.7884	12.7099	12.1683	0	0	0	14.1235	14.8644	12.1587	0	14.1574	13.7455	14.8392
A0A346NSY7	12.9066	0	0	11.4585	0	0	0	0	0	0	0	15.8814	12.8582	0	0	13.9138	0	14.9877
A0A3N0I4A9	11.6895	0	0	0	0	0	0	0	0	0	0	12.0867	0	17.7569	0	19.7287	0	0
A0A7G9RYJ8	0	15.7373	0	0	0	0	0	0	0	0	0	0	0	0	0	18.3091	15.0119	18.8167
A0A425VVW4	0	0	0	0	0	0	0	0	0	0	0	0	0	0	15.2145	0	12.2844	14.6117
A0A828U7W4	15.8912	0	0	16.7703	0	0	12.3064	0	14.4306	14.1168	0	19.8776	12.5676	16.003	11.4405	14.6392	14.3611	0
A0A1Y4HNU4	16.6989	16.943	17.2258	0	0	0	0	0	16.7131	0	0	16.3585	0	19.0725	16.4305	17.3509	15.8694	0
A0A934V9W0	0	0	0	0	0	0	0	0	0	0	0	0	12.8533	0	0	14.4314	14.7901	0
A0A3G9JMP3	0	0	0	13.2695	0	0	0	0	0	0	0	12.2734	0	12.8835	0	13.7399	11.6221	0
A0A0D8IYH0	0	0	15.8411	11.6888	0	13.7621	0	0	0	0	0	0	15.8677	0	0	18.8356	15.8949	17.7425
A0A6G6K7P8	0	0	0	0	0	0	0	0	0	0	0	22.4524	0	19.6011	0	0	0	0
A0A8I0AM07	0	0	0	0	0	0	0	0	0	0	0	16.1758	13.2017	0	0	12.673	0	0
A0A2X2THK6	0	0	0	0	0	0	0	0	0	0	0	0	12.653	14.2491	0	0	15.1443	0
A0A9D2PST4	0	0	0	18.5937	0	0	0	0	17.55	0	0	0	0	0	15.5185	16.3122	16.776	16.4401
A0A943U5D2	0	0	0	0	0	0	0	0	0	0	0	15.4071	12.4384	14.1944	0	0	0	0
A0A3P1VJX2	0	0	17.8071	0	0	0	0	0	0	0	0	0	19.4175	18.5495	0	15.4043	0	0
A0A7X1RIQ5	0	0	0	0	0	0	0	0	0	0	0	15.2911	0	13.846	0	0	0	12.8852
R9HDK5	0	0	0	0	0	0	0	0	0	13.3706	14.1233	18.2695	0	0	0	12.6042	14.0917	14.5513
A0A512M9X9	0	14.1181	14.7747	14.0873	0	0	0	0	0	13.846	14.0165	14.4836	15.2687	0	15.0805	14.5756	14.1003	13.5844
A0A975G5L2	0	0	0	0	0	0	0	0	0	0	0	12.2357	13.5205	0	0	0	0	16.2533
A0A970NU88	0	0	0	0	0	0	0	16.0642	0	14.6358	15.4327	14.8375	0	0	13.1216	14.4056	14.1551	14.8394
A0A4S2FBT7	0	0	0	0	11.6867	0	0	0	0	0	14.5728	0	0	0	13.4053	13.2458	14.9634	17.0863
A0A934VN87	0	0	11.75	0	0	0	0	0	0	0	0	10.0294	12.9951	0	14.0381	12.4031	0	0
A0A1Y4HIV7	0	13.8937	0	0	0	0	0	0	0	0	0	13.3301	12.1023	0	0	11.643	13.7423	0
A0A1V1RH88	0	0	0	11.9384	0	0	14.7737	0	0	0	0	16.6848	0	14.7017	12.3964	0	15.1775	0
A0A5K1JA50	0	0	13.999	0	0	20.4536	13.0142	0	0	15.327	13.7286	14.6081	0	15.3954	13.954	14.8925	15.4293	16.3773
A0A1M5T652	0	0	0	0	0	0	19.1124	0	0	0	0	0	0	19.0389	0	18.0646	16.9929	0
A0A2N8LDT4	0	12.1993	0	0	0	0	0	0	0	0	0	18.1746	15.6175	0	15.8946	0	0	0
A0A1I0QSE5	0	0	0	13.7051	0	0	0	13.1989	14.7913	0	10.2049	17.176	15.6902	12.5053	15.1576	0	14.4165	0
A0A3C1GW55	0	0	0	0	18.0485	0	0	0	0	0	0	0	0	0	19.0901	18.4826	0	15.8163
A0A4Q2K1Y1	0	0	0	0	0	0	0	0	0	0	0	13.162	15.9178	12.8236	0	0	0	0
A0A1C6KVV5	0	13.1647	0	0	0	0	15.8565	0	0	15.6744	0	0	15.1888	12.0057	0	13.6744	13.6872	15.78
A0A7W8CYI9	0	0	0	0	0	0	0	0	0	13.5419	15.5649	14.9387	0	0	0	15.0449	15.1146	15.3071
A0A702FC67	0	0	0	0	0	0	0	12.2265	0	0	0	12.2987	11.8378	13.6754	11.8498	0	0	0
A0A1T4QDU4	0	0	17.7872	15.9599	0	21.5015	15.1972	12.4286	0	0	0	0	19.8168	20.8148	0	16.9757	16.6398	20.36
F4XD15	0	0	0	0	16.4535	15.7763	0	13.0244	12.669	14.6421	12.8962	13.8806	15.3649	12.4887	14.8799	10.2457	13.3696	16.0159
A0A3N0HYF4	0	0	0	0	0	0	0	0	0	15.6519	0	0	0	0	0	15.4544	17.1027	19.2622
A0A6G6K094	0	0	0	0	0	17.813	0	0	0	0	0	0	17.7512	15.2716	0	0	0	20.1661
C0XJR6	0	10.2825	14.0012	13.6126	14.578	0	12.1128	0	0	0	0	14.5531	14.5646	13.0277	12.8966	0	12.8041	15.0946
A0A1I6DFT8	0	0	0	19.565	0	0	0	0	0	0	0	0	19.6908	15.9514	0	18.6475	0	0
A0A1V1RG28	0	0	0	0	0	0	12.0077	0	0	17.7501	0	0	10.1747	12.8178	0	19.3517	0	18.4277
A0A6H2F382	0	11.2445	13.09	0	0	0	0	0	0	0	0	15.0178	0	0	14.469	14.9875	12.8356	0
A0A806FS40	0	0	0	0	0	0	14.4626	12.1817	0	0	0	0	15.1423	13.6795	15.3637	0	0	14.5853
E1L6U5	0	0	0	0	0	0	0	0	0	0	0	14.2461	14.116	0	0	0	0	13.4497
A0A1Y4HGB2	0	0	18.4204	19.1259	0	0	0	0	18.464	0	0	0	19.2802	21.0322	18.4915	18.6475	0	0
A0A425WMP5	0	0	0	0	0	0	0	0	0	0	0	0	0	0	0	14.4314	15.1003	12.2767
W7PB59	0	0	0	0	0	17.9123	0	0	0	0	0	0	0	18.9709	0	16.946	0	17.2885
A0A316BAF3	18.7545	0	0	0	0	0	0	0	0	0	0	0	11.6595	15.8184	13.2075	13.0534	0	0
A0A928HE36	0	0	0	0	0	0	0	0	0	12.7759	0	0	11.9124	13.7933	12.2725	0	0	11.9176
E5YIN7	0	0	0	0	0	0	0	0	0	0	13.7579	0	0	0	0	14.5396	17.7412	18.222
A0A346AXZ2	0	0	0	0	0	0	0	12.9862	0	0	0	13.2011	13.4822	0	0	0	12.0706	11.2569
A0A4R7S4L8	0	0	0	0	0	0	0	0	15.2314	0	16.7486	0	0	16.5242	0	15.7896	14.9357	14.8473
A0A4V1QTU9	11.5517	0	0	0	0	0	0	0	0	0	0	12.9465	12.4637	12.9428	10.7414	0	0	0
A0A7K0JG24	0	0	0	0	0	0	0	0	0	0	0	0	0	16.3556	11.897	0	13.4905	0
A0A087CRZ5	0	0	0	0	16.4535	13.3825	0	0	0	0	0	0	14.6916	0	14.506	0	14.6	16.9222
A0A414ZVG4	0	0	0	0	0	0	0	0	0	0	0	0	0	13.4785	0	14.2795	13.9597	0
G9YHE6	0	0	0	0	0	0	0	0	0	0	0	0	0	0	14.0853	13.1581	14.4722	0
A0A261FCJ8	0	14.7038	0	0	0	0	0	0	0	0	20.9185	0	0	0	15.8469	16.8065	17.3473	14.3759
A0A084AD30	0	0	0	0	0	0	0	0	0	0	0	0	0	20.9616	0	0	0	20.7442
A0A0W7TTW8	0	0	0	0	0	0	0	0	0	0	0	14.7015	0	14.6877	0	0	12.3128	0
A0A4P6YQS0	0	0	0	0	0	0	0	0	0	0	0	0	11.6844	0	13.0628	16.954	0	0
A0A0W7TND5	0	0	0	0	0	0	0	0	0	0	0	15.0835	0	0	15.098	11.4873	0	0
A0A6N2Z2N2	0	0	0	0	0	0	0	0	0	0	0	0	11.3329	0	11.2316	0	0	19.0993
A0A417HEN8	0	0	0	0	0	14.2771	0	0	0	0	12.9701	17.1896	0	12.2016	0	0	12.622	16.9847
A0A1G6ASF8	0	0	0	0	0	0	12.8524	0	14.7041	0	12.8505	10.787	0	13.8362	0	15.2264	12.7425	14.7733
A0A1X6WMC2	0	0	17.0238	0	0	0	0	0	0	0	0	16.6788	19.5887	0	0	16.2147	0	0
T2PLW4	0	0	16.3695	0	0	0	0	0	0	0	0	17.2401	0	0	0	15.3203	0	19.5053
A0A1G4P598	16.1463	12.4423	12.2839	0	0	0	15.6927	0	12.8983	0	0	16.219	0	15.4344	16.0746	13.1511	12.1325	12.8352
A0A6G8AMC6	0	0	0	16.7921	0	0	0	0	0	0	0	21.7056	0	0	0	0	14.8834	15.7252
E8JQH4	0	0	0	0	0	0	0	0	0	0	0	0	13.4639	0	0	14.4182	0	13.7295
A0A844FM65	0	0	0	0	0	0	0	0	0	0	0	0	0	0	13.2102	0	15.8548	12.5421
A0A412HS74	0	0	0	0	12.384	15.0935	0	14.1411	0	0	0	15.9036	18.7797	17.7492	15.6556	0	0	0
A0A7W7Y9W0	0	0	0	0	0	0	0	0	0	0	0	0	0	0	0	12.2809	16.5603	12.7607
A0A3D2I5Z0	15.1538	0	0	0	0	0	0	0	0	16.5208	0	0	0	15.7946	14.287	15.3401	16.3316	0
A0A0D8IXA3	0	0	0	0	0	0	0	0	0	0	0	0	12.4727	0	0	0	12.0334	17.0857
A0A6B3L864	0	0	0	0	0	0	0	14.5225	0	0	0	12.6104	0	12.5626	12.5074	13.13	0	0
A0A847QK13	0	0	17.8209	14.875	0	12.746	0	0	0	15.9061	0	0	19.1688	0	15.9446	18.8151	15.244	11.4346
A0A1Q6GFJ2	0	0	0	14.0022	0	0	0	0	0	0	17.3322	0	0	0	14.3386	17.4136	15.9337	13.8135
E2ZDA9	0	0	0	0	0	0	0	0	0	0	0	0	14.9526	0	0	0	15.6976	10.9058
A0A5R8KIS6	0	18.6718	18.1494	19.9708	18.3053	0	18.5732	21.5733	19.6731	0	18.8597	19.0469	21.9439	18.83	22.0631	19.0757	18.921	19.5251
F5T931	0	0	0	0	12.0002	0	0	0	0	0	0	0	0	0	12.2098	11.594	12.5216	12.8452
R6A2A2	0	0	0	0	0	0	0	0	0	0	0	0	0	0	0	11.1541	14.4423	15.9338
A0A1Y4DT45	0	0	0	0	12.6462	0	0	0	18.4659	0	14.8186	18.9695	0	0	0	17.5253	15.8995	18.3562
E2ZAT1	0	0	0	0	0	0	0	0	0	0	0	0	0	0	0	11.1036	14.4526	15.964
A0A242CYM8	0	0	0	0	0	0	0	0	0	0	0	12.3283	0	0	0	14.4965	0	14.6929
A0A1G6EEW6	0	0	0	0	0	0	0	0	0	0	0	0	15.5555	14.9952	0	10.9669	0	0
A0A366HGG9	0	0	0	0	15.7362	0	0	0	0	0	0	0	14.924	12.3375	0	10.2457	0	14.0165
A0A7D7BR59	0	0	0	0	0	0	0	0	0	0	0	0	0	0	11.5667	14.8042	0	15.1311
R9I903	0	0	0	0	0	0	0	0	0	0	0	0	0	14.7178	16.7187	10.0539	0	0
A0A395UN67	0	0	0	0	16.4334	0	0	0	0	0	14.7085	19.1553	13.3151	0	14.8799	0	13.9528	0
A0A9D5LIN2	0	0	10.4347	0	0	0	0	0	0	0	0	0	0	11.6822	17.8215	0	18.6211	0
A0A416ZA29	0	14.5575	0	0	0	0	0	0	0	0	0	17.9452	16.9918	0	15.8003	0	0	0
R9IZL4	0	0	0	0	0	16.0545	0	0	0	0	0	0	13.73	0	11.6478	0	12.5343	13.7701
A0A7L6CLT9	0	0	0	17.5716	0	0	0	0	0	0	0	0	17.7019	16.2287	0	0	18.716	0
A0A7U6KDJ7	0	0	0	0	0	0	0	12.701	0	0	0	14.2339	12.4921	0	0	0	10.293	12.519
S7J3X7	0	0	0	0	0	0	0	0	0	0	0	0	0	16.8159	11.7005	0	12.9232	0
E3CFG6	0	0	0	0	11.9093	13.4329	12.9553	10.9915	0	0	0	0	15.5789	12.8852	0	14.7014	13.9196	15.7202
A0A975SC94	0	0	0	0	0	0	13.3708	0	0	14.0038	0	0	15.3855	0	12.2357	13.3809	17.8481	0
A0A1S8KI35	0	0	0	0	0	0	0	0	13.4108	14.8349	0	0	0	0	14.3925	15.8718	14.8388	14.3008
C4FQG8	0	0	0	0	0	0	0	0	13.2201	0	0	0	0	0	0	17.3119	17.8658	14.6614
A0A4D7CUT3	0	0	0	19.1259	0	0	0	17.4201	0	0	19.8195	17.7532	19.2802	21.0322	0	19.2262	0	0
A0A242DGH7	0	0	0	0	0	0	0	0	0	0	0	13.1986	14.7185	0	13.5053	0	0	0
A0A8J7MC80	0	0	0	0	0	0	15.2088	0	0	0	0	0	0	18.9551	16.8032	0	0	15.34
A0A081R2R4	0	0	12.6734	0	0	0	12.6822	0	0	0	0	13.945	0	14.7647	13.5644	0	0	15.2784
A0A0R2DFH5	0	0	0	0	0	0	0	0	0	0	0	12.3178	0	13.7486	0	15.3435	0	0
R2SJK0	0	23.618	0	0	0	0	0	0	0	0	0	0	17.7146	21.0605	17.6644	0	0	0
A0A1Y3UEK4	0	0	0	0	0	0	0	0	0	0	0	0	12.7269	0	14.1082	0	0	14.5644
F4XBP0	0	0	0	13.0891	0	0	0	0	0	16.5551	0	14.7376	0	14.9972	0	15.3556	0	15.1709
R5LIM4	0	0	0	16.254	0	13.0813	0	0	16.2486	0	0	16.2119	0	0	20.7603	16.9779	16.4445	0
A0A940BE24	0	0	0	0	0	0	0	0	0	0	0	11.9877	0	0	0	0	13.6847	15.7088
A0A3Q8CZP1	0	0	0	0	0	16.9836	0	0	0	0	0	0	17.6655	19.156	0	0	0	15.34
A0A329H2I6	0	0	13.117	0	16.4241	19.9258	12.6201	0	0	16.2854	12.1513	14.1611	19.2891	17.7319	0	13.7998	14.0307	19.9454
H1B4F6	0	0	0	0	14.1635	0	0	0	0	0	17.1367	16.3741	0	0	14.5085	0	16.2799	14.1071
J6Y224	0	0	0	0	0	0	0	0	0	11.8705	0	12.2919	0	0	11.6478	12.7144	0	12.2439
E6MG62	0	16.8192	0	17.5716	0	0	0	15.4498	0	0	18.8608	17.4072	17.7019	0	14.8767	0	19.1999	15.8768
A0A6M0LIK8	16.6829	0	0	11.8846	0	0	0	0	12.3865	0	0	14.3	0	15.799	0	12.5155	12.5099	12.2797
A0A1I0MXY3	0	0	0	0	0	0	0	13.9566	0	0	0	17.763	0	0	14.2731	0	0	18.1844
A0A1X6WPD8	0	0	0	0	0	0	0	15.7249	15.3093	0	14.5363	14.8258	10.9513	15.0605	0	0	14.8722	14.6227
E6LGP7	0	0	0	0	0	0	11.3613	0	0	0	0	11.5459	0	0	13.865	0	11.8638	11.2821
A0A0R2LPN3	0	0	0	0	0	0	0	0	0	0	0	15.1854	13.6032	12.5351	0	0	0	0
A0A1X6WKI8	0	0	0	0	0	0	0	0	0	0	13.7838	20.0143	0	16.3181	0	13.7481	0	0
A0A7Y7YTA4	0	0	0	21.708	0	0	20.9878	0	0	0	0	0	13.0362	21.8271	15.5853	0	18.0277	0
A0A3D2ILN2	0	0	16.2821	0	15.1082	0	0	0	0	0	0	0	0	0	13.6417	15.8378	12.9697	18.8306
A0A1H3CC22	0	0	15.9359	0	0	0	0	0	0	14.8584	0	0	12.0635	0	0	14.203	15.8706	18.7579
A0A414II74	0	0	0	0	15.9211	0	0	0	0	0	0	18.1746	16.5811	0	0	0	0	16.659
A0A4R7S5B1	0	0	0	0	0	0	0	0	0	0	0	0	0	20.7437	0	20.5299	0	0
A0A1G6AEY3	0	0	0	0	0	0	0	14.9191	0	0	0	11.3799	0	13.6327	14.6535	0	11.0949	0
A0A0S8HFK7	0	0	0	0	0	0	0	0	0	0	0	13.1724	0	15.4377	12.6309	0	0	0
A0A0S3KA79	0	0	0	0	0	14.9555	0	0	0	0	0	13.8078	0	20.772	16.1779	0	0	0
A0A7X6D988	0	0	0	14.3378	13.0242	0	14.5026	13.8796	0	0	20.0869	0	17.7019	15.6512	0	16.9342	19.1454	20.0481
F0YXU0	0	0	0	0	0	0	0	0	0	0	0	0	0	0	13.5156	13.1499	14.5494	0
A0A917JIA0	0	0	0	0	0	0	0	11.1986	0	0	0	17.6568	0	0	0	16.4809	14.1924	0
A0A424IG86	12.0827	0	0	0	0	0	0	14.1495	0	0	13.0991	11.7438	0	13.0578	16.4036	11.781	0	13.2332
D5T5D5	13.2249	0	0	0	0	0	0	0	0	15.1594	0	14.829	0	0	15.1664	15.6511	13.5885	0
A0A564UQ27	0	0	0	0	0	0	0	0	0	0	0	0	12.2168	16.5865	0	0	0	12.3686
A0A934VBB8	0	0	0	0	17.2331	0	0	0	0	0	0	15.238	21.581	0	0	0	15.308	0
A0A1W6WD76	0	16.0194	0	0	0	0	0	16.1783	0	0	0	0	0	13.9059	15.1166	0	16.7416	15.8845
A0A9D1HVI4	0	0	0	0	0	0	0	0	0	0	0	14.0535	0	12.8693	0	0	14.2335	0
A0A6L6Y8F1	0	0	0	0	0	0	0	0	0	15.39	0	0	0	0	17.495	16.8207	16.6281	0
R2RK17	0	0	0	0	0	0	16.9592	0	0	0	0	14.0787	11.9308	14.3998	0	11.5269	0	0
A0A6N7J0F5	0	0	0	0	0	0	0	0	0	0	0	0	13.8543	0	0	13.2675	0	14.0189
A0A948TB74	19.341	17.7186	18.5752	0	12.1708	0	0	0	0	0	16.2308	20.4547	0	0	16.5481	17.9119	18.839	20.8593
A0A1Y4R168	0	0	17.1811	19.565	0	0	0	0	0	16.769	0	0	19.6908	0	18.4915	18.8491	18.1562	0
A0A7U6KJ13	0	0	0	0	10.5578	0	0	0	13.8331	0	0	14.0059	0	14.1487	0	0	13.4225	15.061
D1YJ38	0	0	11.7302	14.5693	0	0	0	0	0	0	0	13.3396	0	0	0	13.4775	16.1686	14.8631
A0A942WNW7	0	0	0	0	0	0	13.7653	0	0	0	0	12.3985	0	12.2842	0	11.0124	0	14.1706
A0A934VBE3	0	0	0	0	0	0	0	0	0	0	0	0	13.8543	0	0	13.2675	0	13.9831
A0A3A5TE95	0	0	0	0	0	0	0	0	0	0	0	11.5225	0	0	13.802	0	0	15.7785
A0A2S7ZA99	0	0	0	0	0	0	0	0	0	0	0	15.7792	0	0	0	12.7388	12.5802	0
W1WCG0	0	0	0	0	0	0	0	0	0	0	0	0	13.6747	16.027	0	0	11.3875	0
N2AIT8	0	0	13.6357	0	16.3617	21.2721	0	12.5978	0	14.5948	13.226	13.938	0	17.7319	13.155	16.8686	17.1027	20.6385
A0A5K1JAK7	18.9639	0	18.4204	0	0	12.9439	0	0	0	0	0	17.5318	0	0	17.8545	18.6475	19.0767	0
R7PSW8	0	0	0	0	0	0	0	0	0	0	0	12.1135	0	11.2459	0	17.7076	0	0
A0A413UAF3	0	0	0	0	0	0	0	0	12.008	0	0	0	0	12.3872	11.1199	13.7983	0	11.4007
U6RQ25	0	0	0	0	0	0	0	0	0	0	20.0869	0	17.7019	0	0	16.9342	19.1999	0
A0A430B185	0	0	0	0	0	0	0	0	0	0	0	0	0	0	0	13.1923	13.8028	14.0522
A0A2N3RA46	0	0	0	0	0	0	0	0	0	0	0	0	0	12.8626	0	12.6985	15.4673	0
A0A1B7IEQ0	0	0	0	0	0	0	0	0	0	0	0	0	0	13.8409	15.7448	11.4254	0	0
A0A4R2LJK8	0	0	0	0	0	0	0	0	11.2075	0	0	0	12.6972	19.5417	15.903	0	0	0
A0A6S6XF00	20.0289	0	18.56	17.8925	20.0211	16.6911	0	0	16.9202	0	19.648	20.1157	18.5874	19.2573	17.9319	16.1761	14.965	16.5486
C9XY83	14.1748	0	15.8333	0	0	0	0	0	0	0	0	14.0862	0	0	0	14.1195	16.5885	15.3042
U2QHS6	0	0	0	0	0	0	0	0	0	12.7338	0	11.8042	0	12.4928	11.9938	0	12.8136	0
A0A6N9IUJ2	13.926	14.2386	0	0	0	0	0	0	0	0	14.9167	14.2329	0	14.0321	14.062	13.5433	12.5419	0
A0A949SPJ0	0	0	0	0	0	0	0	0	0	0	0	0	16.082	14.6865	0	0	0	10.2207
A0A512M5J9	0	0	0	0	0	0	0	0	0	0	0	0	0	14.4306	13.5231	0	13.0276	0
A0A943GC54	0	0	0	0	0	0	0	0	12.575	12.0521	0	15.8075	0	0	13.2155	11.2843	0	16.3396
A0A928HD97	0	0	0	0	0	0	0	15.0435	0	0	0	16.6174	17.1467	0	0	16.7834	0	0
A0A928HAG7	14.4337	0	0	0	0	0	0	0	0	0	11.9539	0	0	13.7464	15.655	14.6751	13.6873	0
A0A1C5SXF9	12.9443	14.5572	0	15.9948	0	0	0	0	0	13.4293	0	14.2097	0	19.0347	13.716	16.1099	14.1182	0
A0A416Z835	0	0	0	0	0	0	0	0	0	0	0	0	0	13.8267	12.5029	0	14.6247	0
A0A6N7SC71	18.4431	18.0782	19.2673	21.1253	0	0	0	0	0	0	0	19.0187	15.5507	0	0	18.5584	18.5562	18.1999
A0A0D8IW48	0	12.8591	0	0	0	0	14.2569	0	11.3797	0	13.9225	0	15.1982	0	14.3747	15.0163	14.0849	15.6211
A0A6S6XAS6	13.7679	0	16.6163	16.8582	0	0	0	0	0	0	16.5748	15.8623	16.215	0	17.3381	0	15.8608	16.2702
A0A1W6WGP6	0	0	0	0	0	0	19.5359	0	0	0	0	0	11.7413	13.8222	11.1899	16.5715	0	0
A0A4Q2ZIR4	0	0	0	0	0	0	0	0	0	12.6782	0	0	0	15.3678	16.792	0	0	16.7979
R7PS14	0	0	0	0	0	0	0	0	0	11.3422	13.8797	15.3115	0	0	0	12.1986	16.4433	12.9847
A0A1S8TG19	0	0	0	0	0	0	0	0	0	0	0	13.0286	0	10.9239	16.9318	0	0	0
A0A7X7N211	0	0	0	0	0	17.5267	0	0	0	0	0	19.977	16.6506	0	0	0	0	15.4047
A0A425W0Q7	0	0	0	0	0	0	0	0	0	0	0	0	0	0	13.0535	12.8594	14.9573	0
A0A143XAR7	0	0	0	0	0	0	0	0	0	0	0	15.3216	0	0	12.7671	12.7798	0	0
A0A316BK16	10.8731	0	0	12.1204	0	12.6196	0	0	0	0	0	15.8058	0	12.6755	11.628	12.0358	11.3809	0
A0A943AVM0	0	0	0	0	0	0	0	0	0	0	0	0	0	21.102	0	0	0	19.7592
A0A366H8X0	0	0	0	0	0	0	0	0	0	0	0	0	0	0	0	16.5081	12.2506	12.0912
A0A316BCI6	16.352	0	15.1647	0	11.8313	0	0	0	0	0	0	17.0962	13.1777	0	0	14.6582	11.3713	12.1246
R5ZC42	0	0	0	0	0	0	0	0	0	0	0	16.1921	0	0	0	11.8679	12.7829	0
A0A1Y4E475	0	12.7344	16.9706	0	0	16.6603	0	0	0	12.7253	15.3934	15.4835	16.0342	0	13.0622	11.9374	15.9466	15.7726
A0A1G6BZR9	14.4038	0	0	0	12.4447	0	0	13.9318	0	0	0	0	0	12.5054	12.8898	13.7022	13.7592	13.9308
A0A428LQT8	0	0	0	0	0	0	0	0	0	0	0	21.6642	0	0	0	0	0	19.17
A0A5K1JIG7	0	0	0	0	0	0	0	0	0	16.8657	0	0	0	0	0	17.6145	12.9757	20.9737
A0A9J6NXD6	0	0	14.4356	0	0	0	0	0	10.3864	0	0	15.6528	0	15.2858	12.231	13.4519	0	0
A0A2E3HBW1	0	0	0	0	0	0	0	0	0	0	0	22.4419	18.3758	0	0	0	0	0
A0A6I6QZE7	17.6098	14.8466	0	17.2039	0	14.3231	0	0	13.8002	0	14.518	16.5655	16.7006	16.3922	16.9198	15.6991	17.2778	0
Q8ABJ7	0	0	0	0	0	0	0	0	0	0	0	15.9587	12.3585	0	0	0	0	12.497
A0A3B9DYI7	14.7214	0	0	0	0	0	14.0922	0	0	0	0	15.824	13.5716	16.2512	13.4959	0	0	0
A0A1I0MLD4	0	0	0	0	0	0	10.4813	0	0	0	0	0	16.634	0	15.5176	0	0	15.3165
A0A087ACR9	0	11.9784	0	0	0	0	0	12.9443	0	0	0	17.9986	0	0	12.8715	11.7384	0	14.0376
R5MWQ1	0	0	0	0	14.6576	0	0	0	0	19.1857	0	0	0	0	15.5015	14.1026	15.708	17.0068
A0A2N5JCM1	0	0	0	16.8188	0	0	0	0	0	0	15.4549	11.3416	0	0	0	16.3775	16.8769	16.702
A0A943G499	0	14.3315	0	0	0	0	0	0	0	0	0	0	11.3285	0	13.1326	13.2491	12.1627	0
A0A8T4K6W8	0	0	0	0	0	0	0	0	0	0	0	14.365	15.5638	0	10.8223	0	0	0
A0A6N3C1X6	15.6306	19.0159	0	0	12.0414	16.3253	21.068	0	0	0	18.6248	19.0606	19.5325	0	18.4915	18.8491	18.2871	11.8881
A0A162QUY2	0	0	0	0	0	0	0	0	0	0	0	13.3981	12.4661	0	0	14.8814	0	0
A0A9D2NTR6	0	0	21.1923	14.7164	0	0	0	0	18.0295	0	15.3849	16.8064	0	0	19.8946	15.9067	14.1194	18.1258
A0A1G6E7S9	0	0	0	14.1071	0	0	0	0	0	0	0	15.4823	0	11.0246	0	12.1619	0	11.0449
A0A1I0MEA8	0	18.475	0	0	0	0	0	0	0	0	17.7651	17.2829	0	0	16.7679	11.8992	17.8419	0
A0A7W7YFU5	15.2667	16.7568	17.2455	0	0	0	0	0	16.7898	0	0	15.0577	0	0	14.5633	18.224	17.3648	17.55
A0A426TET5	0	0	0	0	0	0	0	0	0	0	0	15.081	0	11.7026	0	0	13.9309	0
A0A8B2S9A2	0	0	0	0	17.4036	0	0	0	0	0	0	16.7167	17.7633	0	0	0	17.308	0
A0A496PE16	0	0	0	0	0	0	0	0	0	0	0	0	15.9249	13.041	0	11.7469	0	0
A0A1I0MAN3	0	0	15.4779	0	0	0	20.8595	0	0	17.8687	0	17.5318	0	21.0322	0	0	18.1562	18.4837
F9H9J2	0	0	0	0	0	0	15.8454	0	0	0	0	0	17.6691	0	0	18.1808	0	14.9416
A0A1G6D6C1	0	11.2023	0	0	0	0	0	12.7613	10.1186	0	10.4734	14.7289	0	15.7852	0	12.2529	13.9617	12.3278
U7UEB7	0	0	0	17.7801	0	18.7402	18.797	11.1213	0	0	0	0	0	21.1868	0	19.3517	19.6704	22.7678
A0A412GS37	0	0	18.0699	19.2636	0	0	21.2821	19.8066	18.385	0	19.869	18.7327	18.8132	20.8922	20.1441	17.6231	18.7368	0
A0A3E5IE67	0	0	0	0	0	0	0	0	0	0	0	0	19.6281	21.0605	0	0	0	0
A0A143XWY2	0	0	0	14.9429	0	0	0	0	0	0	0	13.3895	0	14.9029	10.4301	0	11.4706	0
B6GC46	0	0	14.6376	0	0	0	15.2762	0	16.3403	15.8942	0	0	13.9089	17.6293	15.4311	0	15.4245	17.8044
A0A1Y4QYL0	12.4338	0	0	0	0	0	0	0	0	0	12.6738	0	0	16.75	14.0182	13.1421	12.7079	0
A0A1W6WEJ1	0	0	0	0	0	0	0	0	0	0	0	14.6622	0	0	10.3258	15.6457	0	0
A0A1G6DNR2	0	0	0	0	0	0	0	0	0	0	0	12.6442	0	0	0	0	13.4584	14.529
A0A6S6XJ10	0	0	14.6083	0	0	0	0	0	0	15.9701	0	13.7192	17.1259	0	0	14.2588	0	14.9712
A0A0D8ITZ7	0	0	0	0	0	0	0	0	0	0	0	0	0	0	0	0	18.1415	22.4665
A0A961D6M9	0	0	0	11.7649	0	18.3991	0	0	0	0	0	15.7777	0	14.7092	0	0	17.0213	12.2892
A0A4Q2Y983	0	0	0	12.7147	0	15.2507	0	0	0	0	0	15.4557	0	15.0538	0	12.8905	0	14.9901
A0A415JHX5	0	0	13.9579	10.9588	0	0	0	0	12.7748	0	11.1767	16.0105	12.9332	0	14.9397	15.1304	12.6752	0
A0A7J4XLR2	0	0	14.6336	0	14.3543	0	0	0	0	0	14.0683	0	12.2364	13.8208	13.0748	14.1047	14.7472	0
A0A349N0K1	11.638	0	13.1716	0	0	0	0	0	12.6498	0	0	0	0	15.6046	16.3151	0	16.3544	16.1453
A0A1I0QMN6	0	0	0	0	0	0	0	0	0	0	0	0	12.9046	13.8476	0	13.8128	0	0
B5D366	0	0	0	0	11.8048	0	0	0	0	0	16.2077	0	0	20.8186	18.4915	0	19.0767	0
A0A6G6JYZ9	0	0	0	0	0	0	0	13.1938	0	13.934	0	0	0	0	12.1656	13.3419	16.8656	15.4446
A0A9D1ABJ0	0	0	0	0	0	0	0	0	0	0	19.7	0	0	0	0	18.8515	17.9571	16.2704
A0A415HL96	0	0	0	0	0	0	0	0	0	0	11.8004	0	0	11.3624	11.6738	0	12.6947	12.318
A0A930APN8	0	0	0	0	0	13.5639	0	0	0	0	0	16.8684	14.3274	0	0	0	0	17.9746
B7CCA7	15.7383	0	0	0	0	0	0	0	0	14.9743	0	16.4606	0	15.1407	0	13.9422	14.5236	0
K9ENQ9	0	0	0	0	0	0	0	0	0	0	0	15.0428	10.7607	0	0	0	0	14.705
A0A9D8NCX3	0	21.047	0	0	0	0	0	13.1603	0	0	12.4753	22.4236	18.6574	13.2768	0	0	15.854	0
A0A9E0FMG3	0	14.9234	0	0	0	0	0	0	0	0	0	0	11.9391	0	11.7615	12.4514	13.8441	0
A0A970F6N9	0	0	0	0	0	0	0	0	0	0	0	14.14	12.725	13.6342	0	0	0	0
A0A3N5VJX4	0	0	0	0	0	0	0	0	14.4927	0	0	0	18.0229	0	15.0229	0	16.6719	0
A0A6S6Y064	0	0	0	0	0	0	0	0	0	14.8437	13.8584	0	0	0	13.8234	14.9935	14.2585	15.6829
A0A412I3C5	0	0	18.7991	19.7119	0	0	0	0	0	0	19.2785	0	0	18.2513	19.8946	19.1489	0	19.9717
A0A923CXH2	0	0	0	0	18.6902	0	0	0	0	0	0	0	0	18.6329	0	16.9867	16.7502	0
A0A1Y4DS90	0	0	0	13.5537	0	0	0	0	13.227	0	0	0	15.8048	0	13.0008	0	14.7764	13.9324
F5VG15	0	0	0	0	0	0	0	0	0	0	14.8959	0	0	0	0	14.1913	16.8254	18.9192
A0A1I0N0I9	0	13.2144	17.718	0	0	0	0	0	0	15.1023	14.4167	18.2454	18.0229	13.2319	0	12.6127	0	16.8055
A0A376ZQK9	0	0	16.7967	0	0	0	15.6611	15.9665	0	0	0	11.3966	0	16.4077	14.9688	16.2228	12.266	0
A0A374VEX1	0	0	11.955	12.599	0	0	0	0	0	0	0	0	13.4779	16.2319	0	0	12.7339	13.6257
A0A847YGU3	17.5054	0	0	0	0	0	12.3807	0	0	0	0	17.4995	0	0	10.8953	15.3231	0	15.7346
A0A1Q9YKZ2	0	0	0	0	0	0	0	0	0	0	0	0	13.8538	0	14.7433	0	11.8355	0
A0A7X2T2Z9	0	0	0	0	0	0	0	0	0	0	0	0	0	21.3228	0	19.1073	0	0
A0A1I0M9H1	14.8241	15.3617	0	14.8994	0	0	14.7682	0	0	0	0	17.0648	0	16.8416	0	14.8876	15.3928	14.3204
A0A1H3DF69	0	0	0	0	0	15.4346	15.0634	14.9978	0	0	0	15.571	13.226	0	12.3148	14.0442	14.2041	0
A0A930AY72	0	0	0	0	0	0	0	0	0	17.4013	0	0	0	17.7569	0	18.1214	15.6017	0
A0A4R7RNE5	0	0	0	0	0	0	0	0	0	0	0	0	12.4919	14.6909	0	0	13.2194	0
A0A416QMY8	11.9543	0	10.8017	0	0	0	0	0	0	0	0	13.9245	0	0	0	12.1371	12.6773	16.1402
A0A1V4DJK4	0	0	0	0	0	0	0	0	0	0	0	13.1692	12.5513	0	0	0	0	14.6773
A0A4R7RP39	0	0	13.6274	0	0	0	0	0	0	0	0	18.1637	13.2381	0	0	0	0	17.6676
A0A5B7SWQ3	0	0	21.3896	0	22.8661	0	0	0	0	18.0697	0	0	0	19.1841	0	19.2343	20.5482	21.092
A0A6N9Z3K5	0	0	0	0	0	0	0	0	0	0	0	0	0	11.3049	0	0	14.7794	14.2816
A0A1H3FWJ6	0	0	0	0	0	0	0	14.8136	13.6376	0	0	0	15.5244	0	14.099	0	14.3925	14.452
A0A0S8JMG6	0	0	0	0	0	0	0	0	0	0	0	0	0	0	0	15.1025	13.4625	11.7959
A0A934VBY3	0	0	0	0	0	0	0	0	0	0	0	0	19.5196	20.8186	0	0	0	0
A0A417ZKC7	0	0	0	0	0	0	0	0	0	0	0	19.0159	0	0	0	10.4088	10.9106	0
A0A380NXG4	0	0	0	0	0	0	0	0	0	14.5308	0	0	17.3824	0	0	14.4584	0	17.7373
A0A7V6TKB5	0	0	17.3391	14.3567	0	14.1412	0	0	0	0	0	0	12.558	0	13.7414	14.8922	14.1751	14.1194
A0A1L8TL39	0	0	0	0	0	0	0	0	0	0	0	0	12.3075	15.7826	0	12.2196	0	0
A0A2G3Q317	0	0	0	0	0	0	0	0	0	13.0192	0	0	0	0	0	14.3544	16.1162	18.1159
A0A970TZM2	0	0	0	0	0	0	0	0	0	0	0	0	0	0	0	19.3517	0	20.9454
A0A2M9HH75	0	0	17.1811	0	16.5574	0	20.6505	20.1722	18.1691	0	17.9908	19.0606	20.1639	20.8186	18.4915	18.6475	13.569	0
I4MDY5	0	0	0	0	0	0	0	0	0	0	0	0	0	21.8271	0	18.4643	0	0
A0A6F9ZJU8	0	0	0	0	0	0	0	0	0	0	0	14.2538	0	0	0	13.4823	12.5504	0
A0A1I0P6J9	0	0	0	0	0	0	0	0	0	0	0	0	0	0	12.9879	13.602	0	13.6873
A0A0S8JZU5	0	0	0	0	0	0	0	0	0	0	0	0	0	0	0	21.7054	18.5678	0
A0A4Z0D5I4	0	0	0	0	0	0	0	0	0	0	0	21.4541	0	0	0	0	0	18.8167
A0A2E3HDS8	14.6353	0	15.1742	13.4543	0	0	0	0	0	0	0	17.4072	17.7019	0	0	17.755	14.9348	0
A0A7X2T3Y6	12.34	0	15.8744	0	0	0	0	19.0743	0	0	0	0	0	0	17.5043	20.3388	18.7497	13.7645
K8AG64	0	0	0	0	0	0	0	0	0	0	0	0	0	21.0322	0	19.2262	0	0
A0A6S6XHR9	16.9348	15.7957	0	0	0	0	0	15.4136	15.4893	16.7661	0	15.7022	0	13.6463	14.8101	15.3347	16.3142	15.6065
A0A5K1J8T2	0	0	0	0	0	0	0	0	0	0	0	12.4051	0	13.4635	0	0	14.3817	0
A0A2U2N1Y1	15.7982	15.9779	0	0	0	0	0	0	0	0	0	15.6675	0	0	11.7474	0	16.4064	16.6499
A0A8D6UAP6	0	0	0	0	0	0	0	0	0	0	0	0	0	14.1358	14.867	11.2268	0	0
A0A961H0F0	0	0	17.4552	0	0	0	0	0	0	0	0	19.3075	0	0	0	17.4402	14.5867	0
A0A8J3ARD8	0	0	0	0	0	0	0	0	0	0	0	0	0	0	19.5594	0	0	20.6517
A0A414RTJ2	0	0	0	0	0	0	0	0	0	0	0	0	19.1177	0	0	21.0914	0	0
A0A847QKM5	0	0	0	0	0	0	0	0	0	0	0	21.3502	18.8558	0	0	0	0	0
A0A087EH55	0	0	0	0	0	0	0	0	0	0	0	15.1273	13.6578	0	0	0	0	11.4071
A0A427Z6V4	14.0619	0	0	0	0	20.363	0	0	11.0476	0	11.5628	20.7957	0	20.9642	20.4316	0	14.2954	0
M5J7C2	0	0	0	0	14.6624	0	0	0	0	0	0	0	15.2466	0	15.9624	18.3091	0	0
A0A4Q2XQF0	0	0	0	0	0	0	0	0	0	0	0	0	16.6276	12.3279	0	0	0	11.2241
A0A5M9ZD94	0	0	0	0	0	0	0	0	0	0	0	14.8724	11.4458	0	13.8446	0	0	0
U2R5E1	0	0	0	0	0	0	0	0	0	0	18.3766	0	15.8063	19.0347	0	0	16.9992	0
A0A3Q8S858	0	12.8581	0	0	0	0	0	0	0	0	0	0	0	12.1342	11.8275	12.1191	0	12.2453
A0A9D1I147	0	0	14.2598	0	0	13.2445	0	0	0	0	0	0	14.6796	0	0	13.8404	13.664	15.4551
A0A417HKZ7	0	0	0	0	0	0	0	0	0	0	0	0	0	0	12.2762	0	15.475	12.3807
I6T9E1	0	0	0	0	12.1767	0	0	12.2046	0	0	0	0	14.9224	11.785	0	0	14.2761	14.6624
A0A6S6XH18	0	0	0	0	13.4779	0	17.0698	0	0	0	0	0	0	17.7986	15.022	13.4422	13.3006	0
A0A974XEG6	0	0	19.1552	0	0	0	0	0	10.0703	0	0	0	18.9546	0	0	20.1786	0	19.5837
A0A7Y0HTW9	0	0	0	0	0	0	0	0	0	0	0	21.7056	0	0	0	0	0	18.4062
A0A7X7V4L2	0	0	0	0	17.7205	0	0	0	0	0	0	0	0	16.6541	0	15.4544	0	19.2786
W3ALI5	0	0	0	0	0	0	0	0	0	0	0	15.449	11.6728	12.9862	0	0	0	0
A0A921IVP2	0	0	0	0	0	0	0	0	0	0	0	13.6006	0	14.3619	12.1423	0	0	0
F4XAD0	0	0	0	0	0	0	13.384	0	0	14.8895	0	0	11.1917	0	0	15.2569	15.9137	15.732
A0A413EV44	0	0	0	0	0	0	0	0	0	0	0	0	12.166	15.6922	0	0	12.2422	0
S7YYZ2	0	0	0	0	0	0	0	0	0	0	0	0	19.2802	20.8186	0	0	0	0
A0A623EJ95	0	0	0	0	0	0	0	0	0	0	0	0	0	20.5699	0	19.5238	0	0
A0A923A678	0	15.9623	13.9708	0	0	0	13.7501	14.3313	13.0684	0	0	14.7959	0	15.0693	12.7622	14.7223	13.722	14.2478
A0A0A0DGY9	0	0	0	0	0	0	0	0	0	0	0	0	0	16.3746	0	12.5017	11.2058	0
A0A4Q2Y9Y2	0	0	0	0	0	0	0	0	0	15.3583	15.4461	0	0	14.9438	15.8749	14.6836	14.1637	0
A0A1H3KEN5	0	0	0	0	0	0	0	0	0	0	11.6963	12.0481	11.6082	12.4092	0	0	0	11.4252
A0A4S2HNI4	0	0	17.6165	0	12.7148	0	0	0	17.5036	0	0	0	0	0	17.3174	18.9595	19.2262	14.9837
S7HTQ8	0	0	0	0	0	0	0	0	0	0	0	0	0	20.8186	0	19.2262	0	0
H1D2L2	0	0	0	0	0	0	0	0	0	0	15.8627	0	0	0	0	15.0746	16.386	18.6763
A0A1Y4HZN0	0	0	0	0	0	17.5004	0	0	0	0	0	0	0	0	0	15.5389	18.4967	17.1425
A0A4P0AR25	0	0	0	0	0	0	14.4053	0	0	0	0	16.861	0	0	0	0	16.6453	15.6819
A0A3D5KAE1	0	0	16.1321	10.8209	0	13.6383	0	0	14.046	0	0	0	17.1549	15.7212	14.7474	15.6741	0	11.4923
A0A941UF90	0	0	0	0	0	0	0	0	0	0	0	13.6592	0	0	0	14.3923	0	11.9648
A0A6A4V0M5	0	0	17.9499	0	0	0	0	0	0	14.7205	14.8425	21.6109	0	0	16.39	19.6815	12.5615	0
A0A5J5E9W2	12.0563	0	0	0	0	0	12.5938	14.9777	14.8501	14.3238	0	0	14.2164	14.4579	11.7139	14.5844	14.7845	14.0304
A0A1X1KGN1	0	0	0	0	0	0	21.2002	15.5299	0	18.7113	0	0	21.2265	18.1508	0	18.8486	17.0594	0
A0A1C6AGT0	0	0	0	0	0	0	0	0	0	0	15.9278	0	0	0	15.8185	17.7934	16.5143	0
A0A4R8A579	0	0	0	17.5716	0	0	0	0	14.385	17.5547	0	18.1104	17.7019	0	0	0	18.716	16.9547
A0A9D1QQK6	11.2657	0	0	0	0	0	0	0	0	0	0	15.8417	0	0	15.2142	16.0885	0	0
D9R870	0	0	0	0	0	0	0	0	0	0	0	0	0	20.8148	0	0	0	19.1605
A0A425VW40	12.2597	0	0	0	0	0	0	0	0	11.8223	0	13.7522	0	11.3261	0	15.5226	0	14.6946
A0A975SDK1	0	0	0	13.421	0	0	0	0	0	0	0	11.1013	12.8377	11.9165	0	0	12.6545	0
A0A242LDC0	0	0	0	0	14.1698	0	0	0	0	0	0	0	15.9766	16.5308	16.4758	0	0	0
A0A3E1IPR5	0	0	0	0	0	0	0	0	0	0	0	0	0	12.6828	12.4575	0	14.8221	0
F9N6I0	0	0	19.5926	0	17.2253	0	0	0	0	13.8451	15.33	14.4153	20.4157	18.6329	12.5018	0	15.9763	0
A0A482ETF0	0	20.6144	0	0	12.1783	0	0	18.343	0	0	0	0	0	0	17.8227	20.5299	18.2295	15.9049
A0A0R2M2N1	0	0	0	0	0	0	0	0	0	0	0	0	0	0	0	15.2638	11.3227	13.3541
A0A942VJM3	0	0	0	0	0	0	0	0	0	0	0	12.6027	15.2205	0	0	0	12.116	0
A0A080N417	0	0	0	0	16.5664	0	0	0	0	0	0	0	17.8858	0	0	15.4107	0	17.1802
A0A2E5D9G9	0	0	0	0	0	0	14.7893	0	0	0	0	18.1656	0	0	15.9547	15.224	0	0
A0A6G3AS95	0	0	0	0	0	0	0	0	0	0	0	0	0	0	11.9753	0	14.052	13.8978
A0A1E5L1Y5	18.147	0	15.9574	0	0	0	0	0	0	0	0	18.0102	12.9639	0	17.2293	13.4172	0	0
A0A087A7E7	0	0	0	16.7432	0	0	0	0	0	0	14.6541	0	0	15.1162	0	15.3077	14.7444	14.7237
D5H181	0	0	0	0	0	0	0	0	0	0	0	0	14.4985	0	10.7479	0	0	14.6646
A0A6B3LE32	15.1262	15.001	14.5372	14.6371	0	0	0	0	0	15.8258	0	14.6174	0	14.6893	12.6796	14.8759	15.1885	15.6561
A0A7X7CLB1	0	12.652	0	0	11.8027	0	0	12.5053	0	0	0	0	12.4883	11.6699	13.2546	12.4108	13.5934	0
A0A4Q3BZE0	0	0	12.9923	0	0	0	0	0	0	0	12.7412	0	11.7096	12.5357	10.2411	10.8911	10.8941	0
A0A848ESD4	0	0	0	0	0	0	0	0	0	0	0	0	0	0	0	12.6477	12.8202	14.4276
C4F8I2	0	0	0	0	0	0	0	0	0	14.4007	0	0	17.2797	16.4416	0	0	15.3267	0
R6K7V0	0	0	0	0	0	0	0	0	0	0	0	0	21.6503	0	0	0	0	18.2327
A0A3D1M5I4	0	0	0	0	0	21.2676	0	0	0	0	0	17.6229	16.5998	0	0	0	0	19.1894
A0A087EBM7	0	0	0	0	0	0	0	0	0	12.6355	0	0	0	0	13.3016	16.1379	18.4794	0
U4TNX4	0	0	0	0	0	0	0	0	13.3704	0	0	0	16.0524	0	0	14.9611	0	17.3731
A0A1I0NNS5	0	0	0	0	15.1189	20.6044	0	0	0	15.6705	0	0	18.7302	17.7336	0	15.6008	0	20.506
A0A5N5RL89	0	0	13.7912	0	0	0	14.9659	0	13.4035	0	0	12.8967	14.1133	14.2749	0	13.1151	12.2949	0
A0A1G9Q401	15.439	0	0	0	0	0	0	0	0	0	0	0	0	15.8452	18.7689	15.0718	0	0
A0A4R0QPI0	0	0	0	0	0	0	0	0	0	0	0	0	20.0405	0	19.8118	0	0	0
A0A8J3AIL7	0	0	0	20.1029	0	0	16.8983	16.5161	0	17.4345	0	20.5962	16.173	0	15.3071	18.0636	14.8593	0
A0A1Y4DPT6	16.065	0	0	13.0924	0	0	0	0	15.6962	0	0	0	17.3211	0	14.358	10.9911	11.737	13.9831
A0A9J6P468	0	0	0	0	0	0	0	0	0	0	0	22.1119	0	17.7336	0	0	0	0
A0A930SCH4	0	18.4989	0	16.1227	0	0	15.3421	0	0	0	17.2161	18.981	16.5811	15.5676	16.4942	14.9707	0	0
A0A366HLE2	0	0	0	0	0	0	0	0	0	0	0	22.3329	0	17.5026	0	0	0	0
A0A970NV41	0	0	16.5808	0	0	0	15.6988	0	0	0	16.1449	0	0	18.645	0	16.9987	16.6243	18.3726
A0A6G8ARD6	0	0	0	19.1726	0	0	0	0	0	0	0	0	20.1639	0	18.4915	0	13.37	0
A0A641S1E1	0	0	0	0	0	0	0	0	0	0	0	0	13.4508	15.0007	0	11.3721	0	0
R9C0F7	15.2817	13.8543	0	15.1657	0	13.9144	13.1083	16.3828	0	0	15.3335	14.905	16.1812	13.7943	12.8755	15.8835	16.0112	15.742
A0A350VV98	0	0	0	0	0	0	0	0	0	0	0	0	19.6908	20.1301	0	0	0	0
A0A1G6EI58	0	0	0	0	0	0	0	0	0	0	0	12.2174	0	0	0	0	13.1383	14.4488
A0A8H9QX61	0	0	0	0	0	0	0	0	0	0	0	0	12.4364	0	0	13.0228	14.3436	0
A0A3Q8S316	0	0	12.3583	0	0	0	0	16.0677	0	0	16.2669	11.0965	0	11.6856	15.5093	14.9308	15.0215	0
A0A4Y9FMX6	0	0	0	0	0	0	0	0	0	0	0	0	19.6908	20.1	0	0	0	0
A0A5K1J0X0	0	0	0	0	0	0	0	0	0	0	0	13.5222	11.1298	15.126	0	0	0	0
A0A3R6XTI9	0	14.3669	15.0035	14.7555	12.5206	0	0	0	0	0	14.8593	12.693	14.5988	0	14.9451	15.0787	14.4832	13.4766
A0A1G9T3D6	0	0	0	0	0	0	0	0	0	0	0	0	14.7038	14.6776	0	10.3882	0	0
A0A943YIE8	0	0	0	0	0	0	0	0	0	13.7864	12.8072	12.5522	0	0	13.5991	16.3429	14.1877	0
A0A939Y9E7	0	13.8981	15.1416	0	0	0	0	0	0	0	14.9156	12.693	14.517	0	0	13.562	14.3503	12.6069
A0A414CAY4	0	0	0	0	0	0	16.0739	0	0	0	0	20.0143	15.6278	0	0	0	0	14.3419
A0A6S6XCJ3	0	0	0	0	0	0	0	0	0	13.0192	0	0	0	0	0	14.3544	16.1162	17.5667
A3CNQ4	0	0	0	0	0	0	0	0	0	0	0	0	0	0	0	0	18.7093	21.0417
A0A417HK03	0	10.85	0	14.2521	0	0	14.6286	0	0	15.0215	0	14.1965	0	15.7566	14.7388	15.4351	14.4525	0
A0A3N0A8R4	0	13.251	0	0	0	0	0	0	0	12.367	0	19.5488	0	12.7323	11.0444	12.7127	0	0
S7IST7	0	0	0	0	0	0	0	0	0	0	0	21.6109	0	0	0	18.1214	0	0
A0A071LX56	0	0	0	0	0	0	0	0	0	0	0	0	0	21.4983	0	0	0	18.2327
A0A1M4WN11	0	0	0	0	0	13.784	0	0	0	0	0	12.256	13.0207	10.2874	0	12.9348	0	0
A0A6S6XJE4	17.413	0	0	15.6433	0	0	0	16.8502	0	15.9019	0	20.3926	0	13.6987	15.6824	16.5245	15.2965	0
A0A6S6XM98	0	0	0	12.1449	0	0	0	11.701	0	0	0	14.8368	13.0234	0	0	13.6014	0	13.4297
A0A242CVC5	0	0	0	0	0	0	0	0	0	0	0	0	0	0	0	18.3646	0	21.3423
A0A1I0RCA2	0	0	0	0	0	0	0	0	0	0	12.6732	0	15.1457	0	0	0	15.2825	17.3397
A0A0U5NVP3	0	19.9405	19.1552	20.5504	18.9638	0	18.7005	18.1318	19.1925	0	19.7337	20.1653	19.0886	18.9981	18.7691	19.9456	20.5059	20.454
A0A1C6B9I8	0	0	0	0	0	0	0	0	0	0	0	14.585	0	0	0	12.8629	12.2379	0
V6Q2F3	0	0	0	0	21.6861	16.8686	0	0	18.4546	0	0	0	0	19.1841	0	17.8554	19.3618	19.5602
A0A081QAA6	0	0	0	0	0	0	0	0	0	0	0	12.6027	0	14.9631	0	0	12.116	0
A0A396BU94	0	0	15.4783	0	0	0	0	0	15.2814	0	0	0	11.8666	0	15.7262	19.0565	0	12.5966
A0A0F3RV94	0	0	19.7245	13.3718	0	0	0	0	14.3482	0	0	0	19.4809	18.6329	14.7555	0	16.993	0
C5E8N3	0	0	0	0	0	0	0	0	0	0	0	0	0	20.8186	0	18.8491	0	0
H6LB55	0	0	0	0	0	0	0	0	0	0	0	0	11.258	15.6897	0	0	0	12.7183
A0A7C6H5Z1	0	15.3682	0	0	0	0	0	19.1513	0	0	16.4711	16.8011	17.6904	19.3361	18.2781	0	0	0
A0A1G6DD13	0	0	0	0	0	0	0	15.5632	0	0	14.9046	0	0	14.2136	14.4645	15.2466	15.1168	0
A0A921ISK8	15.6058	0	0	0	0	0	0	0	0	0	15.152	0	0	18.4683	0	13.3692	14.8488	12.5368
A0A520LWP6	0	13.4769	0	0	0	0	0	0	14.8029	0	0	14.2444	0	0	13.294	14.7642	15.3398	0
A0A429ZTX4	14.5641	15.7982	0	0	15.4329	0	0	0	15.1271	15.5768	0	15.6876	11.7245	12.7204	0	15.8641	16.3141	16.0061
A0A4R1QR69	0	14.4518	12.9485	0	12.3185	0	0	13.7908	0	0	0	14.437	0	16.0053	0	13.4205	13.5662	16.2525
A0A848BVU7	0	0	0	0	0	13.082	0	0	13.4108	0	0	0	0	0	14.3925	15.8718	11.9213	14.3008
A0A0X8GZ94	0	0	13.1776	0	0	0	0	0	0	0	0	0	15.7996	14.2166	0	0	0	17.9925
A0A1G6ES69	0	0	0	0	0	0	0	0	0	0	0	14.7879	13.375	0	0	0	0	11.4563
A0A1W6WC81	0	0	0	0	0	0	0	0	0	0	0	0	12.0324	15.2063	12.3793	0	0	0
A0A1G4XFT6	0	0	0	0	0	0	0	0	0	0	0	0	0	0	0	19.3517	0	20.2591
A0A679ISL7	0	0	0	0	0	0	0	0	0	0	14.6536	0	0	0	0	16.495	15.3381	17.0994
A0A417HGP3	0	0	16.1935	0	0	0	0	0	0	0	0	0	16.5257	13.7692	0	0	0	19.61
A0A1H3H4B4	0	0	11.483	0	0	0	18.4312	0	0	0	0	0	11.9742	17.1912	0	15.247	0	14.2207
A0A1H3J7G6	0	0	0	0	0	0	0	0	0	0	0	0	0	12.4935	0	11.5852	0	15.5103
A0A1D7ZV76	0	0	0	0	0	0	0	0	0	0	0	14.1573	14.0355	0	11.3952	0	0	0
A0A374VH76	11.5367	0	0	0	0	0	15.2606	0	0	0	11.9629	16.8122	0	12.0161	11.4169	12.6487	11.3482	0
A0A1C5PNW2	0	19.5752	0	0	0	0	0	0	0	0	0	0	0	0	0	17.519	17.9089	16.6028
A0A3A9SWH1	0	0	0	0	0	0	0	0	0	0	0	0	0	0	13.5382	0	11.75	14.2853
A0A143X178	0	0	0	0	0	0	0	12.7435	0	0	0	12.5942	0	12.622	12.1721	0	0	10.2931
A0A1Y3UDH7	0	14.5142	0	14.875	0	0	0	0	0	0	0	0	15.9214	0	0	14.2527	10.8986	17.1767
A0A847QKC0	0	0	0	0	0	0	0	0	0	0	0	14.9529	12.1895	0	12.3996	0	0	0
Q06556	0	0	13.6744	0	0	0	13.0391	12.6781	0	0	13.1205	0	0	15.9768	12.9436	14.6092	13.9618	15.456
A0A4R0QQ65	0	0	0	0	0	0	0	0	0	0	0	0	0	0	12.5926	13.8586	13.0756	0
A0A6N3UV78	0	0	0	0	0	0	0	0	0	0	0	0	0	21.0322	18.4915	0	0	0
E7MR34	0	0	0	0	13.5894	14.0704	0	0	0	14.2753	0	0	12.7312	11.7631	0	13.381	14.7445	13.5797
A0A3E4VTX5	0	0	0	0	0	0	0	0	0	0	0	13.527	12.3154	0	13.6671	0	0	0
A0A5J5DUD7	0	0	0	0	0	0	13.2287	12.1888	0	0	0	12.4759	0	11.5086	0	19.1073	12.5882	0
A0A943BNX1	0	0	0	0	0	12.4772	0	0	0	0	11.6835	0	13.4083	14.1119	0	12.9299	14.4289	0
A0A7J4XUB9	0	0	0	0	0	0	0	0	0	0	0	0	11.5369	0	0	0	14.4208	13.5453
A0A1T4NYU3	0	0	0	0	0	0	21.068	0	0	0	0	19.0606	0	0	14.742	0	19.0767	0
A0A939CEG0	0	0	0	0	0	0	0	0	0	0	0	0	0	20.8186	0	18.6475	0	0
A0A1W6WAZ1	0	0	0	0	0	0	0	0	0	0	0	0	16.5076	0	0	11.3268	0	11.6285
A0A1M6NDX3	0	17.6791	18.8934	17.7046	0	0	0	17.5302	18.168	0	15.9523	18.9602	17.6486	18.9759	18.0138	15.8863	17.3783	0
F4XEC1	0	0	0	0	0	16.755	0	0	15.0239	0	16.1697	0	16.7843	19.7312	17.7181	0	0	15.7331
A0A6N2TWU6	0	0	0	0	0	0	0	0	0	0	16.7788	0	0	0	15.8185	17.7934	16.5143	0
A0A3C1XBZ4	0	0	0	0	0	0	0	0	0	0	0	0	0	0	0	0	18.839	20.6015
U2TZS3	0	14.678	13.7141	12.0892	0	0	0	12.4049	0	0	16.0402	15.3782	0	12.0377	11.4207	15.3825	14.438	14.6369
U2R8U7	0	0	0	0	0	0	0	0	0	0	0	20.9396	0	0	18.4914	0	0	0
A0A498R7E8	0	0	0	0	0	0	0	0	0	0	0	13.5222	0	15.126	0	0	0	10.7822
A0A2E6SCR6	0	0	0	0	15.3963	0	0	0	0	0	16.7939	0	0	0	14.2538	15.9595	15.417	14.2828
A0A096BVZ5	0	0	0	0	0	0	0	0	0	13.0192	0	0	0	0	0	14.3544	16.1162	17.2405
A0A366HQQ1	0	0	0	0	0	0	0	0	0	0	0	0	0	0	19.8514	0	0	19.5735
A0A7X7NSE9	0	0	0	0	0	0	0	0	0	0	0	14.1189	0	0	0	0	12.8338	12.4717
A0A0A7I5F3	0	0	0	0	0	0	0	0	0	13.8638	0	0	0	0	17.9536	17.0827	13.2102	0
W1UTH3	0	0	0	0	0	0	0	0	0	0	0	0	13.73	0	0	0	12.5343	13.155
A0A961D8R6	0	0	0	0	0	0	0	0	0	0	0	14.363	13.1285	0	0	11.9238	0	0
A0A9D2D441	0	12.1372	0	0	0	0	12.2378	0	0	0	0	13.3153	0	0	15.6391	12.755	0	13.2034
A0A940SWI9	0	0	0	0	0	0	0	12.9922	0	0	0	0	0	0	11.4608	10.8143	10.5488	14.8382
A0A1G6E572	0	0	0	0	0	0	0	0	0	11.5544	0	16.2587	15.69	0	14.7958	0	0	0
A0A1Y4CQI3	0	0	0	0	0	0	0	10.8731	0	0	0	0	12.2851	0	11.7857	0	11.3576	10.8797
C4F8X2	0	12.4873	0	11.9636	0	0	15.4324	0	0	0	12.446	0	0	14.6937	14.3547	15.7476	16.3097	11.5755
A0A942Z916	0	0	0	0	0	0	0	0	0	0	0	14.6622	0	0	10.3258	14.39	0	0
A0A4R7RZ99	0	0	0	0	0	0	0	19.8987	0	0	0	0	0	20.772	15.8572	0	15.4068	0
A0A3D5CRT0	0	0	0	0	0	0	0	0	0	0	0	21.0297	18.3306	0	0	0	0	0
A0A134C7Z8	0	0	18.3905	0	0	0	0	0	18.5552	0	0	14.2412	0	0	17.4982	15.7546	0	15.3772
A0A3E3IDQ5	0	0	0	0	0	0	0	0	0	0	0	0	0	20.1301	0	19.2262	0	0
A0A3B9G361	0	0	0	0	0	0	0	0	0	0	0	13.6724	13.7353	0	11.9237	0	0	0
A0A7X2D2W6	0	0	0	0	0	0	0	0	0	0	0	0	0	19.6011	0	19.7287	0	0
G9WPZ9	0	0	0	0	0	0	0	0	0	0	0	13.8022	0	12.9142	0	0	12.6059	0
A0A1X1FUB8	0	0	15.9907	0	0	0	0	0	0	0	0	0	0	0	16.3905	16.1214	16.9838	0
C9A6W6	0	0	0	0	0	0	0	0	0	0	0	0	0	0	0	0	18.5215	20.7932
G1WKN7	0	0	0	0	0	11.8205	0	13.796	0	0	0	14.911	0	0	0	15.0381	13.822	11.8424
W4N6U6	0	0	0	0	0	0	0	0	0	0	0	0	12.6585	0	13.3846	0	0	13.2571
R7MVH8	0	0	0	0	0	0	0	0	0	0	17.2145	0	0	0	0	16.7402	15.5074	18.0033
A0A4R1R118	0	0	9.96347	0	0	0	0	0	0	0	0	0	12.5048	19.639	13.491	0	0	0
A0A087D9H4	0	0	0	14.5939	16.3767	0	12.4957	0	14.9246	0	0	0	15.504	16.876	14.0098	0	15.0523	14.9998
K6SWQ7	0	13.1038	12.2153	0	0	0	0	0	0	0	13.1039	12.7768	19.6908	0	17.8545	13.4062	0	0
A0A261G4S8	0	0	0	0	0	0	0	0	0	11.4175	0	16.4652	0	15.1368	14.9365	0	0	0
A0A3D4VPY3	0	0	12.2219	0	0	0	0	0	0	0	0	0	0	0	14.1363	17.1146	0	15.7904
A9KRS8	0	0	0	0	0	0	0	0	0	0	0	0	12.5122	12.9024	13.8426	0	0	0
A0A415A0P3	13.7908	0	0	0	0	0	0	0	13.8957	0	13.7626	19.1042	16.5811	0	0	14.4219	15.5252	0
A0A5N5RJI3	0	0	13.6744	0	0	0	13.0391	12.6781	0	0	13.1205	0	0	14.3933	12.9436	14.6092	13.9618	16.7633
A0A7C1ZQT4	0	0	20.0958	0	17.6383	12.2884	19.5151	0	18.0823	0	15.4885	15.2009	18.569	20.7437	16.1513	0	18.1503	16.0515
A0A927HQQ1	0	0	0	0	0	0	0	0	0	0	0	13.6775	0	12.233	0	0	13.3365	0
A0A927WUH7	0	0	15.2724	0	0	0	0	0	0	0	15.1451	15.2745	0	0	12.5901	15.1415	15.5877	0
A0A0J6WZ15	0	0	0	0	0	0	0	0	14.7336	13.7153	0	15.6671	0	15.0052	0	13.1296	13.5198	0
K8ZMS1	0	0	0	0	0	0	0	0	0	0	0	0	11.6569	15.5628	0	11.9972	0	0
A0A1C5TIJ5	0	0	12.2336	0	0	0	0	0	11.4093	12.0124	0	12.0793	0	12.8362	12.6773	0	12.8966	11.4119
A0A369LC36	15.9571	16.246	15.3645	15.3234	0	0	0	0	16.9124	0	0	16.0608	13.1487	0	14.0417	15.8067	15.915	15.015
A0A1I0Q3F8	0	0	0	0	0	0	19.5097	0	0	0	0	0	19.2333	17.5165	0	0	0	14.8548
A0A848BRF4	16.3462	17.2293	0	0	0	0	0	16.9725	0	0	0	14.6312	0	15.5932	0	15.3393	14.5515	11.2406
B6GEA5	0	18.3776	0	0	0	0	0	0	0	0	0	0	19.0198	0	15.2807	0	16.5762	0
A0A9E0DPW4	0	14.7038	0	0	0	0	0	0	0	0	0	0	0	0	0	16.8065	17.3473	14.3759
A0A348N5F8	0	19.5752	0	0	0	0	0	0	0	0	0	0	0	0	0	17.519	17.9089	16.2003
A0A413CS11	0	21.047	20.7039	0	17.4607	15.7934	0	0	15.7016	0	15.1879	22.4236	20.4238	0	16.5512	15.8488	16.7502	14.5549
A0A231W0Y7	0	0	0	0	0	0	0	0	0	0	0	0	22.101	0	0	0	17.0614	0
A0A1C5KL45	15.1547	14.8937	14.6969	0	0	0	0	14.9404	14.567	0	0	14.9096	14.6792	0	14.8946	15.4623	14.7238	11.7403
A0A1G5VYE5	0	0	0	0	0	0	0	0	0	0	0	0	10.0873	0	14.7107	0	0	14.3552
A0A7V6T2F7	0	0	0	0	0	0	21.0479	0	0	0	0	0	0	19.464	0	15.6127	17.4596	0
A0A1G6BEV9	0	0	18.1716	0	17.4092	0	0	0	0	0	0	0	19.4809	17.9239	13.7313	10.644	0	0
A0A2E8M6B9	0	0	0	0	0	0	0	0	0	0	16.0768	0	19.9781	0	0	0	15.3518	14.0365
A0A4R7ZT05	16.3696	12.7475	0	14.4305	0	0	13.208	12.7101	0	0	16.1267	17.3356	0	17.6744	15.4442	15.4188	15.8541	11.8729
A0A9D2DT94	0	0	0	0	0	0	15.0829	0	0	0	15.4133	0	14.1342	15.3944	14.9658	14.0326	0	0
A0A416SV73	0	18.976	18.5229	19.9339	0	0	0	0	0	0	0	19.0606	0	20.1	17.8545	18.6475	0	0
A0A858RFG7	0	0	0	0	0	0	0	0	0	0	0	0	0	14.4895	11.7005	0	12.9232	0
A0A2C8EMP8	0	0	0	0	0	0	0	0	0	0	0	14.4393	11.9511	12.7204	0	0	0	0
A0A087DA50	0	0	17.229	0	0	0	12.7608	0	0	0	0	0	0	12.833	16.2692	15.5656	13.5258	0
A0A847QBF8	0	0	0	0	0	0	0	0	0	0	0	0	0	0	14.3819	0	13.7713	10.9518
A0A174GGI4	0	0	16.8786	0	0	0	0	0	16.5759	0	0	0	0	11.7148	16.4963	0	15.753	16.4274
A0A1C5QN33	0	0	0	0	0	0	0	0	0	0	16.9286	0	0	0	14.6709	18.3171	16.8853	0
A0A934RAI6	0	0	0	0	0	0	0	0	0	0	0	20.0213	0	0	0	19.074	0	0
A0A0E4H3R6	0	0	19.3182	0	0	0	21.068	0	0	0	0	0	0	0	15.7013	13.9393	17.4097	17.7405
A0A7U9MMP8	0	0	0	0	0	0	0	19.1513	0	0	0	0	17.7633	0	0	16.4068	17.1075	0
A0A9D8KP11	0	0	0	0	0	0	0	0	0	0	0	0	0	0	0	0	19.4408	19.6495
A0A1Y4AFG5	0	0	0	0	0	0	0	0	0	0	0	13.3421	0	0	12.1395	13.6073	0	0
H6LJ87	0	0	0	0	0	0	0	0	0	0	0	20.5962	0	18.4847	0	0	0	0
A0A8T5ZI75	0	0	0	0	0	0	0	0	14.9785	0	0	0	0	0	15.1249	0	16.3499	17.1295
A0A512MB93	0	0	0	0	0	0	0	0	0	0	0	18.9489	20.1222	0	0	0	0	0
A0A941HNV1	0	0	0	0	0	0	0	0	0	0	0	0	0	10.9544	15.803	12.3085	0	0
Q5FMU6	0	0	15.6461	0	0	0	0	0	0	0	15.3509	0	14.8161	15.246	14.5548	14.173	0	0
A0A1C5N6K6	19.8226	0	17.5924	0	16.4416	0	0	0	16.2676	0	0	0	16.0748	17.9995	16.9507	15.978	16.6853	0
K8A603	0	0	0	0	16.8399	0	0	0	0	0	0	0	18.1512	0	15.1982	16.4264	0	0
A0A151B3T7	0	0	0	0	0	0	0	0	0	0	0	0	14.3734	0	0	0	13.6909	10.9892
R2S808	0	0	0	0	0	0	0	0	0	0	0	13.2994	12.7108	0	0	13.0356	0	0
A0A416WAK3	0	0	0	0	0	12.9749	0	0	0	11.6329	11.8028	14.447	12.1435	16.8716	0	18.7537	0	0
A0A4Z0D3Q6	0	11.9108	0	0	0	0	0	0	13.3075	0	0	12.0632	11.3024	0	14.6321	0	0	17.0924
A0A5W8B7X6	19.7786	18.2105	0	0	0	0	16.3678	0	0	0	16.8681	20.3926	16.5617	16.8985	14.417	0	16.093	0
A0A9D1EHE7	17.9686	0	0	0	0	0	0	0	0	0	0	0	17.3335	17.0879	16.0483	0	0	0
A0A2N5IPZ5	0	0	0	0	0	0	0	0	0	0	0	13.8849	0	9.71067	0	15.4375	0	0
A0A7X8KPM3	0	0	13.7192	0	14.8753	0	0	0	0	0	13.1601	17.5347	17.3824	0	0	14.4224	0	16.262
A0A7U9S5D0	0	0	0	0	0	0	0	0	0	0	0	0	0	21.8271	0	0	17.1979	0
A0A6S6XBI2	0	0	0	0	0	0	0	0	0	0	0	23.1113	0	0	0	15.8985	0	0
R7MWX4	0	0	12.3311	0	0	0	0	0	0	0	0	0	0	0	15.4517	15.685	15.7161	0
A0A2E3IHJ5	0	0	16.8075	0	0	0	0	0	0	0	0	0	0	0	16.2382	14.6728	0	18.788
R2XQT5	0	0	18.5229	0	0	0	0	0	19.3241	0	17.9908	17.7532	0	20.1301	18.4915	0	18.1562	0
A0A847QG70	0	0	0	0	0	0	16.8328	16.6204	0	0	0	0	0	13.6873	0	14.1474	15.502	16.9366
A0A1E8ZX08	0	0	0	0	0	0	0	0	0	0	0	0	0	0	0	0	18.839	20.144
A0A1G6C8Y6	0	0	0	0	17.7941	0	0	0	0	0	0	20.3851	0	0	15.3739	0	0	14.5441
A0A940PCU6	0	0	0	0	0	0	0	0	0	0	0	0	0	20.4847	18.4915	0	0	0
A0A174LUN1	0	0	0	0	0	0	0	0	0	16.0349	15.0997	14.3238	0	0	13.2703	0	15.8281	15.3357
A0A396CVS0	0	0	0	0	0	0	0	0	0	0	0	0	11.2206	16.4496	0	0	0	11.2679
A0A934RCE7	0	0	14.6387	0	0	0	0	0	0	14.1934	0	0	0	13.7293	14.6654	14.5724	14.3176	0
F4XCA9	14.9436	0	0	13.889	0	0	12.1804	0	15.05	0	15.6282	14.6585	13.2035	0	13.6617	13.3767	15.4747	14.1834
A0A1Q6M8A7	0	0	0	0	0	0	0	0	0	0	0	0	20.8703	0	0	18.0636	0	0
A0A9D9Q9X7	0	0	0	0	0	0	0	0	0	0	0	10.1268	11.2158	17.5831	0	0	0	0
A0A0J6WYC1	0	0	0	0	0	0	0	0	0	0	0	0	19.8012	0	0	0	0	19.1228
R5JC07	0	0	0	0	0	0	0	0	0	0	0	0	0	0	0	19.3517	0	19.5614
A0A416ZGK9	0	0	0	0	0	0	19.0079	0	0	0	0	0	17.0713	14.376	19.5594	0	0	0
A0A5M9ZQT1	0	0	0	0	0	0	0	0	0	15.9874	0	18.2422	0	0	0	14.4126	0	16.4273
R7D8M7	0	0	0	0	0	0	0	0	0	0	0	0	0	0	12.2643	0	12.8728	13.7644
A0A921IRS0	14.0071	12.2214	14.286	0	0	0	0	13.1938	12.0886	13.934	0	12.4333	11.7055	11.7249	12.1656	13.3419	12.8161	15.4446
A0A0R1UK13	0	0	0	0	0	13.3591	0	0	0	0	0	0	18.7302	0	0	0	16.024	12.6375
A0A2E7AEG4	12.1258	12.9211	0	16.2447	0	0	15.4371	0	0	17.2702	0	0	16.3733	19.1084	14.9985	16.1564	0	19.342
A0A4S2FDD3	0	0	0	0	0	0	0	0	0	15.2626	0	12.1901	13.3184	0	11.6917	0	11.3931	0
Q8G3H8	0	0	0	10.8663	0	0	0	0	0	0	0	14.8754	0	0	0	0	15.4539	15.4659
A0A1Y4ALL5	0	0	0	0	0	0	0	0	0	0	0	0	0	19.6011	0	19.2619	0	0
R5Z884	0	0	0	15.7966	0	0	0	0	0	0	0	0	0	19.1084	13.6764	16.1198	0	0
C0MD15	0	0	0	0	0	0	0	0	0	0	0	0	0	0	11.0698	0	13.8566	13.9252
A0A387B9C5	0	13.0149	0	0	13.5894	0	0	11.2346	0	0	11.2346	14.8724	13.5097	12.465	0	16.2672	12.9655	0
A0A4Q2ZSX7	0	0	0	0	0	0	0	0	0	0	0	20.5602	18.2869	0	0	0	0	0
A0A9D9THJ5	0	0	0	0	15.6239	0	0	0	0	0	0	0	17.3335	0	0	15.5194	15.9331	0
A0A0R1ZQ95	0	0	0	0	0	0	0	0	0	0	0	13.6231	0	13.4695	11.7474	0	0	0
A0A4Q2Z4A0	0	0	0	0	16.3617	0	0	0	0	0	0	0	0	0	0	18.3091	15.2043	15.7345
A0A6S6XCD7	14.4095	0	0	0	0	0	0	0	0	0	0	0	0	0	0	15.9883	15.3271	16.6881
R6Y764	0	0	0	0	0	0	0	0	0	0	0	0	0	14.9872	13.5148	10.3223	0	0
R5DQT9	0	0	0	0	0	0	0	0	0	0	0	0	0	0	0	0	18.1415	20.6812
A0A3D2W877	0	0	0	0	0	0	0	0	0	0	0	0	0	20.2689	0	0	18.5523	0
A0A848QW60	14.4306	0	13.3346	0	0	0	0	0	0	0	0	13.5644	0	18.4683	0	0	12.3694	12.0836
A0A5D3EGU6	11.7223	0	11.7377	0	0	12.8087	0	0	0	13.4319	0	13.9357	13.6439	0	13.3242	14.7272	0	14.7997
A0A7X1Z9J0	15.59	0	0	0	0	0	0	0	0	0	0	15.6675	0	0	0	0	16.4064	16.6499
A0A1C5P8Z7	13.5768	0	0	0	0	0	0	0	0	15.1594	0	16.5307	0	0	10.5558	16.8011	13.196	0
A0A1H3FZB7	0	16.7171	0	0	0	0	0	0	0	0	0	17.0022	17.3278	0	0	0	0	15.101
A0A430FMQ6	0	0	0	0	0	0	0	0	0	0	0	0	0	0	0	0	18.3265	20.4623
A0A6S6XEY4	0	13.2658	0	0	16.4334	15.3004	14.9174	0	0	14.6035	0	14.5376	13.6439	0	13.3242	14.6125	13.1674	16.9222
A0A4Q2Y795	0	0	0	0	0	0	0	0	0	0	0	0	0	0	0	20.5299	18.2508	0
A0A2X1N4M6	0	0	0	0	0	0	0	0	0	0	0	0	0	0	0	0	18.3265	20.451
A0A350H381	0	0	0	0	0	0	0	0	0	0	0	0	18.8621	19.915	0	0	0	0
A0A1G4S210	0	0	0	0	0	0	0	0	0	0	0	0	0	0	17.0621	21.7054	0	0
[truncated: 87,132 more rows]

## Sheet: Mycobiome proteins abundance
Mycobiome proteins abundance (Log2 transformation)
Protein IDs	H01	H02	H03	H04	H05	H06	H07	H08	H09	H10	H11	AD01	AD02	AD03	AD04	AD05	AD06	AD07
A0A099NW41	0	0	0	0	0	0	0	0	0	0	15.6674	16.5443	14.9757	16.7163	15.1133	14.9423	17.2059	18.405
A0A8J8W202	0	0	0	0	0	0	0	0	0	0	0	0	21.3272	20.7506	0	17.7746	18.1415	21.4489
H8WWW4	0	0	0	0	0	0	0	0	0	16.0326	0	22.1119	20.565	18.3897	13.3042	0	13.3614	20.2835
A0A1V6PZF8	0	0	0	0	16.3617	17.0132	0	0	0	0	0	21.4157	18.7302	18.8855	0	18.7203	16.7832	21.137
A0A0G4NV79	0	0	0	0	0	0	0	0	0	18.1568	0	0	22.101	21.102	0	19.3517	18.839	21.8764
A0A1V6N8I3	0	0	0	0	0	0	0	0	0	0	0	11.0791	0	17.6946	14.2029	18.0684	14.539	15.1891
A0A0V1PT37	0	0	0	12.8574	0	19.9258	16.2155	0	0	0	0	17.6229	16.6671	16.6862	14.0807	17.1261	16.6398	20.5931
M3JC56	0	0	15.686	0	0	0	10.4736	0	0	0	0	0	17.6702	20.0228	17.0974	15.2815	15.6515	18.9017
Q6BL13	0	0	15.1989	0	9.76972	13.9806	0	0	0	0	0	18.1637	17.5445	17.474	13.6249	12.5627	12.7992	18.6535
A0A1V6Q2H6	0	0	13.8424	0	0	0	13.1774	0	0	0	0	14.1255	15.5358	14.2376	13.4841	14.2229	14.1965	16.213
A0A2D3VKM9	0	0	19.5086	0	0	0	0	0	0	0	0	16.5762	17.3884	21.102	0	0	19.6704	21.3223
A0A0V1Q4R2	0	0	16.7418	0	0	0	13.1193	0	0	0	14.4094	15.3673	18.7245	15.0408	15.1791	18.8604	16.6719	11.8641
Q12457	0	0	0	17.0242	0	0	0	0	0	0	0	0	14.4314	15.4324	12.5558	16.121	19.4408	15.5541
P35209	0	0	11.0165	13.3012	0	16.9566	15.1444	0	0	0	0	26.6221	25.0662	15.6419	24.6436	26.1792	0	0
A0A099NTS3	0	0	0	0	15.5457	20.6004	0	0	0	0	0	22.5679	15.4159	16.5479	15.5736	16.6738	0	17.6303
Q6BQU2	0	0	0	0	0	0	14.424	0	14.953	0	0	20.5198	0	18.5551	17.2689	14.75	14.6168	13.9449
A0A1Z8JQY7	0	0	12.7804	0	0	0	0	0	0	0	0	14.201	14.7707	14.1749	0	15.0338	14.1147	16.58
B5RV56	0	0	0	14.0551	0	17.203	0	0	0	0	0	14.1883	12.6766	17.7446	13.3522	17.4937	12.9286	11.8855
M2UI94	0	0	0	0	0	0	0	0	15.1132	0	0	0	15.3438	14.8075	13.8761	11.1633	16.5857	17.1265
A0A5N7C6N7	0	0	0	0	0	0	0	0	0	0	0	15.2957	0	0	14.9426	15.3421	14.9864	18.3122
A0A2D3ULY3	12.2108	0	0	0	0	0	12.2333	0	19.4707	0	15.6476	19.0666	19.5196	20.8454	0	19.2262	19.0767	18.7841
A0A1V6SJ42	0	0	0	0	0	0	0	0	0	0	0	11.4553	15.631	12.8032	0	10.735	12.1581	15.7268
A0A2N1JA45	0	0	0	0	0	0	0	0	0	0	0	0	15.9904	16.0402	14.4621	0	16.0868	15.0977
A0A0M9VQK0	0	15.3985	16.6264	0	0	0	16.4791	0	0	0	0	11.2351	12.3333	15.8145	14.8834	18.0281	18.3265	17.7861
A0A2I2EY63	0	0	18.479	0	0	0	15.677	0	0	0	0	17.5375	16.9732	16.8029	15.7927	15.6999	16.2112	0
A0A1M8A4Y2	0	0	12.2834	0	0	0	0	0	0	0	13.2396	13.9197	17.7019	17.668	0	18.0684	11.6779	14.1882
A0A1V2LMQ8	18.9437	13.3526	17.5662	0	0	0	16.9057	0	0	0	14.8305	23.6027	19.037	21.2768	16.6484	16.5803	15.0513	16.699
A0A1Q5UJQ0	0	0	18.5177	0	17.5613	22.2666	16.2949	0	0	18.756	0	22.685	18.7337	19.7469	16.359	19.5456	17.7333	21.5807
K1W3W2	0	0	0	0	0	0	15.7349	0	0	0	0	0	10.3673	15.3056	17.1513	16.2417	15.9741	11.8082
Q6BTG8	0	0	0	13.9571	0	15.5874	0	0	0	0	0	13.6464	17.055	0	14.9344	17.1763	16.8139	15.8766
Q8X1W4	0	0	0	0	16.3617	20.5478	0	0	0	17.8977	0	21.6642	19.4593	17.4381	0	16.1849	16.128	20.5775
A0A167S1H2	0	0	16.8618	0	17.4463	22.1216	0	0	0	18.2278	0	21.7056	20.9733	21.5425	0	19.6234	18.2136	21.8211
Q6RKG1	0	0	0	0	0	0	19.851	0	14.1067	0	18.7654	15.7114	15.3802	13.9572	14.3339	18.6614	19.1759	12.5922
A0A2D3UTL9	0	0	0	16.0261	16.5664	20.5478	0	0	0	0	0	22.1131	18.7337	18.9709	0	16.162	14.2198	19.1605
K1WSG1	17.906	0	0	0	0	0	0	0	0	0	0	16.4018	0	20.1301	18.4915	17.0301	14.8661	0
A0A2D3V1N5	13.7632	0	15.0867	15.1663	0	0	0	0	0	0	13.6692	14.8103	17.479	16.5693	15.0185	14.3957	14.5303	19.3051
A0A8H4WBN0	0	0	0	0	17.868	18.7402	0	0	0	18.9461	0	0	13.2682	21.6379	15.422	19.1348	18.1415	23.1102
N4X0I9	13.7244	0	0	15.3506	0	0	0	0	0	0	0	0	17.0932	13.5701	15.5311	16.2321	15.8635	15.4927
W7F0C5	0	0	0	0	0	0	0	15.2916	0	0	0	0	14.6304	20.7437	16.315	17.2414	15.4324	0
J6F3W7	13.291	0	0	22.6021	0	0	0	0	0	0	0	21.3163	20.1586	21.5267	16.8459	16.9987	0	0
W7E216	0	0	0	0	0	0	0	0	0	0	0	0	19.8012	18.5544	17.0375	0	0	18.4334
K1WXT8	0	0	0	0	0	0	0	0	0	0	15.2357	14.449	0	20.1452	14.9564	0	16.8278	17.033
A0A0V1Q0H7	0	0	17.8821	18.4714	0	18.274	11.5862	0	13.0114	0	16.2926	15.7315	21.3272	21.102	14.9131	19.4304	19.3378	22.5184
A0A0A2KF84	12.0022	0	0	0	12.0163	13.1841	0	0	0	0	0	14.1455	14.1867	12.4158	13.4644	13.9151	13.8228	15.0605
Q6BM02	0	0	0	16.4226	0	17.0767	0	10.0041	0	0	0	14.581	11.6272	13.6246	14.1494	16.758	14.5276	14.8709
W6YHS5	0	0	0	0	0	0	0	0	0	0	0	0	0	0	16.5956	18.0283	18.4794	19.1288
K1W6P2	0	0	12.9943	0	0	14.5793	0	0	0	0	0	0	14.9311	13.2333	12.5291	15.5106	16.9303	16.5778
J6F240	0	0	0	0	0	0	0	0	0	0	11.5164	9.58188	0	0	16.1736	17.7596	17.9029	18.0345
A0A1Z8JHY4	11.0051	16.5755	0	0	15.288	0	0	0	0	0	0	13.4363	12.8271	12.6716	12.1741	12.611	15.4213	20.1177
A0A0V1Q181	0	10.7566	0	0	0	0	0	0	0	0	0	17.4773	16.6299	12.7891	13.4564	0	0	18.4708
A0A2D3V6E9	0	0	0	0	0	0	0	0	0	0	0	0	0	12.2849	15.111	14.8875	14.2978	15.3358
A0A8H6DVJ6	0	0	0	0	12.0076	0	0	0	0	10.6658	0	18.1067	11.6515	0	12.8715	13.831	13.3122	16.1757
Q04053	0	0	0	0	0	0	0	0	14.1354	12.9678	0	16.0977	14.8751	14.6851	0	15.5695	13.1078	14.2458
P32528	0	0	0	0	0	16.2322	12.5577	16.2341	20.6317	12.3926	0	19.856	16.2661	15.9182	17.987	17.0343	18.761	15.1108
J6F6F6	0	0	0	0	0	0	0	0	0	0	0	0	15.4885	18.4683	0	11.3848	12.0723	13.8095
A0A1L9VL95	0	0	0	0	0	0	0	0	0	0	0	18.0414	0	0	18.3696	17.0628	17.308	0
A0A2D3UWS9	0	0	0	20.8865	0	0	19.1124	0	12.1025	0	0	0	21.774	20.772	16.6144	16.5369	16.4612	11.4799
A0A2N1JEY1	0	0	12.4299	0	17.5613	0	0	0	0	0	0	12.6905	15.5045	0	12.7482	18.3091	14.2663	16.0157
A0A5N7D2A5	13.2401	0	14.0179	0	0	12.1958	12.6822	0	0	0	14.3682	14.6195	17.6601	17.1385	13.7907	15.4145	14.5957	19.5183
A0A5N7ANI1	0	0	0	0	0	0	0	0	0	0	0	14.52	15.1934	0	0	13.2505	13.3526	14.0289
A0A2D3UZF0	0	0	0	16.382	0	0	17.5978	0	0	15.9298	0	16.8954	16.3733	19.1084	14.0353	17.0411	0	18.6199
A0A2D3UYB6	15.3948	0	0	14.4347	0	0	0	13.5824	0	0	0	16.4221	12.4675	14.5463	12.1695	14.0638	13.287	14.9272
A0A0M8MLW4	0	0	12.7804	14.3534	0	0	0	0	0	0	0	14.201	14.7707	14.1749	0	13.8527	14.1147	16.2742
A0A1L9UW71	0	0	20.4449	13.3059	18.5392	22.6751	16.9555	0	0	18.8827	0	22.7566	21.9318	19.655	15.3979	19.7822	18.6764	22.1299
A0A8G1RRR8	0	0	17.2209	0	0	0	0	16.1639	16.3048	0	0	16.2399	17.923	18.6523	16.4111	15.8005	16.2112	0
N4XJY3	0	0	14.0512	0	0	0	0	0	0	0	0	16.9312	11.4921	17.5479	15.2456	0	0	17.2321
K1VX84	0	0	0	0	0	0	0	0	0	0	14.7081	14.087	0	11.6147	13.7907	14.7041	13.8622	10.7698
M5EAH1	0	0	0	16.1546	0	0	19.0785	0	0	0	0	0	22.1063	19.4241	14.5158	0	16.5298	19.2505
A8Q266	10.2429	0	0	0	0	0	0	0	15.6375	0	13.4578	0	15.7171	15.1156	9.68781	17.6099	16.1996	19.9905
Q6BHU6	0	0	0	0	0	0	0	0	0	0	0	0	15.6474	13.6942	12.6972	13.0539	14.11	0
Q12380	0	0	13.3505	0	0	0	15.2442	0	0	0	0	21.4157	14.9726	17.479	0	0	15.4308	18.0496
Q12104	16.1644	0	13.3883	0	0	0	0	0	0	0	0	15.2243	15.71	14.9156	0	15.8143	12.6945	13.4881
A0A0V1PX43	0	14.7749	16.4578	14.6794	0	0	0	0	0	18.0994	13.1371	18.2727	13.6193	20.8528	15.494	15.2238	13.853	20.8131
P08678	12.9768	0	0	0	0	0	0	0	14.0509	0	12.9147	0	15.9257	15.6836	16.9531	14.6074	16.2322	15.0381
A0A2D3UUL1	0	0	0	0	0	0	14.5822	0	0	0	14.9046	14.3851	13.8333	14.4213	14.4645	15.2466	15.2929	0
A0A0V1PSU5	0	0	0	12.6633	0	0	0	14.2521	0	0	13.5963	11.9851	18.0593	18.1433	0	15.1613	16.1406	15.0202
A0A8H6F376	18.1464	0	0	0	0	17.9965	0	0	0	18.1009	0	22.5453	18.7048	0	9.68781	17.1261	15.8949	19.2786
A0A367YJY8	11.7355	0	0	0	0	0	0	0	11.0564	0	0	14.3235	12.9766	12.1158	0	13.233	14.8906	15.5174
M2TLF6	0	0	0	0	0	0	18.4214	0	0	0	0	0	0	21.102	0	19.3517	18.839	20.7283
K1W5L8	0	0	0	0	0	0	0	11.91	0	0	0	14.8902	17.832	0	12.8001	14.8726	15.1817	0
A0A2D3UY54	16.37	0	14.8601	0	0	0	13.7316	0	0	11.2081	0	17.4818	13.3576	14.4024	14.7905	12.5627	12.9298	18.1772
A0A1Z8JTQ8	0	13.5294	12.2536	0	0	0	0	0	12.6579	0	15.5724	15.6644	12.5161	12.3943	17.0796	13.1293	16.4005	15.0192
P40036	0	0	0	0	14.053	0	0	0	10.4949	0	11.6294	16.9092	16.0877	14.8784	0	13.2752	13.4612	16.1556
A0A2N1JBJ6	0	0	12.9238	15.5613	13.978	0	0	0	13.3106	0	13.7167	14.1143	19.4175	19.1084	13.4562	14.0803	15.3941	16.3675
A0A2D3VIG3	14.8069	0	0	0	16.5757	10.9884	16.0431	0	9.80856	0	12.6936	13.4112	17.9301	19.7182	18.2753	17.1357	13.5662	19.142
K1VHU2	0	0	0	13.5643	0	0	0	0	14.0661	13.3957	13.5231	13.7287	11.511	13.9078	14.3421	14.9826	16.3314	17.565
P50087	0	0	14.3476	0	0	12.8146	13.8407	13.3418	0	0	0	15.7583	15.9249	14.9367	14.56	12.9466	15.5975	12.4669
Q05902	0	0	0	0	0	0	17.7479	12.536	0	0	16.1681	0	11.8893	19.655	15.0837	18.3091	15.8985	15.9396
M2U251	0	0	16.5549	0	0	0	0	0	16.2678	0	0	18.552	17.3561	19.2363	16.7681	0	15.8874	0
W7A152	0	0	0	0	0	0	0	0	0	0	0	14.1189	0	13.892	12.9856	0	12.8338	13.011
A0A2N1J8I5	0	0	0	0	0	0	0	0	0	0	0	0	0	17.8276	15.446	0	16.4367	17.1091
A0A0V1PPW2	10.4989	0	15.1073	0	0	0	0	0	0	0	0	0	0	11.6004	19.8514	14.729	18.3451	18.3624
A0A099NX15	0	0	0	0	12.6013	0	0	0	0	0	0	14.4892	15.1987	15.5743	14.4515	0	0	14.7327
Q6BYP6	0	0	0	13.7763	0	0	0	0	0	0	0	13.5358	0	18.9313	0	14.8042	12.7662	15.1311
K1VY71	0	13.4526	0	0	10.6545	0	12.3005	0	0	0	0	12.6797	16.9893	16.3582	0	16.3961	13.3871	13.5529
A8Q6Q9	0	0	15.4252	11.1843	0	0	0	0	0	12.031	15.6103	16.9644	13.215	17.5831	15.3252	11.7202	11.2736	14.5667
K1VLE1	17.0568	0	0	15.6945	0	0	16.0425	0	15.7655	0	0	14.1342	16.9001	16.8159	11.2419	16.7519	16.7757	14.4159
A0A0V1PRF0	9.46365	14.471	0	0	0	0	0	0	0	0	14.7498	11.1465	12.1254	15.4961	0	17.5218	15.0069	19.2397
A8PWM2	13.6175	15.6034	0	0	0	0	0	15.7805	0	15.4374	0	16.2602	14.9715	13.6239	15.0498	13.7776	14.6507	15.9976
Q05166	0	0	0	0	11.9246	0	0	0	0	0	11.9722	13.9195	12.529	15.5526	13.8197	0	13.334	11.9049
A0A2D3URS3	17.3555	0	16.8008	0	0	0	0	0	13.1747	0	0	14.0091	17.8833	16.0135	0	14.7087	17.6303	15.5445
M5E6N4	0	0	15.4976	0	16.3153	0	0	0	0	0	0	20.0143	17.0621	0	0	17.996	14.8834	15.9432
A0A0V1PZF9	0	16.2437	14.5438	0	11.8249	0	0	0	0	0	19.7139	15.2494	15.9188	16.0394	11.9668	14.5536	14.7532	16.7771
P53914	14.2648	15.6257	0	0	0	0	0	0	0	0	13.8071	16.9456	14.196	16.4582	15.3525	15.0508	15.1259	0
W6ZEK6	0	0	0	0	0	0	0	0	0	0	0	19.0606	12.8123	20.1301	13.2846	0	0	0
W6YE05	0	16.5772	0	0	0	0	0	0	0	11.403	0	0	9.77653	10.7542	14.7967	15.5209	16.1061	16.1032
A8QA42	0	16.9368	0	0	0	0	0	0	0	0	14.8065	15.2369	11.995	16.0944	0	15.7238	12.3605	14.0052
M2SKH5	0	0	0	0	0	0	12.3699	0	0	0	14.1846	18.3181	17.9059	0	14.2856	0	15.1158	16.2883
Q6BRX8	0	13.1363	0	0	0	0	0	0	0	0	0	0	15.4199	14.3595	15.9973	0	10.6472	16.9398
M2SE60	0	0	0	0	0	0	0	0	0	0	11.2147	0	0	20.8186	18.4915	18.8581	13.8927	0
W6Y1U0	0	0	0	0	0	0	0	0	11.6081	0	0	0	14.0612	12.8693	17.4663	0	16.0724	11.8164
A0A2U9RAZ8	0	16.0885	0	0	11.7906	0	16.2583	0	0	18.9042	0	21.9476	17.5395	18.0355	14.2958	21.5744	0	11.5683
Q6BI48	13.6327	0	0	0	0	0	14.0616	13.5242	10.6835	0	0	13.7305	15.5142	15.5505	14.0411	11.2977	12.3255	15.3819
A0A0V1Q007	0	0	0	0	0	0	0	0	14.2533	0	0	13.7701	16.7139	17.0472	0	11.4617	14.8804	0
A0A2D3V057	12.6306	15.1669	0	0	0	0	0	0	0	0	0	18.4135	0	21.8271	13.7598	15.4234	13.0422	0
A8Q0Q8	0	0	16.2821	0	0	0	0	0	0	0	0	0	13.8173	0	13.6417	15.8378	12.9697	18.8306
J6ERL5	0	0	0	0	14.2095	0	0	0	0	0	0	16.7562	13.8864	0	14.9104	14.6221	0	13.5976
P32259	0	13.1325	13.5591	0	0	0	0	0	0	0	14.2403	14.8902	15.0085	16.0944	15.8003	16.2627	0	12.6608
A0A0V1PVP6	16.6691	0	0	0	0	0	0	0	0	0	0	15.8762	15.042	18.9598	0	0	12.5736	12.7051
A0A2N1JAP4	13.7078	0	13.9582	0	0	0	0	14.5237	0	15.4013	0	15.0824	15.6807	14.9156	14.5284	15.8143	12.6945	11.8887
W7EJC6	0	0	0	0	0	0	0	0	0	17.1795	0	19.1703	0	21.8271	0	17.4402	16.4255	0
B5RUE0	0	0	0	16.4278	0	0	0	14.8608	0	16.619	0	14.239	18.9337	16.0439	13.2735	0	15.1753	16.7177
P36001	13.4132	0	0	0	0	0	0	17.1556	0	0	0	15.4191	0	14.1987	12.617	14.193	13.9696	12.9406
A0A1L9Q570	0	0	0	0	0	0	0	0	0	16.7796	0	0	18.4139	19.4092	0	18.3091	0	18.3833
A0A2N1JF24	0	0	0	0	16.5152	20.4536	14.9432	0	0	0	0	0	16.4741	17.3607	14.343	15.7171	14.8635	18.0999
M5E644	0	0	0	0	0	0	0	14.4715	0	0	15.1371	14.6796	15.8063	19.0347	0	15.92	0	17.2031
A8Q7H0	0	0	0	14.1307	0	0	0	0	0	0	0	17.7545	15.7852	0	12.2562	13.5736	13.4204	0
A0A2D3VPA4	12.9203	0	0	0	11.7766	0	0	0	0	0	13.4531	12.8044	16.307	12.9411	0	17.7569	13.426	14.8337
A0A0M9VN33	0	0	0	0	12.3521	0	0	0	0	0	16.9277	17.187	16.5076	14.604	15.1862	18.8604	0	0
A0A1M8A0A4	0	0	0	0	0	16.0793	0	0	0	0	0	0	0	13.5908	14.5451	13.7889	15.9676	16.0435
A0A8H5Z853	0	0	11.3224	14.3237	0	0	10.2904	0	0	13.9169	13.2648	14.6111	14.9918	18.9821	13.0273	14.4313	12.9445	14.8264
P53125	16.5817	0	16.2935	20.1908	0	0	0	0	16.6246	15.2229	15.0437	16.1078	19.1688	22.0725	16.1628	16.9487	18.6018	18.1259
N4X4J8	0	0	0	0	0	0	0	0	0	0	14.6368	14.3794	14.196	14.6851	14.5788	15.0508	0	0
K1W0N2	0	0	0	0	0	0	0	0	0	0	14.3934	13.1138	16.4822	16.1527	0	0	13.0443	13.8779
J6EXU9	0	0	0	0	0	0	0	0	0	0	12.6174	18.6419	0	0	0	18.8494	16.3141	17.7056
A0A2D3VQL8	13.6654	0	19.9596	0	15.554	17.6635	0	14.5375	0	18.6241	0	12.5593	14.3022	21.5145	15.9754	20.2474	19.2769	23.2308
A0A0V1Q5L4	0	15.3392	0	0	0	0	0	0	0	0	0	0	16.3851	14.8783	0	15.8154	12.126	14.0155
P40345	0	18.7557	0	0	0	0	0	0	0	17.0522	0	14.5098	11.1739	0	14.9028	14.997	14.9743	15.5938
Q6BJ81	0	0	0	0	0	0	0	0	0	0	0	16.0196	0	0	0	15.2696	16.4433	15.5719
K1VKU3	0	0	0	0	0	0	0	0	0	0	15.5749	16.6442	12.0043	0	0	14.4221	15.2557	14.8119
Q99299	0	0	10.5263	15.4981	10.9099	0	0	0	15.7453	12.9265	17.1383	22.1119	16.7235	14.1993	14.2234	16.106	17.213	15.272
A0A2D3UY07	0	12.6663	14.8913	14.4218	12.9629	0	0	14.5644	0	0	0	19.3745	15.3598	12.1998	15.2345	13.9702	16.112	15.1599
A0A0V1PXD0	0	0	0	0	0	0	0	0	0	0	0	15.6855	0	0	0	15.5859	14.4469	17.341
A0A099NTI1	11.7475	0	0	0	0	0	14.5834	0	0	0	0	19.0431	12.56	16.6883	14.5716	16.861	0	0
Q04602	11.3896	0	0	16.0261	0	0	13.4507	0	0	0	0	16.0451	15.0725	12.5114	12.5181	18.2101	0	14.3419
A0A2D3V8D3	0	0	0	0	0	0	0	0	0	16.6604	12.7866	10.3996	13.1459	13.3252	12.3471	17.1324	0	15.0763
A0A2N1J8J1	0	0	0	13.7881	12.3185	0	0	0	0	0	0	20.0132	0	15.1759	0	13.4205	13.5662	17.0339
A0A099NTV9	16.1144	17.1875	16.3106	0	0	15.947	0	0	0	15.3313	15.8325	22.13	16.3835	18.9709	15.9624	15.7651	15.1483	19.6763
K1VWA6	0	0	14.5154	0	0	0	0	0	0	17.91	0	0	13.7503	0	13.5753	18.6783	16.9467	20.1567
M2TJX9	0	14.729	17.3061	0	0	0	0	0	13.6546	14.3219	0	13.7686	15.0836	14.8571	13.3852	13.791	14.1399	15.6327
A0A0F7VHB3	0	0	0	0	0	0	0	0	0	0	0	14.8736	15.5026	15.6635	0	16.4008	0	0
M5E5T6	13.9874	0	0	0	0	0	0	0	0	0	0	15.5608	0	12.2009	14.0185	13.9891	15.4213	0
A0A1Z8JIW9	0	13.7076	16.3355	0	0	0	13.0598	16.4416	0	0	0	17.4072	16.3261	18.2062	11.4551	10.5413	11.7009	14.433
J4UBU7	0	0	21.1923	0	0	0	0	0	0	0	13.6308	0	18.8968	0	19.5594	12.0448	16.7145	17.0625
A0A1V2LIB6	0	0	0	0	13.052	0	0	0	13.8973	14.5758	0	17.4511	0	13.3399	11.792	15.5092	14.9901	15.409
K1WNX6	0	0	14.6191	0	0	0	0	0	0	0	0	0	0	15.3471	13.6054	13.5211	14.7049	14.1592
A0A2D3V2I3	14.9066	0	0	0	0	0	0	0	0	0	14.9461	0	14.5524	18.8855	0	15.5421	15.7118	16.3034
A0A1M8AC32	0	0	0	0	0	0	0	0	0	0	0	15.677	15.2957	0	0	16.1974	0	14.8263
M2SD08	0	0	0	0	0	0	0	0	0	0	0	15.239	0	0	14.4612	0	16.6571	15.6126
A0A8J8W4F0	0	0	0	0	12.3185	0	0	0	0	0	0	13.4112	0	15.1759	0	13.4205	13.5662	14.0478
A0A2U9RA28	0	18.1535	15.4901	16.468	0	15.8555	16.7917	0	15.2037	0	13.1594	22.2483	21.4744	21.7002	16.1144	15.0851	14.4238	21.3711
J4UAT1	0	0	0	0	17.6285	0	17.4908	0	0	0	0	0	16.0707	0	17.0092	15.0151	19.3678	16.586
W6XP32	0	0	0	0	12.0965	0	0	0	0	0	0	0	14.4378	0	13.228	12.7716	13.0713	15.8733
A0A1Z8JL36	0	0	16.1795	0	0	21.2111	0	0	0	13.9301	0	21.7056	16.7117	20.8148	0	0	17.1027	17.9157
Q6BN28	0	0	0	0	0	0	0	0	0	0	0	0	22.101	0	0	17.2441	0	22.1725
A0A1F8A115	0	0	16.9463	0	12.4228	17.0132	0	0	0	14.9995	0	0	18.0808	13.6258	16.4826	17.1261	15.8949	19.3389
A0A1Q5TB88	13.1309	0	13.8561	14.9204	0	12.1958	14.3252	0	0	0	14.1141	15.2897	16.5869	16.6001	15.0855	15.9348	15.573	18.9179
A0A0V1PSV9	0	0	14.0382	0	11.2926	0	0	13.8672	17.9912	0	15.4523	16.0735	19.9637	20.5571	18.0783	16.9324	0	15.9839
W7EF63	0	0	0	0	0	0	0	0	0	0	0	0	0	0	13.7752	15.0402	15.8043	16.5784
A0A2N1JCU2	0	14.9576	0	0	17.5619	18.7402	15.1281	0	0	0	12.5713	0	11.9013	21.6379	15.9754	19.3517	19.6704	22.907
A0A0G4PXC5	0	14.1181	0	0	0	0	19.3477	19.5803	0	13.846	15.3255	17.9823	15.2687	19.8336	17.9999	14.1648	14.4416	13.5844
Q09187	0	0	14.4163	16.9042	0	0	12.8704	0	0	12.3962	0	13.1026	12.7864	14.5185	14.164	13.3676	15.3332	13.6898
A0A0V1PTF8	0	0	0	14.4229	0	0	0	0	14.4248	0	14.5584	14.6105	16.0055	0	12.8052	14.4927	15.7265	14.9218
A0A2D3V6X4	18.9639	0	0	0	0	11.9044	17.4213	20.1335	18.5206	0	0	19.0606	20.2047	20.8186	17.8545	19.2262	19.0767	0
A0A1V6P058	0	0	0	0	0	0	0	0	0	0	0	0	16.5829	14.7488	0	0	15.8881	13.6792
W6YX35	0	0	0	0	0	0	0	0	0	0	0	12.1297	0	13.5525	11.9499	10.9482	12.2211	0
A0A2D3USW8	13.4927	0	11.945	0	0	0	0	13.7168	13.4708	0	0	12.77	13.8292	15.4121	15.9054	11.0913	12.9789	12.2531
M3JXM6	0	0	0	0	0	0	0	0	0	0	0	0	22.101	20.7506	0	17.8388	0	0
P20433	0	17.6721	0	0	0	16.055	0	0	0	0	0	14.5844	0	19.156	14.6355	0	15.9393	17.7849
Q6BRZ2	0	0	17.648	0	0	0	17.1941	12.9922	0	0	0	0	16.5863	14.0498	16.3939	11.4194	17.2535	15.258
A0A2D3VHE1	0	0	0	0	0	0	0	0	0	17.167	0	0	0	13.7293	14.6654	14.5724	14.3176	14.0895
A0A2D3VIZ8	0	18.5894	0	0	0	0	0	0	0	0	16.6001	19.7909	16.0023	15.6605	16.5511	14.7795	0	0
P32891	0	0	0	0	0	0	0	0	0	0	0	13.1922	13.8113	17.1154	0	16.2672	0	0
K1VQU1	0	0	0	17.0507	15.8644	0	21.068	0	17.9295	0	16.3002	17.2145	14.5348	20.1301	18.4915	12.268	18.1562	15.6847
A0A3G2SAR4	0	0	16.2403	15.9599	0	0	0	0	0	0	15.3509	17.5552	18.1509	17.8836	0	0	16.9833	19.9971
W7EXM0	17.2955	0	0	14.5889	0	0	0	0	0	0	0	0	0	21.3228	15.9997	14.1856	16.4242	12.6273
K1VMB9	16.058	0	0	0	0	0	0	12.9351	0	0	0	16.872	15.69	16.1865	0	16.0635	13.8643	0
Q6BLT6	0	0	0	0	0	0	0	13.1077	0	0	0	0	11.6429	0	12.1302	11.4287	16.7331	16.5771
H8XB16	0	0	16.1173	0	0	0	0	0	0	0	0	17.5588	17.923	18.1368	16.7681	0	0	0
A0A1Z8JUD6	0	14.3796	0	0	0	14.1399	15.4069	0	0	11.5466	10.6834	14.0787	14.8267	15.6162	17.0235	14.3272	15.059	11.2315
W6YPQ1	0	0	0	0	0	0	0	0	0	0	0	16.8406	18.3222	13.2702	0	0	11.6247	0
A0A099P3W1	0	14.9025	0	0	0	0	0	0	16.0231	0	15.4208	12.571	15.7047	0	12.8784	15.6401	16.6468	16.0888
Q6BTL7	0	0	0	14.3288	14.3621	15.7891	0	0	0	14.4854	0	14.2453	12.146	10.3111	10.3516	18.8428	17.6316	13.9164
A0A2D3UN68	0	0	0	0	14.829	15.9353	16.7821	0	0	15.3784	0	0	19.4175	17.9744	15.1062	13.9287	14.7351	18.8019
M2SRW5	0	0	0	0	11.5529	0	0	19.9105	0	0	0	12.4694	19.6908	0	18.4915	13.7286	0	15.5512
A0A1V6QAA0	0	0	0	0	0	0	0	0	0	0	0	0	15.715	0	0	14.9755	14.3846	14.6207
W6YNP7	0	16.1833	0	0	0	0	0	0	0	0	0	0	0	13.4784	0	17.8474	18.7067	19.9181
A0A2V5H970	0	16.5277	0	0	0	0	0	0	0	0	0	17.4143	13.136	0	14.3174	13.1422	0	12.1423
A0A2D3V1E5	15.2186	0	0	0	0	14.0745	0	0	12.7935	14.417	0	12.4319	19.2333	0	15.5746	18.7086	15.3402	14.244
A0A2D3UXY2	0	0	16.6156	19.0469	15.1225	0	0	0	0	0	0	15.6391	14.5921	17.0986	15.4307	13.7221	15.4064	0
A0A099P6W9	0	0	15.8516	16.307	15.1259	0	0	0	14.3556	0	0	13.4112	16.3998	18.9835	0	13.4205	18.4463	18.0616
A0A1Z8JMJ5	12.6804	0	0	16.3815	0	0	15.7459	18.385	0	15.9311	15.8448	19.5776	17.8765	17.822	15.1633	14.2611	17.4494	17.7715
A0A099P0T9	0	0	11.5714	0	0	0	0	15.5194	0	0	0	12.6105	0	15.2077	14.2589	0	15.1005	19.5299
A0A0V1PRP2	0	0	0	0	0	0	0	0	0	0	0	13.7081	0	0	16.769	13.5937	15.3926	0
P11914	0	15.2405	0	0	0	0	13.7778	0	14.1891	0	0	12.234	15.4995	16.5011	15.2763	14.5417	12.8607	0
A0A5N6SKJ2	0	0	0	0	0	0	0	0	0	0	0	0	19.2802	20.8186	0	19.2262	0	0
A0A7U0FMV2	0	0	0	0	0	13.5978	17.0206	0	0	0	0	0	0	20.0907	14.3073	14.5194	13.4579	16.4131
A0A1V2LLQ8	0	0	0	0	0	0	0	0	0	0	12.5824	11.8768	11.4262	14.9269	0	0	15.1812	13.8978
J4UBP5	0	0	0	0	0	0	0	0	0	0	0	0	0	11.1909	15.5352	17.7506	0	14.7891
P03874	0	18.6837	0	15.7845	0	0	11.341	11.9551	11.0616	0	12.5138	18.1656	14.2768	18.3222	16.5846	12.3848	14.9549	16.2599
A8Q3M2	0	0	0	0	15.807	0	0	0	0	0	0	13.5044	0	14.5543	12.2164	14.712	0	14.2574
A0A099NY46	0	13.922	0	0	15.9014	0	0	0	15.6287	0	0	15.7803	17.9644	0	12.3432	17.0808	10.4554	14.473
A0A0M9VR76	14.0231	13.2635	0	14.8295	0	0	0	0	0	0	0	16.1706	0	15.9715	13.568	14.0877	13.4404	12.6534
A0A2D3VI33	0	0	22.1313	0	0	15.3929	0	0	0	0	16.0996	0	19.2116	21.553	17.3175	0	16.8811	18.176
A0A0V1Q5T9	13.1459	0	0	0	0	0	0	0	0	0	0	0	14.0049	11.4587	13.4271	14.8121	13.6071	0
A0A0M8MLF8	14.6054	12.2684	0	12.1871	0	0	17.738	9.88504	0	0	0	14.2775	17.4042	13.3319	17.4901	11.5028	14.5271	12.7582
K1VAB3	17.6974	0	0	0	0	0	14.7322	14.1043	0	0	0	16.501	12.9314	17.7056	0	13.6422	11.444	16.1023
A8PXG8	0	0	18.1975	0	0	0	0	0	0	15.6989	14.8164	16.3448	0	0	14.2354	20.0336	17.5861	21.4702
N4X2W7	0	0	0	0	0	0	0	16.0642	0	14.6358	15.4327	14.8375	0	16.6623	13.1216	14.4056	14.1551	14.8394
A0A0V1Q501	0	0	18.6463	0	12.7148	0	10.6798	18.4933	19.5336	0	19.9488	14.5124	11.9306	20.5571	18.8997	20.5331	19.7863	16.0876
W6Z1A6	0	0	0	0	0	0	12.9862	12.305	0	0	14.7491	0	14.4898	15.1383	13.5266	14.6794	10.719	15.5312
A0A2D3UUC4	0	0	15.1294	11.1843	0	0	0	0	0	12.031	0	16.9644	0	14.5986	13.8354	11.7202	11.2736	14.5667
A0A2H3HXU0	0	0	13.1858	0	0	0	0	0	0	0	0	13.6839	0	13.602	12.9656	14.1948	12.3717	0
J4U6V4	0	0	0	0	0	0	15.3333	0	15.3591	0	0	14.2119	18.2397	17.1272	0	14.5388	13.7657	0
A0A2D3V3Z6	0	14.7778	19.3182	0	0	0	15.8592	0	0	0	19.3813	0	20.3049	17.5419	15.7013	13.9393	17.4097	17.5493
A0A2U9R3G5	0	0	14.9984	0	0	0	0	12.9736	0	0	0	0	0	18.0215	13.7374	15.0013	14.1369	15.1306
J4U8U6	14.793	0	0	0	0	14.183	14.7984	0	0	14.6708	0	15.5485	16.6825	14.4571	0	14.9982	17.2335	16.4306
P06168	0	0	0	0	0	0	0	0	0	15.6733	14.8948	0	16.5756	0	14.3386	14.7524	16.1905	15.7029
B3LFN4	0	16.0082	0	0	0	0	0	0	0	0	13.7825	0	0	15.6158	14.2392	14.5814	15.4906	16.9843
P28834	0	0	0	0	0	0	0	0	0	0	0	13.2569	0	15.6967	0	13.4773	0	15.5097
A0A2D3V0P7	0	0	0	0	0	15.8751	0	0	0	0	0	14.8146	11.4263	14.4217	13.4344	0	13.9234	0
S7ZFP7	18.9639	17.7042	18.4204	0	0	0	0	0	19.4707	0	0	13.7806	20.1639	21.0322	18.4915	19.2262	12.6528	0
K1VY69	0	0	0	0	13.8166	0	0	0	0	13.5078	12.742	12.0983	13.4551	0	10.7048	16.346	15.9363	14.8115
A0A2H5BSR8	11.18	0	15.844	0	0	0	0	0	14.4537	12.6782	14.8985	15.0314	12.7658	15.9738	15.2263	12.2377	14.4752	16.0779
A0A1F5L5K9	0	0	0	0	0	0	0	0	0	0	0	0	0	0	0	18.5265	18.3265	20.9583
A0A8J8W675	0	0	0	0	0	0	0	0	0	13.7864	12.8072	15.259	0	0	13.5991	16.3429	14.1877	15.3389
A0A2J5HQK3	0	0	0	0	12.1783	0	0	0	0	0	0	0	0	0	16.4464	15.9811	17.1527	15.9049
N4WU23	0	0	0	0	0	0	0	0	0	0	0	0	15.055	0	15.5689	13.2298	13.8518	0
A0A0A2LIA1	0	0	13.013	0	0	0	0	0	0	13.5428	0	14.8496	14.9624	14.8608	0	0	13.1216	16.7269
W6YZM4	0	0	0	0	0	0	0	0	0	0	0	15.8168	17.6572	0	13.6493	10.4837	0	0
W6ZQW6	0	0	0	0	0	0	0	0	0	14.5015	0	0	0	14.795	15.3004	18.3646	0	18.3678
A8Q269	0	0	0	0	0	0	0	0	0	0	0	21.6109	0	16.2149	0	19.7287	0	0
Q12402	0	0	11.9305	11.9284	0	0	0	13.0133	0	0	0	13.4034	0	10.2126	15.397	13.8323	15.3514	12.8123
K1VFK5	0	0	0	15.1576	0	0	0	0	14.4132	0	14.893	15.1035	11.9813	12.9732	15.3802	13.8156	16.57	0
A0A8H6QB27	0	0	0	0	0	0	0	0	0	0	0	0	0	20.1301	0	19.2262	18.1562	0
Q6BNH2	0	0	0	0	0	0	13.454	16.4416	0	14.5838	0	14.4843	13.8478	0	13.8919	11.7121	16.0756	15.7425
A8PS48	0	12.2427	0	0	0	0	0	0	11.0902	0	0	12.7386	11.972	10.551	12.8796	12.3463	0	11.8018
K1WXT3	0	0	0	13.6691	0	0	0	0	0	0	0	11.616	11.28	15.1959	0	13.7125	0	14.3262
N4X830	0	0	0	0	0	12.2247	0	13.0382	0	0	17.7385	12.2189	0	17.2557	15.1282	17.1632	12.301	10.7289
P36224	0	13.6633	0	0	11.8786	11.0691	0	0	16.3611	13.3086	0	13.3947	17.3691	15.561	13.8719	13.2716	13.2561	12.8724
A0A1V6TLY0	0	0	0	0	0	0	0	0	0	0	0	0	0	15.6885	15.6931	0	14.7657	11.2703
A0A0V1PUJ8	0	0	11.6058	0	17.6081	0	19.0686	0	17.1921	11.1807	22.0838	12.5664	12.8344	20.7437	17.369	20.487	19.5871	16.651
A0A0M8MW44	0	0	0	0	0	0	0	0	0	0	0	11.0097	0	12.8692	9.96206	11.2123	0	12.3412
C8V338	0	0	0	20.3562	0	0	18.0837	0	0	16.0295	0	0	19.1688	18.3302	0	17.3946	17.1549	19.9905
W7ETW9	20.498	23.3564	0	0	0	0	0	0	0	0	0	14.252	18.823	17.9548	0	16.2147	18.0193	0
A0A2D3VCY0	0	0	0	0	0	0	0	0	0	0	0	15.3216	0	16.4512	12.7671	12.7757	0	0
A0A0M8MMP7	16.1557	0	0	0	0	14.1341	0	0	0	0	0	0	17.7158	0	13.2017	16.5759	14.7697	14.285
P22696	0	0	0	0	0	0	0	0	0	0	0	12.1518	16.3697	0	0	16.1382	0	12.4757
A0A0M8ML75	0	0	13.993	0	14.8053	14.6388	11.902	0	0	0	0	0	13.8656	16.7074	14.2421	15.8755	14.9375	16.6962
Q6BTF0	0	0	0	0	0	0	13.4649	0	0	0	0	0	18.7245	14.3164	15.3936	0	17.2397	0
A0A2U9QXW9	0	0	0	0	0	0	0	0	0	0	0	13.8186	0	0	0	14.9107	14.0015	14.352
W6YSP1	0	0	0	0	0	0	0	0	0	0	0	16.0878	20.1639	20.8186	0	0	0	0
K1V2V0	0	13.5244	0	0	0	0	0	14.0311	0	0	0	0	10.5499	14.3892	16.4936	17.1916	0	15.9742
W6Z1Q7	0	0	0	0	0	0	12.3834	0	0	0	0	0	12.6793	14.5482	12.2617	11.6153	13.8012	0
A0A0V1Q0Z8	0	0	0	0	0	0	0	0	0	0	0	13.8849	12.7873	14.883	0	15.4375	0	0
A0A0V1PTX7	0	0	0	0	0	0	0	0	0	0	0	18.0324	0	0	0	14.2639	11.3227	13.3541
W6ZDJ5	0	0	0	0	0	0	0	0	0	0	0	14.8045	16.6439	12.0113	0	0	13.4731	0
[truncated: 61,895 more rows]

## Sheet: Human proteins abundance
Human proteins abundance (Log2 transformation)
[truncated: 8,770 more rows]
